# Supplementary material for: Analysis of human brain tissue derived from DBS surgery
Source: Transl Neurodegener. 2022 Apr 13;11:22. doi: 10.1186/s40035-022-00297-y (PMC9006459; doi:10.1186/s40035-022-00297-y)
Supplement: Supplementary file 1 — Additional file 1. Proteomics dataset, quantified proteins [file 40035_2022_297_MOESM1_ESM.xlsx]

## Sheet: Quantified proteins
Accession	Gene name	Protein name	DYT1L_A	DYT1R_A	TRE1R	TRE1L	PD1L	PD1R1	PD1R2	PD2R	PD2L	PD3L	PD3R	PD4L	PD4R	PD5R	PD5L	PD6R	PD6L	PD7L	PD7R	PD8R	PD8L	DYT2L	DYT2R	PD9L	PD9R	PD10L	PD10R	DYT1L_B	DYT1R_B	PD11R	PD11L	ALB corr	HBA1 corr
A0A0C4DH25	IGKV3D-20	Immunoglobulin kappa variable 3D-20	0	0	0	0	0	0	0	0	0	0	0	0	0	0	0	0	0	0	0	0	0	0	256410	0	0	0	0	0	0	0	0	0.163722	-0.262723
A0A1B0GUS4	UBE2L5	Ubiquitin-conjugating enzyme E2 L5	0	0	0	0	0	0	0	0	0	0	0	0	0	0	0	0	0	0	0	0	0	0	0	0	0	0	396500	0	0	0	0	0.328928	-0.0142362
E9PAV3	NACA	Nascent polypeptide-associated complex subunit alpha, muscle-specific form	0	0	755760	0	0	0	0	0	0	0	0	0	0	0	0	0	0	0	0	0	0	0	0	0	0	0	0	0	0	0	0	0.0367399	0.136389
O00154	ACOT7	Cytosolic acyl coenzyme A thioester hydrolase	0	0	0	0	0	0	0	0	0	0	691470	0	0	0	0	0	0	0	0	0	0	0	0	0	0	0	0	0	0	0	0	-0.251917	0.108812
O00231	PSMD11	26S proteasome non-ATPase regulatory subunit 11	0	0	0	0	0	0	0	0	0	1305000	0	0	0	0	0	0	0	0	0	0	0	0	0	0	0	0	0	0	0	0	0	-0.169805	0.282319
O00233	PSMD9	26S proteasome non-ATPase regulatory subunit 9	957700	1543800	2228600	1740800	1805300	674700	1117300	1465300	1131700	1325400	1735700	1315500	1244300	0	1038600	1284400	1270700	2482300	4128200	0	0	0	0	0	1226700	2009100	1968600	1808200	1430700	930070	0	-0.140739	0.463804
O00244	ATOX1	Copper transport protein ATOX1	0	0	0	0	0	0	0	0	0	0	0	0	0	0	0	0	0	0	0	0	0	0	0	0	0	0	0	0	32944	0	0	0.142194	0.21005
O00299	CLIC1	Chloride intracellular channel protein 1	4172300	0	0	0	0	0	0	0	0	0	0	0	0	0	0	0	0	0	0	0	0	0	0	0	0	3108200	0	0	0	0	0	0.059486	0.142727
O00410	IPO5	Importin-5	0	0	0	0	0	0	0	0	0	0	0	0	0	0	0	0	0	0	0	0	0	0	0	0	0	0	0	779880	0	0	0	0.0067128	0.367414
O00487	PSMD14	26S proteasome non-ATPase regulatory subunit 14	0	0	0	0	0	230410	0	0	0	0	0	0	0	0	0	0	0	0	0	0	0	0	0	0	0	0	0	0	0	0	0	0.185204	-0.0689564
O00499	BIN1	Myc box-dependent-interacting protein 1	0	1601600	0	0	1303700	10397000	846440	0	3797900	0	0	0	0	1555300	2839800	12299000	0	0	0	0	0	0	0	0	2009200	0	1500600	0	0	0	0	0.267011	-0.134065
O00533	CHL1	Neural cell adhesion molecule L1-like protein	0	0	0	0	0	0	0	0	0	0	0	0	0	0	0	0	0	0	0	0	0	0	0	0	0	0	0	0	0	0	123310	0.217576	-0.254153
O00764	PDXK	Pyridoxal kinase	0	0	0	0	0	0	0	0	494080	0	0	0	0	0	0	0	0	0	0	0	0	0	0	0	0	0	0	0	0	0	0	0.149075	-0.00810629
O14548	COX7A2L	Cytochrome c oxidase subunit 7A-related protein, mitochondrial	0	0	0	0	0	0	1632000	0	0	0	0	0	0	0	0	903880	0	0	0	0	0	0	0	0	0	0	0	0	0	0	0	0.0251	-0.0883233
O14558	HSPB6	Heat shock protein beta-6	0	0	0	0	0	0	0	0	67032	0	0	0	0	0	0	25328	0	0	0	0	0	0	0	0	0	0	0	0	0	0	0	0.162266	-0.0511888
O14576	DYNC1I1	Cytoplasmic dynein 1 intermediate chain 1	0	0	0	0	0	0	0	0	0	0	0	0	0	0	0	151330	0	0	0	0	0	0	0	0	0	0	0	0	0	0	0	0.059455	-0.121764
O14618	CCS	Copper chaperone for superoxide dismutase	5200300	0	3705700	0	0	1961000	0	8551700	0	0	0	5786300	10059000	0	4063600	0	4944800	0	0	0	0	0	0	0	0	6076900	4024900	11553000	4634000	0	0	-0.042962	0.684251
O14745	SLC9A3R1	Na(+)/H(+) exchange regulatory cofactor NHE-RF1	0	0	0	0	577060	0	0	0	0	0	0	0	0	0	0	0	0	0	0	0	0	0	0	0	0	0	0	0	0	0	0	0.0876598	-0.257131
O14773	TPP1	Tripeptidyl-peptidase 1	0	0	0	0	0	1449900	0	0	2084300	0	0	0	0	0	0	0	0	0	0	0	0	0	0	0	0	0	0	0	1722200	0	0	0.277732	0.0825217
O14810	CPLX1	Complexin-1	0	1509400	0	0	0	1647000	1333000	0	0	0	0	0	0	2108400	0	0	0	0	0	0	0	0	0	0	0	0	0	0	0	0	0	0.132448	-0.0825271
O14818	PSMA7	Proteasome subunit alpha type-7	0	4898300	3871200	0	0	1720400	4000800	2867000	2038300	2311400	0	1503700	2261400	2396100	1868900	3126200	2952800	3453500	0	0	0	0	0	0	3911100	2737200	2177400	2888700	3335100	0	0	0.123325	0.538682
O14994	SYN3	Synapsin-3	0	0	0	0	0	0	0	0	0	0	0	0	0	224940	0	0	0	0	0	0	0	0	0	0	0	0	0	0	0	0	0	-0.0758221	-0.0288582
O15240	VGF	Neurosecretory protein VGF	0	0	0	877090	0	2006000	457890	0	0	0	0	0	0	827050	0	0	0	0	0	713890	0	0	1025800	0	0	0	0	0	0	736720	0	0.253372	-0.359181
O43175	PHGDH	D-3-phosphoglycerate dehydrogenase	0	0	0	0	0	0	0	0	523240	0	0	0	0	0	0	0	0	0	0	0	0	0	0	0	0	0	0	0	0	0	0	0.149075	-0.00810629
O43181	NDUFS4	NADH dehydrogenase [ubiquinone] iron-sulfur protein 4, mitochondrial	0	0	0	0	0	0	0	0	0	0	0	0	0	0	0	0	0	0	0	729360	0	0	0	0	0	0	0	0	0	0	0	0.00528366	-0.281748
O43301	HSPA12A	Heat shock 70 kDa protein 12A	0	0	0	0	0	0	0	0	0	0	0	0	0	0	126550	0	0	0	0	0	0	0	0	0	0	0	0	0	0	0	0	-0.0356246	0.148562
O43396	TXNL1	Thioredoxin-like protein 1	0	1059200	1029400	0	0	641430	1278900	554350	671990	0	0	0	0	0	0	2087700	0	937850	0	0	0	0	0	0	851520	0	2436600	0	0	1205900	0	0.237242	-0.0820498
O43399	TPD52L2	Tumor protein D54	0	0	0	0	0	0	0	0	0	0	0	0	0	0	0	0	0	0	0	0	0	0	0	0	0	0	0	0	769350	0	0	0.142194	0.21005
O43488	AKR7A2	Aflatoxin B1 aldehyde reductase member 2	0	0	0	0	0	1159200	0	0	0	0	0	0	0	0	0	0	0	0	0	0	0	0	0	0	0	0	0	0	0	0	0	0.185204	-0.0689564
O43598	DNPH1	2'-deoxynucleoside 5'-phosphate N-hydrolase 1	0	0	0	0	0	0	0	0	0	3195200	0	2304900	2124900	0	2217900	0	0	0	0	0	0	0	0	0	0	1600400	0	2733600	1938500	0	0	-0.0844602	0.647592
O43678	NDUFA2	NADH dehydrogenase [ubiquinone] 1 alpha subcomplex subunit 2	0	0	0	1075500	686030	0	0	0	0	0	0	0	0	0	0	0	0	0	0	822430	0	0	0	0	0	0	0	0	0	0	0	0.32386	-0.418121
O43681	ASNA1	ATPase ASNA1	0	0	0	0	0	0	0	0	0	0	0	0	0	0	3203100	0	0	0	0	0	0	0	0	0	0	0	0	0	0	0	0	-0.0356246	0.148562
O43707	ACTN4	Alpha-actinin-4	0	0	0	0	0	8446300	0	0	0	0	20000000	0	0	0	0	0	0	0	0	0	0	0	0	0	0	0	0	0	0	0	0	-0.161964	0.0743053
O43768	ENSA	Alpha-endosulfine	0	0	0	743240	833950	0	0	0	0	0	0	0	0	0	0	0	0	0	0	434390	0	711160	660360	0	0	0	0	0	0	1197200	0	0.112541	-0.573247
O60641	SNAP91	Clathrin coat assembly protein AP180	0	595960	0	0	0	0	0	0	0	0	0	0	0	0	0	0	0	0	0	0	0	0	0	0	0	0	0	0	0	0	0	0.187291	-0.0301769
O60664	PLIN3	Perilipin-3	0	0	0	0	0	0	0	0	0	0	0	972860	0	0	0	0	0	0	0	0	0	0	0	0	0	0	0	0	0	0	0	-0.0705441	0.1482
O60888	CUTA	Protein CutA	0	0	0	0	0	714260	0	0	0	0	0	0	0	0	0	0	0	0	0	0	0	0	0	0	0	0	0	0	0	0	0	0.185204	-0.0689564
O75083	WDR1	WD repeat-containing protein 1	0	1294200	0	0	0	0	0	0	0	0	0	0	0	0	1074600	999760	0	0	0	0	0	0	0	0	0	0	0	0	0	0	0	0.139318	-0.000605084
O75157	TSC22D2	TSC22 domain family protein 2	0	0	0	0	0	0	0	0	0	0	0	0	0	0	0	0	0	0	0	0	0	0	0	0	0	0	0	0	0	0	169120	0.217576	-0.254153
O75223	GGCT	Gamma-glutamylcyclotransferase	0	0	0	0	0	0	0	1492000	0	0	0	0	0	0	0	0	0	1045700	0	0	0	0	0	0	0	0	0	0	0	0	0	-0.333843	0.130661
O75339	CILP	Cartilage intermediate layer protein 1	0	0	0	0	0	0	0	0	0	0	0	0	0	0	0	0	0	0	0	0	62467000	0	0	0	0	0	0	0	0	0	0	-0.328106	-0.31962
O75347	TBCA	Tubulin-specific chaperone A	2406200	2884000	3336300	1343100	0	2007800	0	1332400	0	2462100	2240500	3306000	1738300	3633100	3300100	2115700	2572100	1874700	2187700	1459700	0	0	0	0	2901500	2432400	3074200	2219200	0	0	0	-0.0298576	0.544176
O75348	ATP6V1G1	V-type proton ATPase subunit G 1	0	0	0	2421000	0	0	0	0	0	0	0	0	0	0	0	0	0	0	0	0	0	0	2397300	0	0	0	0	0	0	0	0	0.393534	-0.326515
O75363	BCAS1	Breast carcinoma-amplified sequence 1	0	0	0	661920	0	0	0	0	192090	0	0	0	0	0	0	675240	0	0	0	477330	0	0	616020	0	0	0	0	0	0	0	450500	0.429492	-0.510051
O75368	SH3BGRL	SH3 domain-binding glutamic acid-rich-like protein	1006400	2671400	2248400	3383700	2973600	2468800	4404800	1516100	2348200	2655900	2076100	1366500	742210	4527700	646120	3953700	2484300	2967100	5449400	1691200	0	5498200	4373700	6156300	1567800	1542700	2979800	2441000	2692700	4123800	3195500	0.0789068	-0.310532
O75380	NDUFS6	NADH dehydrogenase [ubiquinone] iron-sulfur protein 6, mitochondrial	0	984940	0	1082000	1266600	306970	0	0	0	0	0	0	0	1227600	0	332450	0	0	0	1437500	0	1153300	1281000	871270	0	0	0	0	0	895610	1135200	0.315077	-0.724229
O75431	MTX2	Metaxin-2	0	0	0	0	0	0	0	0	0	0	0	0	0	0	0	0	0	0	0	0	0	0	0	0	0	0	0	0	261340	0	0	0.142194	0.21005
O75781	PALM	Paralemmin-1	0	0	0	0	0	2031000	0	0	0	0	0	0	0	0	0	0	0	0	0	0	0	0	0	0	0	0	0	0	0	0	0	0.185204	-0.0689564
O75828	CBR3	Carbonyl reductase [NADPH] 3	0	0	0	0	0	0	0	0	0	0	0	0	0	0	0	0	0	0	0	0	0	0	953820	0	0	0	0	0	0	0	0	0.163722	-0.262723
O75947	ATP5PD	ATP synthase subunit d, mitochondrial	0	1987100	0	1400900	2219400	1593200	1006400	0	792890	0	0	0	0	1455900	364280	1334500	0	0	0	0	0	0	1539600	1399300	674110	0	0	0	628820	1290600	810810	0.44958	-0.460066
O75955	FLOT1	Flotillin-1	2311700	0	0	0	0	0	0	2053900	0	2673900	2484600	3119100	2763600	0	1951600	0	2537100	0	0	0	0	0	0	0	1920500	2468300	0	2124500	1751200	0	0	-0.241379	0.765221
O75964	ATP5MG	ATP synthase subunit g, mitochondrial	0	0	0	0	0	1705500	0	0	0	0	0	0	0	0	0	0	0	0	0	0	0	0	0	0	0	0	0	0	0	0	0	0.185204	-0.0689564
O76003	GLRX3	Glutaredoxin-3	6391300	0	3618700	0	0	2819100	0	0	0	0	0	5286700	0	0	8567900	0	0	0	0	0	0	0	0	0	0	0	0	0	0	0	0	-0.0218666	0.242167
O76070	SNCG	Gamma-synuclein	0	9065300	8677800	28579000	17863000	13736000	8306400	0	4309000	0	1236100	0	0	36475000	1387500	9409300	0	0	1193400	14359000	1157300	11046000	14165000	13625000	8674600	1680500	12334000	0	0	16580000	14408000	0.436876	-0.582633
O94760	DDAH1	N(G),N(G)-dimethylarginine dimethylaminohydrolase 1	0	1900600	0	0	0	0	1674500	0	0	0	0	0	0	3049300	0	2595500	0	0	0	0	0	0	2488600	0	0	0	0	0	0	0	0	0.135668	-0.23365
O94811	TPPP	Tubulin polymerization-promoting protein	0	7290900	0	2662100	5560000	11219000	3883800	5945800	7832000	0	7152000	0	0	2457300	10750000	1573200	0	1263800	0	1962200	0	4363500	4872000	8152100	4270800	4459200	0	0	0	2690300	4172600	0.253807	-0.208104
O94856	NFASC	Neurofascin	0	0	586780	0	0	915930	0	0	669920	0	0	0	0	0	0	1385400	0	0	0	0	0	0	0	0	0	0	0	0	0	0	0	0.207213	-0.0872571
O94925	GLS	Glutaminase kidney isoform, mitochondrial	0	0	0	0	0	171960	0	0	0	0	0	0	0	0	0	0	0	0	0	0	0	0	0	0	0	0	0	0	0	0	0	0.185204	-0.0689564
O95182	NDUFA7	NADH dehydrogenase [ubiquinone] 1 alpha subcomplex subunit 7	0	632490	0	699040	0	92539	286570	0	0	0	0	0	0	1056000	0	329990	0	0	0	0	0	0	1469300	343160	0	0	0	0	0	0	0	0.294563	-0.323581
O95197	RTN3	Reticulon-3	0	0	0	0	0	1063900	0	0	0	0	0	0	0	0	0	0	0	0	0	0	0	0	0	0	0	0	0	0	0	0	0	0.185204	-0.0689564
O95336	PGLS	6-phosphogluconolactonase	2762100	0	1242700	0	0	0	0	4601900	1036200	0	4229400	4023700	3597700	0	0	0	1241300	724700	0	0	0	0	0	0	0	0	0	0	3087300	0	0	-0.298252	0.469363
O95782	AP2A1	AP-2 complex subunit alpha-1	0	0	0	0	0	0	0	0	0	0	0	0	0	0	0	0	0	0	0	0	0	0	0	0	0	0	0	0	352210	0	0	0.142194	0.21005
O95865	DDAH2	N(G),N(G)-dimethylarginine dimethylaminohydrolase 2	0	0	0	0	0	0	0	0	0	0	0	0	0	0	0	0	0	0	0	0	0	0	0	174220	0	0	0	0	0	0	0	-0.0160627	-0.0222501
P00167	CYB5A	Cytochrome b5	0	0	0	0	0	0	0	0	0	0	0	0	0	0	0	0	0	0	0	0	0	0	0	0	0	0	0	0	0	853320	0	-0.222434	-0.143516
P00338	LDHA	L-lactate dehydrogenase A chain	1482100	786100	646930	0	0	1318200	0	1759500	933070	1053300	2100400	1722700	1435100	0	1242100	0	964430	0	0	0	0	0	0	0	571990	869850	0	910910	1052600	0	0	-0.16944	0.689784
P00352	ALDH1A1	Retinal dehydrogenase 1	21326000	12383000	25238000	6969600	2677100	13218000	8205200	20718000	12870000	20730000	18408000	23632000	23029000	5954700	17923000	7755600	24532000	14333000	12707000	0	0	0	5208700	10652000	28155000	29120000	12363000	25047000	15225000	6449300	5974300	-0.0649662	0.88058
P00367	GLUD1	Glutamate dehydrogenase 1, mitochondrial	0	4118700	1555300	0	0	10081000	0	0	3923200	0	7341500	0	0	4482500	0	2440200	0	0	0	0	0	0	0	0	0	0	0	0	0	0	0	0.0908493	-0.0196044
P00441	SOD1	Superoxide dismutase [Cu-Zn]	62615000	69341000	103830000	26075000	17821000	64046000	50176000	77291000	48112000	81917000	63481000	77077000	99417000	49411000	89188000	24882000	85013000	26705000	28974000	22852000	17489000	14366000	27381000	19131000	77391000	90473000	52991000	131400000	107830000	38140000	21202000	0.0184678	0.881577
P00491	PNP	Purine nucleoside phosphorylase	32477000	11358000	29687000	3204000	0	18379000	12697000	47603000	13253000	31206000	32180000	19845000	19837000	5381600	33974000	3788800	22275000	13414000	14059000	0	0	0	0	4472000	27751000	19247000	11668000	32412000	27798000	3543600	1821800	-0.20979	0.854989
P00492	HPRT1	Hypoxanthine-guanine phosphoribosyltransferase	17813000	4183600	4068400	0	0	8075000	0	13531000	5247000	10439000	21481000	13994000	12943000	2947100	13513000	5148100	11308000	2967800	2175400	0	0	0	0	2037300	8307700	6309000	0	13253000	13382000	0	0	-0.258486	0.762035
P00505	GOT2	Aspartate aminotransferase, mitochondrial	0	1520500	0	858670	0	4695800	0	0	0	0	1525700	0	0	4386500	0	0	0	0	0	0	0	0	1759300	0	1492900	0	0	0	0	0	0	0.198419	-0.125957
P00558	PGK1	Phosphoglycerate kinase 1	66250000	49210000	60041000	11224000	6200500	91644000	32403000	71426000	37344000	81382000	70538000	55887000	69080000	39280000	88089000	35841000	58552000	29421000	29471000	3207700	0	981770	12157000	16742000	86158000	86407000	28675000	84294000	67591000	18308000	8936300	-0.0248408	0.839066
P00568	AK1	Adenylate kinase isoenzyme 1	30241000	23427000	38149000	15688000	11508000	19447000	15140000	32288000	24970000	27474000	34643000	29038000	46661000	14051000	41274000	13999000	24734000	25199000	21464000	3732000	0	15969000	9370100	17568000	27305000	29729000	12914000	62873000	32276000	13738000	8060100	-0.121937	0.865019
P00734	F2	Prothrombin	0	0	0	0	0	0	0	0	0	0	0	0	0	0	0	0	0	0	0	536190	0	0	0	0	0	0	0	0	0	0	0	0.00528366	-0.281748
P00738	HP	Haptoglobin	0	3607800	2615000	11659000	18094000	7976700	9371200	305540	3379400	433560	0	1413800	229370	19568000	2498100	13907000	851850	0	0	7341100	0	22323000	5362200	6684100	2467600	10438000	23812000	0	498930	1131900	10213000	0.511673	-0.515941
P00751	CFB	Complement factor B	0	0	0	0	0	0	0	0	0	0	0	0	0	0	0	0	0	0	0	682230	0	0	0	0	0	0	0	0	0	0	0	0.00528366	-0.281748
P00915	CA1	Carbonic anhydrase 1	1007600000	844430000	2174600000	534760000	200480000	1256100000	1784100000	2099100000	1575900000	1868900000	1775900000	2094000000	2337500000	1246300000	1471600000	1380900000	2609700000	1183000000	1306100000	191460000	579230	213270000	248180000	1003900000	2504700000	2870000000	1857400000	1491200000	881290000	1090900000	452050000	-0.0996672	0.768239
P00918	CA2	Carbonic anhydrase 2	165920000	234670000	444720000	104800000	28861000	233930000	297850000	348600000	238480000	384390000	281640000	321470000	306600000	249740000	411100000	224280000	497600000	244840000	388720000	31801000	0	29519000	37030000	175150000	353500000	595560000	424680000	372950000	423890000	118370000	63512000	-0.0402266	0.843962
P01009	SERPINA1	Alpha-1-antitrypsin	4265600	2118600	2233000	471770	1196400	2190800	2813500	5563300	6926700	4658600	0	4836700	0	1140200	11744000	2565800	1576600	0	0	787810	0	995250	0	0	5314300	27866000	9938500	5811800	10175000	901150	0	0.288452	0.381986
P01011	SERPINA3	Alpha-1-antichymotrypsin	0	0	0	0	0	0	0	0	0	0	0	0	0	0	0	0	0	0	0	0	0	0	0	0	0	2007300	0	0	0	0	0	0.14841	0.11742
P01023	A2M	Alpha-2-macroglobulin	2783200	1288100	0	0	0	0	0	0	0	0	0	0	0	0	0	0	0	0	0	0	0	0	0	5877500	0	0	0	2298900	4353400	0	0	0.0864514	0.234211
P01024	C3	Complement C3	412550	1875200	1653700	1319700	0	946840	803500	1585500	7304200	627100	745230	2259700	1165200	1078400	1269700	1807900	638860	0	0	0	0	0	0	4210200	2400500	10318000	2959300	987740	1696200	0	663330	0.361013	0.227814
P01034	CST3	Cystatin-C	0	0	0	0	0	0	0	0	0	0	0	0	0	0	0	0	0	0	0	0	0	2654900	3338200	0	0	0	0	0	0	0	0	0.131275	-0.393412
P01040	CSTA	Cystatin-A	0	0	0	0	0	0	0	0	0	0	0	0	0	0	0	0	0	0	0	1141800	5061500	0	0	0	0	0	0	0	0	0	0	-0.321207	-0.376489
P01042	KNG1	Kininogen-1	0	1733600	1169400	0	2218600	0	975430	0	3196800	0	0	1255700	0	0	0	0	0	0	0	2598800	0	0	2695600	1583900	1371300	2332100	2783100	0	1446700	0	1034500	0.557668	-0.240343
P01210	PENK	Proenkephalin-A	0	0	0	0	0	0	0	0	0	0	0	0	0	0	0	0	0	0	0	0	0	0	365610	0	0	0	0	0	0	0	0	0.163722	-0.262723
P01834	IGKC	Immunoglobulin kappa constant	3435900	7381900	3427600	16807000	49305000	3484800	16643000	1465500	9256200	9051800	218670	1692100	0	6437800	3400200	13252000	3854800	942850	1667100	20555000	0	24271000	38098000	40644000	5282300	17029000	33980000	12555000	2979700	18804000	21703000	0.438632	-0.521233
P01859	IGHG2	Immunoglobulin heavy constant gamma 2	0	0	0	0	0	0	0	0	0	0	0	0	0	0	0	0	0	0	0	1897500	0	0	2515500	2987100	0	0	0	0	0	0	1521800	0.160812	-0.376082
P01861	IGHG4	Immunoglobulin heavy constant gamma 4	0	3411500	0	0	0	0	1306900	0	2674800	0	0	0	0	1689400	0	1862200	0	0	0	4220100	0	0	16290000	12927000	4106100	0	4370000	0	0	0	2351000	0.29773	-0.314228
P01876	IGHA1	Immunoglobulin heavy constant alpha 1	0	0	2877600	1398000	9370900	6388700	1083700	8559800	12867000	5760000	2284100	4361400	0	0	4157400	0	3217900	0	0	1660100	0	4474500	6270900	6225000	4741800	22366000	11730000	7562200	5769600	0	0	0.369725	0.204572
P02008	HBZ	Hemoglobin subunit zeta	5811300	0	0	0	0	0	0	0	0	0	0	0	0	0	0	0	0	0	0	0	0	0	0	0	0	2830600	0	3783700	4704800	0	0	0.106304	0.38199
P02042	HBD	Hemoglobin subunit delta	4064700000	2622000000	4495800000	855440000	332180000	1599000000	2786200000	3578500000	2252100000	4548200000	4371200000	5066600000	4908400000	3202500000	3811900000	1681300000	5012400000	2633200000	3432200000	220400000	2151900	129990000	257530000	1484400000	2993700000	4893300000	3307200000	6575400000	4517000000	1642500000	747750000	-0.206721	0.96112
P02452	COL1A1	Collagen alpha-1(I) chain	0	0	0	6190600	4274000	0	538480	0	0	0	0	0	0	0	0	0	0	0	0	1522200	0	0	0	0	0	0	0	0	0	0	1762400	0.412621	-0.419007
P02511	CRYAB	Alpha-crystallin B chain	0	3605300	2999500	21693000	15894000	45183000	23215000	16755000	49932000	0	11660000	4445500	5236100	13186000	11587000	64865000	0	824710	7069700	8045600	0	24542000	45980000	40059000	19530000	6206000	17944000	0	0	22009000	36956000	0.410986	-0.468354
P02545	LMNA	Prelamin-A/C	0	0	0	850080	787130	876530	0	0	941830	0	0	0	0	0	356200	900040	0	0	0	1386300	0	787290	910020	0	0	0	0	0	1490800	0	1904600	0.4958	-0.495292
P02549	SPTA1	Spectrin alpha chain, erythrocytic 1	316300000	40481000	65683000	0	0	66871000	8001600	185690000	68976000	218770000	254130000	253820000	249460000	2507700	233020000	4026000	116130000	10326000	1385600	0	0	0	0	1828100	123440000	165710000	69258000	114830000	143580000	5224600	220460	-0.1818	0.719935
P02647	APOA1	Apolipoprotein A-I	39876000	44561000	32023000	27834000	45445000	37172000	36929000	36297000	89173000	30079000	19685000	33457000	53876000	17732000	65550000	46544000	28057000	985730	677450	13094000	0	21718000	53659000	70356000	71338000	163010000	93149000	30824000	58590000	21540000	30608000	0.543363	0.213113
P02649	APOE	Apolipoprotein E	0	0	0	0	0	0	449350	0	565420	0	0	724090	0	0	0	461800	0	0	0	564250	0	0	0	1437800	318670	224690	396970	0	322610	966680	0	0.0474148	-0.0951889
P02652	APOA2	Apolipoprotein A-II	7666300	6105200	4097600	8185500	6670500	1173400	1054500	5012100	7794100	4805500	5792200	11078000	14523000	344710	10998000	6909100	4792200	0	301790	3247400	0	9398000	14375000	40127000	3831100	4325400	9527300	7187500	10471000	8460300	16507000	0.219941	-0.0291791
P02654	APOC1	Apolipoprotein C-I	0	0	0	0	0	0	0	0	0	0	0	0	0	0	0	0	0	0	0	0	0	0	0	1515700	0	0	0	0	0	0	0	-0.0160627	-0.0222501
P02655	APOC2	Apolipoprotein C-II	0	892800	0	0	0	0	0	0	1417400	0	0	4146000	2111700	0	0	1987500	0	0	0	0	0	0	0	0	0	0	2098200	0	0	0	0	0.126344	0.141548
P02656	APOC3	Apolipoprotein C-III	5951400	5411200	0	0	4443500	1493300	0	3551000	4480000	6118100	2415100	18869000	11749000	0	5528600	1838400	2742200	0	0	7122700	0	6714000	10210000	0	4294800	10362000	15614000	2005500	3997800	2605900	0	0.220969	0.152379
P02671	FGA	Fibrinogen alpha chain	1393500	2934800	437870	23388000	18765000	15310000	13647000	3620200	7614700	2543300	2407900	1362600	0	1781800	6229900	8314300	0	0	0	7162300	423430	37779000	7030400	7717700	409530	3498800	11655000	3493900	2158100	44627000	19112000	0.220117	-0.554463
P02675	FGB	Fibrinogen beta chain	1422700	1046700	0	5801600	1323100	1166700	2527800	0	1746200	0	905830	1476100	2084700	0	1540900	1221200	0	0	0	0	0	0	0	1813400	2871700	1018800	3040600	0	0	4672900	1567400	0.420871	-0.188402
P02679	FGG	Fibrinogen gamma chain	0	2517000	0	10959000	0	1064200	3225500	0	2857800	0	0	0	0	0	1491700	1518600	0	0	0	0	0	0	0	0	707250	2252400	5053500	0	0	3703000	2988900	0.570075	-0.265716
P02686	MBP	Myelin basic protein	0	8234600	12232000	81883000	44849000	15701000	35886000	3268700	19768000	0	2637000	5176900	0	10593000	13795000	48787000	1194100	5263000	32717000	103790000	3812700	65807000	46703000	74608000	16226000	10809000	26092000	0	0	16417000	43729000	0.367442	-0.676914
P02689	PMP2	Myelin P2 protein	0	0	0	1257600	999780	1437000	847020	0	843040	0	0	0	0	1897300	0	2641300	0	0	0	0	0	0	0	2418600	1623400	0	774410	0	0	0	2155700	0.41791	-0.320189
P02724	GYPA	Glycophorin-A	0	0	0	0	0	0	0	0	0	0	0	5249900	0	0	0	0	6521100	0	0	0	0	0	0	0	0	0	2844700	0	0	0	0	-0.0706893	0.252661
P02730	SLC4A1	Band 3 anion transport protein	202360000	8749900	22740000	0	0	5648100	8202300	22845000	12788000	49129000	65448000	83225000	186540000	0	107720000	3869000	46872000	3754000	0	0	0	0	0	2808100	30469000	113260000	24730000	58448000	69478000	2943300	0	-0.0991914	0.58258
P02749	APOH	Beta-2-glycoprotein 1	0	1294100	0	1804300	22481000	0	1752900	0	1060900	0	0	0	0	0	0	0	0	0	0	7938400	0	7290700	5054600	0	0	1029900	2452800	0	0	0	2824900	0.226219	-0.515445
P02751	FN1	Fibronectin	0	0	0	3459100	0	0	847340	0	707970	0	0	0	0	0	0	843380	0	0	0	0	0	0	0	0	0	0	0	0	0	0	0	0.405607	-0.219653
P02753	RBP4	Retinol-binding protein 4	0	0	0	0	0	0	0	0	0	0	0	0	0	0	0	0	0	0	0	0	0	0	193320	0	0	0	0	0	0	0	0	0.163722	-0.262723
P02763	ORM1	Alpha-1-acid glycoprotein 1	0	0	0	1543700	1409600	0	0	0	0	0	0	0	0	0	0	0	0	0	0	2715000	0	0	0	0	0	0	0	0	0	0	0	0.218953	-0.427921
P02765	AHSG	Alpha-2-HS-glycoprotein	5580800	10526000	5261600	6011600	3983500	2920100	6468500	1201500	8660400	3012600	0	2073300	0	6160800	0	3574400	3036300	0	0	8950500	0	3950600	11929000	5282600	10969000	12580000	12449000	8527800	5465900	0	2435000	0.708087	-0.0658043
P02766	TTR	Transthyretin	0	0	0	0	0	0	0	0	0	0	0	0	0	0	0	147610	0	0	0	0	0	0	0	0	0	0	0	0	0	0	0	0.059455	-0.121764
P02768	ALB	Serum albumin	399450000	696830000	497730000	954850000	565070000	694070000	443000000	203720000	646290000	224580000	115990000	355850000	311920000	348870000	402030000	527770000	211450000	42219000	55157000	456130000	15232000	451240000	665660000	427900000	693790000	645410000	884140000	458020000	637190000	154980000	736880000	1	-0.212578
P02774	GC	Vitamin D-binding protein	0	1926000	1882500	595910	1052300	882760	714430	1124900	2844800	0	0	0	1305900	1050500	0	880100	0	0	0	1513900	0	0	2030600	1187900	1056700	0	1619600	1746900	1124300	0	0	0.487723	-0.00291798
P02775	PPBP	Platelet basic protein	0	1202400	0	0	0	0	0	0	0	0	0	0	0	1800900	0	0	0	0	0	1155000	0	0	0	0	0	0	0	0	0	0	0	0.0398724	-0.174074
P02776	PF4	Platelet factor 4	0	0	0	0	0	0	0	0	0	0	0	0	0	0	0	0	0	0	0	0	0	0	0	0	0	0	1835200	0	0	0	0	0.328928	-0.0142362
P02787	TF	Serotransferrin	1604400	8360200	1649500	12117000	15753000	2370900	8287500	1736800	6225400	2977000	2680700	556010	2493300	8707800	3987200	9230500	1605900	0	0	13977000	0	10052000	30928000	5997400	2532700	6292200	10763000	6035400	14193000	1520500	8347500	0.560249	-0.463151
P02788	LTF	Lactotransferrin	0	0	0	0	0	0	0	0	0	0	0	0	0	0	0	0	0	0	0	0	0	0	0	0	0	0	0	271570	0	0	0	0.0067128	0.367414
P02790	HPX	Hemopexin	0	0	0	0	1163000	0	0	0	0	0	0	0	0	0	0	0	0	0	0	1603100	0	0	0	0	0	0	0	0	0	0	2555700	0.212265	-0.445964
P02792	FTL	Ferritin light chain	0	0	0	0	0	0	0	0	2648600	0	0	0	5002300	0	0	0	0	0	0	0	0	0	0	0	0	0	0	0	2954500	0	0	0.0477655	0.269694
P02794	FTH1	Ferritin heavy chain	0	0	0	0	0	174760	0	0	544920	0	0	283940	0	0	395120	311810	0	0	0	0	0	845270	0	0	0	0	0	0	263020	0	0	0.123404	-0.130532
P04040	CAT	Catalase	290890000	267430000	442290000	174690000	44700000	159390000	395460000	462240000	209000000	415500000	355040000	332920000	303290000	418150000	285980000	376310000	394820000	635480000	824570000	60452000	5664400	28569000	105660000	355080000	346100000	351200000	379800000	469710000	431230000	282720000	118130000	-0.373753	0.666244
P04075	ALDOA	Fructose-bisphosphate aldolase A	29072000	39275000	27560000	28878000	6138100	44738000	29911000	11631000	22779000	21507000	26165000	17755000	16694000	34248000	27718000	36267000	9692300	15775000	19384000	10955000	0	16875000	24153000	15065000	20677000	14149000	15651000	19732000	26808000	15812000	17715000	0.373663	0.129179
P04080	CSTB	Cystatin-B	0	0	0	1054100	1595100	0	0	0	0	0	0	0	0	0	0	0	0	0	0	1175100	0	1925700	1875600	0	0	0	0	0	0	0	1067400	0.324273	-0.673901
P04083	ANXA1	Annexin A1	0	0	0	0	0	0	0	0	876000	0	794460	0	1247900	0	632390	613440	0	0	0	0	0	0	0	0	0	0	0	0	3328400	0	0	0.0786316	0.290598
P04179	SOD2	Superoxide dismutase [Mn], mitochondrial	0	6303300	1113300	6982100	1879400	9495600	8140500	0	7805800	0	877970	0	0	6895500	0	5535200	0	0	1041400	2274300	0	0	14304000	0	1395200	572760	0	771870	32946000	2012500	1943100	0.371905	-0.0372162
P04216	THY1	Thy-1 membrane glycoprotein	0	803490	0	0	0	0	0	0	0	0	0	0	0	0	358030	860510	0	0	0	0	0	0	0	0	0	0	0	0	0	0	0	0.158047	-0.0634517
P04217	A1BG	Alpha-1B-glycoprotein	0	1246800	0	0	0	1034100	0	0	1276400	0	0	0	0	0	0	0	0	0	0	0	0	0	0	0	0	1305800	1508500	0	0	0	0	0.487983	0.00470002
P04259	KRT6B	Keratin, type II cytoskeletal 6B	0	0	0	0	0	0	0	0	0	0	0	0	0	0	0	0	0	0	0	404210	1647000	0	0	0	0	0	0	0	0	0	526760	-0.243095	-0.444236
P04264	KRT1	Keratin, type II cytoskeletal 1	12987000	141390000	150480000	526200000	1063700000	62853000	536640000	26708000	174150000	56180000	7222200	25766000	22503000	370510000	21101000	222160000	395380000	911880000	602100000	3745300000	8102800000	1918600000	948860000	482710000	137480000	81381000	374140000	42914000	14341000	496190000	1671500000	-0.261497	-0.597296
P04271	S100B	Protein S100-B	0	0	0	0	0	5114300	0	0	5009700	0	0	0	0	0	5373100	0	0	0	0	0	0	0	0	0	4228900	0	0	0	0	0	0	0.243154	0.0770638
P04279	SEMG1	Semenogelin-1	0	0	0	0	0	0	0	0	0	0	0	0	0	0	0	0	0	0	0	0	0	428980	0	0	0	0	0	0	0	0	445600	0.160541	-0.391736
P04350	TUBB4A	Tubulin beta-4A chain	0	25522000	3240200	2340600	0	69282000	11390000	1131600	33028000	0	15150000	3711900	379350	6666700	27469000	10430000	0	0	0	0	0	0	1285700	0	16001000	5633500	0	0	0	855790	2269000	0.279346	-0.00329316
P04406	GAPDH	Glyceraldehyde-3-phosphate dehydrogenase	159410000	252120000	306240000	70899000	50246000	400230000	172330000	336720000	245480000	336880000	234010000	235400000	207590000	205550000	239930000	216920000	252740000	106240000	136940000	39361000	6089200	20997000	53371000	64452000	287530000	313870000	128830000	347600000	279900000	73942000	53359000	0.051839	0.789318
P04632	CAPNS1	Calpain small subunit 1	3409000	2122500	3716700	0	0	2369900	1408000	5415900	4430100	4560700	6125300	6768800	5929500	1632400	6820900	810320	2164200	685960	0	0	0	0	0	0	6126800	4412200	2084100	5233600	5052000	0	0	-0.0443374	0.795141
P04792	HSPB1	Heat shock protein beta-1	0	0	2919900	1815100	3845300	5633900	3582700	7791000	30279000	0	0	0	0	1258400	0	2895300	0	847630	668720	1937500	1610900	1747600	1895900	1933200	2015900	5314600	1858300	0	11448000	2300100	2115300	0.253141	-0.0178669
P05026	ATP1B1	Sodium/potassium-transporting ATPase subunit beta-1	0	2127900	0	0	0	1941700	0	0	0	0	5120500	0	0	587740	1868700	0	0	0	0	0	0	0	0	0	1983900	797650	0	0	0	0	0	-0.0257539	0.1411
P05089	ARG1	Arginase-1	0	0	0	0	0	0	0	0	0	0	0	0	0	0	0	0	0	0	0	1020100	4060300	3254900	953840	0	0	0	0	0	0	0	956480	-0.18275	-0.577836
P05090	APOD	Apolipoprotein D	0	0	0	1277800	0	0	0	0	0	0	0	0	0	0	0	0	0	493310	0	1894700	0	715750	1190600	1220500	0	0	0	0	0	0	2253100	0.296309	-0.557756
P05091	ALDH2	Aldehyde dehydrogenase, mitochondrial	0	0	0	0	0	946160	0	0	0	0	0	0	0	0	0	0	0	0	0	0	0	0	0	0	0	0	0	0	0	0	0	0.185204	-0.0689564
P05109	S100A8	Protein S100-A8	1808100	1500700	0	0	582140	0	0	0	0	1188600	0	0	0	1107900	1166700	0	0	0	0	645300	1378500	1479500	0	0	0	6132700	1685800	0	903450	0	0	0.162016	0.0408012
P05156	CFI	Complement factor I	0	0	0	0	0	0	0	0	0	0	0	0	0	0	0	0	0	0	0	0	0	0	0	0	0	0	222410	0	0	0	0	0.328928	-0.0142362
P05386	RPLP1	60S acidic ribosomal protein P1	0	0	0	0	0	0	0	0	500720	0	0	0	0	0	0	0	0	0	0	0	0	0	0	0	0	0	0	0	0	0	0	0.149075	-0.00810629
P05387	RPLP2	60S acidic ribosomal protein P2	0	0	0	0	0	0	0	0	2044100	0	0	0	0	1633100	0	0	0	0	0	1120100	0	0	0	0	0	0	0	0	1418400	0	0	0.128358	-0.026877
P05413	FABP3	Fatty acid-binding protein, heart	0	4050800	0	1015800	975690	4119100	0	0	773120	0	882420	0	0	1267600	552120	3246100	0	0	0	0	0	0	1883300	722820	1464700	0	0	0	0	0	1660900	0.441191	-0.294811
P06132	UROD	Uroporphyrinogen decarboxylase	3083200	0	782310	0	0	0	0	2280600	0	2399000	0	0	0	0	2040500	0	0	0	0	0	0	0	0	0	0	0	0	3409600	1971000	0	0	-0.118545	0.587872
P06307	CCK	Cholecystokinin	0	0	0	590070	1276300	0	0	0	0	0	0	0	0	0	0	0	0	0	0	256720	0	0	631560	363300	0	0	0	0	0	982670	0	0.123797	-0.470852
P06454	PTMA	Prothymosin alpha	0	0	0	0	0	0	0	0	0	0	0	0	0	0	0	0	27639	0	0	0	0	0	0	0	0	0	0	0	0	0	0	-0.179734	0.21944
P06576	ATP5F1B	ATP synthase subunit beta, mitochondrial	0	105370000	38948000	49444000	19409000	231570000	41546000	1718600	67536000	0	49467000	5421700	0	59157000	47089000	26424000	0	0	1249000	6186500	0	3116800	15349000	10300000	73332000	6097700	28059000	0	70175000	33370000	15788000	0.420304	-0.0646352
P06702	S100A9	Protein S100-A9	6000600	5495600	0	0	0	0	0	0	0	5869400	0	5903900	0	7015000	5843400	5635800	0	0	0	0	0	0	0	0	0	11680000	7090800	11840000	3379000	0	0	0.176792	0.450468
P06703	S100A6	Protein S100-A6	44858000	2338300	3491000	0	0	11959000	0	71916000	2212400	34251000	32380000	66928000	86319000	0	69954000	607730	2597300	526720	288260	0	0	0	0	0	4852300	14376000	118940	47951000	42825000	761050	0	-0.225295	0.651425
P06727	APOA4	Apolipoprotein A-IV	0	2066100	0	0	0	0	0	0	3533400	0	0	0	0	0	0	0	0	0	0	1513700	0	0	5446600	2172100	0	0	2770900	0	0	0	0	0.369734	-0.279874
P06733	ENO1	Alpha-enolase	29172000	59117000	32698000	19349000	23456000	83027000	31957000	40446000	47844000	27112000	35586000	33671000	29422000	38186000	41588000	63286000	25956000	16771000	18784000	12967000	1718900	14201000	39760000	31539000	33173000	25958000	22489000	26509000	37445000	19520000	19887000	0.324679	0.195789
P06748	NPM1	Nucleophosmin	0	0	0	0	0	0	0	0	0	0	0	0	0	0	0	0	0	0	0	0	0	0	0	0	0	0	0	0	159630	0	0	0.142194	0.21005
P06753	TPM3	Tropomyosin alpha-3 chain	2241500	1382200	1288200	1819200	2539900	1883400	2648300	497460	1036200	1679300	340770	1819100	1213200	2850100	834640	4258000	906550	1660200	1190200	1793200	0	1991900	1940600	1677900	1760900	491320	2930200	856870	801710	2267600	1715400	0.314739	-0.359088
P07108	DBI	Acyl-CoA-binding protein	0	0	0	0	4207300	1303000	0	0	0	0	0	0	0	0	0	0	0	0	0	2153200	0	6844800	6292600	0	0	0	0	0	0	0	0	0.166474	-0.543271
P07195	LDHB	L-lactate dehydrogenase B chain	15845000	10516000	7694100	21033000	6095400	11766000	6172000	24443000	9853700	21954000	20306000	17406000	17546000	2326200	23441000	8410800	10032000	5412100	14377000	4312600	0	0	6757300	10404000	10219000	9323000	5953600	13545000	11709000	17828000	12164000	-0.114022	0.542463
P07196	NEFL	Neurofilament light polypeptide	0	13496000	9253700	6286600	5075400	90455000	0	0	79913000	0	12583000	8934900	0	14760000	135570000	45651000	0	0	0	3663300	0	13722000	12683000	8479900	30006000	29125000	20463000	0	0	12534000	9714000	0.263859	0.00515445
P07197	NEFM	Neurofilament medium polypeptide	0	16392000	5300800	15657000	20448000	85304000	6144300	66214	65667000	0	18213000	9999100	0	11837000	112520000	90646000	0	201890	387960	13583000	0	23940000	25572000	20935000	12498000	38269000	20569000	0	0	46665000	39403000	0.296875	-0.216397
P07203	GPX1	Glutathione peroxidase 1	0	0	0	0	0	2403800	0	6222100	2868900	0	0	0	8163800	0	8886900	0	3947900	0	0	0	0	0	0	0	0	3275600	0	4742000	4264900	0	0	-0.0715748	0.542847
P07237	P4HB	Protein disulfide-isomerase	0	0	0	0	0	0	0	0	0	0	0	0	0	0	0	0	0	0	0	0	0	0	0	0	0	0	0	0	2504400	0	0	0.142194	0.21005
P07339	CTSD	Cathepsin D	0	0	0	4989300	0	5464100	1437700	0	6035000	0	0	0	0	2890300	0	2663000	0	0	0	4547000	0	0	2017200	0	0	0	0	0	11462000	1959000	864630	0.376185	-0.11926
P07355	ANXA2	Annexin A2	0	0	0	4443500	3966600	0	0	0	6409900	0	0	0	0	0	0	0	0	0	0	3959900	6214800	4173600	1892100	0	964310	0	0	13086000	83907000	0	2899800	0.16841	0.179149
P07384	CAPN1	Calpain-1 catalytic subunit	2982000	0	0	0	0	0	0	0	0	2226500	1809900	1559100	2268000	0	0	0	0	0	0	0	0	0	0	0	0	0	0	0	2057400	0	0	-0.202425	0.453137
P07437	TUBB	Tubulin beta chain	0	1574900	0	0	0	1746800	0	0	1692400	0	0	0	0	0	0	0	0	0	0	0	0	0	0	0	0	0	0	0	0	0	0	0.311038	-0.0649018
P07451	CA3	Carbonic anhydrase 3	2252400	2039600	12341000	0	0	7538000	8065700	8921900	3083800	13291000	10069000	11482000	14761000	1352900	6795800	2847800	15664000	3690900	3825500	0	0	0	0	2779500	22301000	27618000	8154600	6161300	5683300	0	0	0.00580867	0.640576
P07737	PFN1	Profilin-1	0	0	0	752750	551670	0	0	0	0	0	0	0	0	0	0	3563600	0	0	0	0	0	0	496570	0	0	0	0	0	0	0	420230	0.197321	-0.262054
P07738	BPGM	Bisphosphoglycerate mutase	44990000	16798000	37510000	3337000	0	32334000	13981000	41852000	23964000	41780000	53813000	57538000	63598000	7808500	48141000	4102900	52455000	32903000	25216000	0	0	0	0	17808000	74272000	61826000	12542000	62511000	44232000	13311000	2421200	-0.181029	0.866711
P07741	APRT	Adenine phosphoribosyltransferase	0	546790	818570	0	0	0	0	0	0	0	4252600	0	0	0	0	0	0	0	0	0	0	0	0	0	747230	0	0	0	1718800	0	0	-0.120966	0.212124
P07858	CTSB	Cathepsin B	0	0	0	0	0	0	0	0	0	0	0	0	0	0	0	0	0	0	0	0	0	0	0	0	0	0	0	0	3721200	0	0	0.142194	0.21005
P07900	HSP90AA1	Heat shock protein HSP 90-alpha	6634400	0	0	0	0	12059000	0	0	3300600	0	3931000	4384800	0	0	8059700	0	0	0	0	0	0	0	0	0	7873800	5301000	0	0	3475200	0	0	0.204467	0.222391
P07919	UQCRH	Cytochrome b-c1 complex subunit 6, mitochondrial	0	0	0	1617000	2483100	0	0	0	0	0	0	0	0	0	0	615720	0	0	0	3904200	0	1809900	2564200	0	0	0	0	0	0	1727100	965100	0.204281	-0.683021
P07954	FH	Fumarate hydratase, mitochondrial	1493500	2459100	2085200	0	0	6651700	790640	2364400	1401000	3593400	2761200	3322100	1908000	2568000	2613900	1178600	1886500	0	0	0	0	0	0	0	1492800	2005600	0	2635000	4599100	0	0	0.047508	0.588644
P08123	COL1A2	Collagen alpha-2(I) chain	0	209020	0	46650000	6586400	0	1663200	0	441650	0	0	0	0	1068400	0	289170	0	176090	261900	4118500	0	0	0	0	0	0	0	0	0	0	4124200	0.411079	-0.276914
P08133	ANXA6	Annexin A6	0	0	0	0	0	1936800	0	0	837110	0	0	0	0	0	1515400	0	0	0	0	0	0	0	0	0	1070900	0	0	0	0	0	0	0.233889	0.0617213
P08238	HSP90AB1	Heat shock protein HSP 90-beta	0	0	0	0	0	0	0	0	0	0	0	0	0	0	743600	0	0	0	0	0	0	0	0	0	0	0	0	0	0	0	0	-0.0356246	0.148562
P08397	HMBS	Porphobilinogen deaminase	5392400	0	1859200	0	0	1636500	0	5566400	0	6448100	5416000	4685800	3631100	266650	3890500	0	6156400	1571800	885270	0	0	0	0	0	1911000	0	783610	3040600	3213400	2032900	0	-0.439303	0.732439
P08559	PDHA1	Pyruvate dehydrogenase E1 component subunit alpha, somatic form, mitochondrial	0	641490	0	0	0	0	0	0	0	0	0	0	0	0	0	0	0	0	0	0	0	0	0	0	0	0	0	0	0	0	0	0.187291	-0.0301769
P08603	CFH	Complement factor H	1047500	2494700	2089000	1429500	2561400	0	2217500	1650300	2257900	1358400	1178500	0	874250	0	1044000	1282800	1725400	0	0	2658900	0	0	2315700	2207100	1335500	5169700	0	0	1248700	0	0	0.292875	0.0295458
P08670	VIM	Vimentin	0	7418400	3215400	26329000	25435000	77949000	47403000	826060	276170000	0	21732000	8769900	2066400	22534000	22227000	18891000	0	0	768670	120590000	2999000	2759300	4196200	9906000	48407000	6386700	10240000	36036000	588610000	3609200	10555000	0.252322	0.134054
P08758	ANXA5	Annexin A5	0	0	0	0	0	0	0	0	0	0	0	0	1416000	0	0	0	0	0	0	0	0	0	0	0	0	0	0	0	4028800	0	0	0.1008	0.272051
P09104	ENO2	Gamma-enolase	0	30056000	11696000	6914500	5818100	104180000	10437000	6168100	27343000	0	41393000	4190300	0	21614000	14269000	46813000	0	0	642540	6764600	0	1951900	7053200	4829900	19353000	10389000	5230700	0	0	8704600	9588600	0.252484	-0.115698
P09105	HBQ1	Hemoglobin subunit theta-1	10394000	0	5262000	0	0	3505100	2384100	7228500	0	10595000	9518900	5982500	5513500	0	5474100	0	6876100	0	2712800	0	0	0	0	0	6111200	3342500	0	8791900	6448900	0	0	-0.280525	0.810303
P09211	GSTP1	Glutathione S-transferase P	15434000	4026100	4377500	0	0	32706000	3620000	8362200	8676200	8025400	7313800	7262600	11677000	0	17280000	3515000	11028000	2575300	0	0	0	0	0	0	12426000	14663000	4176200	11424000	10961000	2967600	1465400	0.128486	0.505362
P09382	LGALS1	Galectin-1	0	2971800	0	2609000	1093800	4864600	0	0	20018000	0	1572000	2445600	1604900	3749300	4230300	21461000	0	0	4582800	5270600	0	0	1670400	2681100	7448100	1581600	16086000	0	5387800	3158400	1938700	0.385498	-0.115986
P09417	QDPR	Dihydropteridine reductase	0	3000600	1778700	2773100	2844300	23057000	734280	1732300	12935000	0	6242400	2237600	0	8387800	5430700	10639000	0	1600700	2385500	0	0	0	7097300	11243000	7319200	3127400	2501000	0	0	0	6361600	0.33879	-0.174428
P09467	FBP1	Fructose-1,6-bisphosphatase 1	0	0	0	0	0	0	0	0	0	0	0	0	0	0	0	0	0	0	0	0	0	0	0	0	0	0	0	0	9691500	0	0	0.142194	0.21005
P09493	TPM1	Tropomyosin alpha-1 chain	0	378820	169290	0	0	308420	478780	0	204570	0	0	0	0	455870	0	346580	0	0	0	0	0	0	0	0	230830	183670	292360	0	218830	0	0	0.394923	-0.00136537
P09496	CLTA	Clathrin light chain A	0	0	0	0	641760	0	0	0	0	0	0	0	0	0	0	0	0	0	0	366540	0	0	0	0	0	0	0	0	0	0	0	0.0798949	-0.36834
P09497	CLTB	Clathrin light chain B	0	2051800	0	1398200	4087600	0	2057500	0	0	0	0	0	0	4192100	0	0	0	0	0	1781800	0	1818700	1508900	0	0	0	0	0	0	1536500	0	0.131153	-0.486361
P09543	CNP	2',3'-cyclic-nucleotide 3'-phosphodiesterase	0	2609200	3603700	0	1054700	16405000	6050300	6636300	23178000	0	7187500	16704000	3341300	8147200	89302000	25871000	0	2733300	7392000	0	0	0	0	4543900	12557000	16043000	6947500	0	0	0	696400	0.0472164	0.177589
P09622	DLD	Dihydrolipoyl dehydrogenase, mitochondrial	0	7846800	0	2028400	0	4663500	1806600	0	1458600	0	1762200	0	0	5267100	0	1520200	0	0	0	0	0	0	2155600	1108300	1641300	0	0	0	921090	0	0	0.324834	-0.139861
P09651	HNRNPA1	Heterogeneous nuclear ribonucleoprotein A1	0	0	0	0	0	0	0	0	0	0	0	0	0	0	0	0	0	0	0	225710	0	0	0	0	0	0	0	0	0	0	0	0.00528366	-0.281748
P09936	UCHL1	Ubiquitin carboxyl-terminal hydrolase isozyme L1	0	8930100	2691200	7074800	2143300	39927000	2799800	0	5714900	0	5903100	0	0	7757300	3452400	16109000	0	1082700	2280600	1829400	0	693900	14632000	3232000	5230000	2364100	1395900	0	0	2069200	5375000	0.360206	-0.261748
P09960	LTA4H	Leukotriene A-4 hydrolase	335330	0	0	0	0	0	0	0	0	216880	0	273020	242620	0	0	0	0	0	0	0	0	0	0	0	0	0	0	0	0	0	0	-0.182458	0.355837
P09972	ALDOC	Fructose-bisphosphate aldolase C	9307200	12292000	10407000	8412500	5117000	34276000	6881200	10671000	8604100	11785000	13038000	10633000	13587000	17649000	16150000	18814000	5901900	2463200	5722700	2945300	0	3105100	9646000	4417900	11566000	11512000	4948300	7352800	7877200	4696400	4095900	0.219098	0.248677
P0C0L5	C4B	Complement C4-B	0	0	0	0	0	0	0	0	0	0	0	0	0	0	0	0	0	0	0	0	0	0	0	0	0	1991000	0	0	0	0	0	0.14841	0.11742
P0DMV9	HSPA1B	Heat shock 70 kDa protein 1B	1613000	5307600	1405500	0	0	9116000	1550300	3183500	5030800	1544500	2531300	2527600	1450100	6222700	2648300	7114600	2545000	2548500	2290100	0	0	0	3108700	3693300	4456200	2304100	4511200	2981200	1919800	2705500	2990100	0.249395	0.116102
P0DOX5	NA	Immunoglobulin gamma-1 heavy chain	0	20992000	8264800	14508000	27342000	0	21720000	5716800	9322100	0	0	0	0	8592200	0	11689000	8863200	0	0	9650200	0	9535500	16067000	22207000	7208500	36696000	33682000	0	22261000	8831000	16137000	0.606924	-0.261049
P0DOX6	NA	Immunoglobulin mu heavy chain	795880	1989200	1109200	1826000	1692800	1273800	2187200	1166800	1264400	1024200	724350	780120	820150	0	722360	0	0	0	0	1390200	0	0	0	2303600	834470	3976600	6326200	661490	2305800	0	1399900	0.585672	0.0727821
P0DOY3	IGLC3	Immunoglobulin lambda constant 3	0	1766300	2027200	9908200	18508000	0	3223900	3329300	1663000	0	2297700	2730700	2376400	3206700	4529400	4312300	905740	154340	690350	5220000	0	8867300	23095000	16786000	1115100	1116400	5177300	6042000	6716600	10060000	9157300	0.320842	-0.471416
P0DP03	IGHV3-30-5	Immunoglobulin heavy variable 3-30-5	0	0	0	0	0	0	0	0	0	0	0	0	0	0	0	0	0	0	0	0	0	0	0	0	0	0	0	0	0	0	89185	0.217576	-0.254153
P0DP25	CALM3	Calmodulin-3	41128000	179430000	70820000	68630000	77973000	245190000	50953000	29511000	77438000	34410000	62507000	35775000	33733000	82611000	60666000	90813000	27897000	8646900	14287000	60736000	57838000	37358000	60661000	17274000	57777000	43096000	49278000	32544000	35323000	49513000	41752000	0.403324	-0.234541
P0DPI2	GATD3A	Glutamine amidotransferase-like class 1 domain-containing protein 3A, mitochondrial	0	0	0	0	0	0	0	0	0	0	0	0	0	1399500	0	0	0	0	0	0	0	0	0	0	0	0	0	0	0	0	0	-0.0758221	-0.0288582
P10412	HIST1H1E	Histone H1.4	0	0	0	0	0	0	0	0	0	0	0	0	0	0	0	0	0	0	0	0	0	0	0	0	0	0	0	0	158640	0	0	0.142194	0.21005
P10451	SPP1	Osteopontin	0	0	0	355470	0	0	0	0	0	0	0	0	0	257650	0	0	0	0	445450	325360	3245900	0	463380	0	0	0	0	0	0	0	0	-0.306022	-0.396236
P10515	DLAT	Dihydrolipoyllysine-residue acetyltransferase component of pyruvate dehydrogenase complex, mitochondrial	0	0	0	0	0	1598700	0	0	0	0	0	0	0	0	0	0	0	0	0	0	0	0	0	0	0	0	0	0	0	0	0	0.185204	-0.0689564
P10599	TXN	Thioredoxin	7601900	2611500	3974000	4817700	3110000	4320700	3633500	12378000	3131200	13061000	5253400	8438000	11202000	6832200	6551700	6990200	5758800	4612400	3423700	3872000	0	2752700	2866700	3495700	2438700	8817100	0	7855400	5068100	4285200	2150400	-0.293028	0.650979
P10606	COX5B	Cytochrome c oxidase subunit 5B, mitochondrial	0	2426600	0	0	0	0	2664700	0	0	0	0	0	0	6910500	0	2561600	0	0	0	2685400	0	0	0	0	0	0	0	0	0	5463900	0	-0.118758	-0.232199
P10636	MAPT	Microtubule-associated protein tau	0	7569900	932280	3052500	4830600	2044100	5389600	0	1093400	0	0	0	0	6598800	0	3295600	0	0	597370	4123100	0	1888400	5321700	2054500	317740	0	1076400	0	0	2247400	2524600	0.355533	-0.558721
P10746	UROS	Uroporphyrinogen-III synthase	0	0	0	0	0	0	0	0	0	0	0	0	0	0	0	0	0	0	0	0	0	0	0	0	0	0	173600	0	0	0	0	0.328928	-0.0142362
P10768	ESD	S-formylglutathione hydrolase	11818000	4169300	8133300	0	0	9443600	3022200	11751000	6982800	10605000	9480900	12273000	13504000	0	9574500	4572200	9583500	2965800	3274700	0	0	0	0	0	8487800	10085000	3397600	14680000	13832000	0	0	-0.0926171	0.876276
P10809	HSPD1	60 kDa heat shock protein, mitochondrial	0	28912000	2971200	1598700	3465400	41843000	4827900	283500	15135000	0	2654600	400420	1002400	8831200	2436100	12845000	0	0	784430	501510	0	0	1950200	0	2367400	1209800	0	0	11672000	734320	0	0.344547	-0.0700271
P10909	CLU	Clusterin	3603200	6767100	2148300	5156500	1883000	6685300	8299200	1592100	40936000	3134900	4061300	23846000	8178800	5464500	6840100	5570900	0	8707700	0	5274900	0	0	5524800	1779600	6585300	8493700	6628800	0	2451900	3266300	5171100	0.218674	0.0445033
P11021	HSPA5	Endoplasmic reticulum chaperone BiP	0	2102200	0	0	0	1742100	0	0	1617400	0	0	0	0	0	0	0	0	0	0	0	0	0	0	0	1346500	0	0	0	5608300	0	0	0.318295	0.172006
P11137	MAP2	Microtubule-associated protein 2	0	1977600	530400	1319300	1098900	2526800	1883400	0	455420	0	618970	0	0	1754000	0	1562300	0	0	0	2008800	0	0	980630	0	756510	0	882310	0	0	0	0	0.437961	-0.390259
P11142	HSPA8	Heat shock cognate 71 kDa protein	29930000	58745000	45990000	22068000	17343000	103410000	34625000	43281000	53580000	33382000	49711000	37466000	24035000	57690000	47890000	60328000	20367000	22993000	26458000	9204600	6563000	8885300	15426000	20784000	66310000	47516000	56550000	38084000	42427000	27285000	14888000	0.321877	0.33947
P11171	EPB41	Protein 4.1	18524000	7575900	7007200	0	4536500	2067900	4656100	8535400	4313800	8567700	8941600	15978000	14098000	3004900	6366500	4100200	10185000	3204400	4263600	0	0	0	0	3016800	7924800	11254000	9117400	10859000	10247000	2777700	7393800	-0.0445521	0.729167
P11177	PDHB	Pyruvate dehydrogenase E1 component subunit beta, mitochondrial	0	1647900	0	0	0	2092500	0	0	0	0	0	0	0	1046400	0	2322600	0	0	0	0	0	0	0	0	0	0	0	0	0	0	0	0.214805	-0.144268
P11215	ITGAM	Integrin alpha-M	0	0	0	0	0	0	0	0	0	0	0	0	0	0	0	0	0	0	0	0	0	0	0	0	0	0	0	0	275510	0	0	0.142194	0.21005
P11277	SPTB	Spectrin beta chain, erythrocytic	248630000	16184000	45377000	0	0	15578000	3354600	111260000	35631000	112160000	132660000	132550000	179600000	361700	111760000	2000900	61402000	4605200	0	0	0	0	0	48006000	63855000	103420000	46189000	90963000	60450000	934570	0	-0.17976	0.681148
P11413	G6PD	Glucose-6-phosphate 1-dehydrogenase	530830	0	0	0	0	328880	0	483570	0	416290	590430	0	333030	0	401810	0	0	0	0	0	0	0	0	0	0	0	0	352110	520770	0	0	-0.207008	0.56499
P12036	NEFH	Neurofilament heavy polypeptide	0	0	0	0	0	6833100	0	0	5723900	0	0	0	0	3371900	18150000	13193000	0	0	0	0	0	1846800	4480500	4275900	2346800	0	2668900	0	0	6730500	3702400	0.139988	-0.132062
P12273	PIP	Prolactin-inducible protein	0	0	0	0	0	0	0	0	0	0	0	0	0	0	0	0	0	2893800	1812300	2523300	1377400	1226100	0	0	0	0	0	0	0	0	933240	-0.379972	-0.384418
P12277	CKB	Creatine kinase B-type	0	37577000	16261000	10481000	4843500	141310000	11731000	11419000	48792000	0	36632000	8524000	681250	43380000	31916000	39840000	0	0	2522600	3581800	0	0	14414000	2412300	38410000	14690000	9413800	0	0	3007300	6866200	0.299291	-0.0590726
P12532	CKMT1A	Creatine kinase U-type, mitochondrial	0	3675900	0	0	0	4543400	0	0	0	0	0	0	0	2323800	0	0	0	0	0	0	0	0	0	0	0	0	0	0	0	0	0	0.222048	-0.0805839
P12955	PEPD	Xaa-Pro dipeptidase	0	0	0	0	0	0	0	0	0	0	3734500	2792500	0	0	3763700	0	0	0	0	0	0	0	0	0	0	0	0	0	0	0	0	-0.219491	0.238042
P13073	COX4I1	Cytochrome c oxidase subunit 4 isoform 1, mitochondrial	0	190650	0	1229500	0	0	108080	0	0	0	0	0	0	0	0	221000	0	0	0	0	0	0	1294800	959220	0	0	0	0	0	0	0	0.366293	-0.324382
P13489	RNH1	Ribonuclease inhibitor	9088300	3451500	4244100	0	0	3732800	0	8093400	5666700	4190000	5536200	5499800	3340600	0	4223800	0	3463000	0	0	0	0	0	0	0	5659400	2364400	2571000	4547900	0	0	0	-0.0555503	0.616498
P13591	NCAM1	Neural cell adhesion molecule 1	0	0	0	0	0	0	0	0	0	0	0	0	0	0	0	0	0	0	0	0	0	0	0	0	0	274320	0	0	0	0	0	0.14841	0.11742
P13611	VCAN	Versican core protein	0	1947200	0	1184600	0	27859000	4038300	0	5957900	0	4252900	0	0	4081300	25148000	25672000	0	0	0	1053400	0	7311600	5321500	8906400	3245000	0	3980400	0	0	4568500	6324100	0.213111	-0.176072
P13637	ATP1A3	Sodium/potassium-transporting ATPase subunit alpha-3	0	0	0	0	0	0	0	0	0	0	0	0	0	0	0	0	0	0	0	0	0	0	0	0	0	0	0	0	0	57913	0	-0.222434	-0.143516
P13716	ALAD	Delta-aminolevulinic acid dehydratase	81374000	17566000	45335000	1618000	0	16881000	16241000	77131000	25942000	61899000	82595000	47440000	47614000	7544800	54867000	11200000	41073000	21000000	13600000	0	0	0	0	5141400	35517000	71023000	15491000	61892000	62862000	2994500	1269300	-0.212864	0.829553
P13796	LCP1	Plastin-2	0	0	0	0	0	0	0	0	0	0	1313100	842860	0	0	0	0	0	0	0	0	0	0	0	0	0	0	0	0	1972800	0	0	-0.0449124	0.279215
P13798	APEH	Acylamino-acid-releasing enzyme	5209600	0	0	0	0	3109000	0	2813700	3526700	0	5329400	4600100	6330100	0	6661300	0	3029200	0	0	0	0	0	0	0	0	3651500	4545600	0	0	0	0	-0.0536897	0.417288
P13804	ETFA	Electron transfer flavoprotein subunit alpha, mitochondrial	0	0	0	0	0	1360400	0	0	527200	0	0	0	0	387970	0	0	0	0	0	0	0	0	0	0	0	0	0	0	0	0	0	0.203832	-0.0739698
P14136	GFAP	Glial fibrillary acidic protein	141010	19585000	21079000	39057000	102710000	130180000	171770000	23704000	1320800000	0	18191000	18894000	0	16451000	85673000	242930000	912910	727030	375620	26252000	0	62248000	51492000	128090000	21896000	14889000	26003000	0	0	105720000	100320000	0.203502	-0.11001
P14174	MIF	Macrophage migration inhibitory factor	0	24661000	22465000	3747600	2903600	25115000	13843000	0	11433000	0	0	0	0	13358000	0	11891000	0	3137200	7008300	1901800	0	0	2959300	5122000	0	0	13568000	0	5719500	0	2392600	0.379163	-0.0909484
P14406	COX7A2	Cytochrome c oxidase subunit 7A2, mitochondrial	0	6563800	0	3820000	3812000	0	0	0	0	0	0	0	0	4113800	0	3598900	0	0	0	1834700	0	0	3300100	2257900	0	0	0	0	0	2003900	1657800	0.341962	-0.469913
P14618	PKM	Pyruvate kinase PKM	0	15653000	895370	3103100	967390	48676000	4049300	345610	9387100	0	2746200	601230	338010	20037000	2686400	15870000	0	818630	3764800	600400	0	0	2313500	4086900	4353400	1455300	2359000	0	12318000	993730	2817300	0.298453	-0.08965
P14625	HSP90B1	Endoplasmin	0	0	0	0	0	0	0	0	0	0	0	0	0	0	0	0	0	0	0	0	0	0	0	0	0	0	0	0	1143700	0	0	0.142194	0.21005
P14854	COX6B1	Cytochrome c oxidase subunit 6B1	0	5078500	0	2436300	3843600	14895000	1744900	0	1574500	0	0	0	0	2179600	0	0	0	0	0	0	0	3652000	5173600	0	0	0	0	0	0	2166300	0	0.327282	-0.332766
P14923	JUP	Junction plakoglobin	0	0	0	488640	1829600	2529400	0	0	10681000	0	0	0	0	0	0	0	0	1886100	0	13412000	44353000	4003700	2033000	0	0	0	0	0	0	0	3142400	-0.251173	-0.460184
P14927	UQCRB	Cytochrome b-c1 complex subunit 7	0	3647700	0	3781400	2985200	9144500	5146800	0	0	0	0	0	0	6371000	0	2833700	0	0	0	1444300	0	0	2003300	0	2088300	0	0	0	2568100	0	2190300	0.420814	-0.294812
P15104	GLUL	Glutamine synthetase	0	1151800	0	0	0	1535700	0	0	0	0	0	0	0	0	0	0	0	0	0	0	0	0	0	0	0	0	0	0	0	0	0	0.26481	-0.0744724
P15121	AKR1B1	Aldo-keto reductase family 1 member B1	0	0	0	0	0	1049500	0	0	0	0	0	0	0	0	0	0	0	0	0	0	0	0	0	0	0	0	0	0	0	0	0	0.185204	-0.0689564
P15374	UCHL3	Ubiquitin carboxyl-terminal hydrolase isozyme L3	0	0	0	0	0	0	0	0	0	0	0	0	0	0	0	0	0	0	0	0	0	0	0	0	217330	0	0	0	0	0	0	0.184993	0.0754811
P15531	NME1	Nucleoside diphosphate kinase A	5292300	12646000	5856200	3123300	0	8485200	15080000	1787200	6680800	4020000	5580900	4630800	3233300	12582000	1418800	14820000	2834300	9208200	10961000	1422400	0	0	2725600	8004700	6569100	8215100	16290000	2977200	4203200	3970200	1996000	0.17584	0.100112
P15924	DSP	Desmoplakin	0	0	0	621720	1871200	0	241660	0	78673	0	0	0	0	0	0	210960	0	277070	236170	17231000	97271000	4925100	2242300	446430	0	0	0	0	0	144800	6455400	-0.304635	-0.411407
P16083	NQO2	Ribosyldihydronicotinamide dehydrogenase [quinone]	0	0	0	0	0	0	0	0	0	0	0	1150400	0	0	0	0	0	0	0	0	0	0	0	0	0	0	0	0	0	0	0	-0.0705441	0.1482
P16152	CBR1	Carbonyl reductase [NADPH] 1	4311800	3600200	2507400	0	0	13472000	4407100	4536500	10471000	3631700	2940300	4372500	3349000	4075200	5323500	5831500	2668200	0	2200700	0	0	0	1381600	3988700	5146800	3616400	2491200	4146600	3144400	0	1908800	0.235085	0.343429
P16157	ANK1	Ankyrin-1	145920000	36004000	129320000	1357000	1412800	12588000	23889000	87973000	21644000	183940000	133190000	174860000	166440000	20630000	126870000	29611000	136220000	39134000	34549000	0	0	0	0	3926500	122140000	192050000	64154000	151110000	133310000	1825500	6442100	-0.148961	0.862614
P16401	HIST1H1B	Histone H1.5	0	0	0	0	0	0	0	0	0	0	0	0	0	0	0	0	0	0	0	0	0	0	0	0	0	0	0	0	73942	0	0	0.142194	0.21005
P16403	HIST1H1C	Histone H1.2	0	0	0	0	0	0	0	0	0	0	0	0	0	0	0	1697900	0	0	0	2047800	866730	0	0	0	0	0	0	0	0	0	0	-0.0635417	-0.390478
P16452	EPB42	Erythrocyte membrane protein band 4.2	13640000	0	0	0	0	0	0	7546300	0	9785300	7235500	8161100	11360000	0	3393600	0	3740000	0	0	0	0	0	0	0	0	6428300	0	5726700	4613700	0	0	-0.279044	0.656439
P16930	FAH	Fumarylacetoacetase	4700900	0	0	0	0	0	0	5124000	0	0	0	2608600	0	0	3134900	0	0	0	0	0	0	0	0	0	0	0	0	4264500	2914600	0	0	-0.111359	0.489228
P16949	STMN1	Stathmin	0	4006700	4313400	5280900	12384000	10182000	6091500	0	5190500	0	1061300	0	0	11116000	0	3930500	0	0	0	7855000	0	16444000	10218000	2732400	3824500	682850	3567900	0	0	14948000	9602800	0.297594	-0.701931
P17066	HSPA6	Heat shock 70 kDa protein 6	0	0	0	0	0	0	0	0	0	0	0	0	0	0	0	0	0	0	0	0	0	0	0	0	0	0	0	0	0	0	1316100	0.217576	-0.254153
P17174	GOT1	Aspartate aminotransferase, cytoplasmic	0	4874200	4736400	3073600	0	12148000	4820000	2249500	2118000	0	2157200	2888500	0	16229000	1564200	6903300	0	4040800	4890900	2481500	0	0	2799000	3074800	3211100	2042300	1272700	0	0	2417000	2024800	0.0861582	-0.141781
P17600	SYN1	Synapsin-1	0	29067000	5588900	5385900	1886700	42381000	5707100	0	3713700	0	8864500	903110	0	8140500	826570	7546400	0	0	2017200	597860	0	0	6749400	4074600	4383100	0	1628800	0	0	4571200	1015900	0.297009	-0.145359
P17677	GAP43	Neuromodulin	0	3209000	624260	3338100	7318400	1905700	1877600	0	880960	0	0	0	0	6097900	0	2534400	0	0	327900	3535700	4162700	3970800	6350600	1482400	368670	0	522800	0	0	6359800	3733900	0.149797	-0.797108
P17980	PSMC3	26S proteasome regulatory subunit 6A	0	0	0	0	0	0	0	0	0	0	0	0	0	0	0	0	0	0	0	0	0	0	0	0	682230	0	0	0	0	0	0	0.184993	0.0754811
P17987	TCP1	T-complex protein 1 subunit alpha	3664000	0	0	0	0	0	0	3140200	1612300	0	4536900	2197400	2560500	0	3023200	0	0	0	0	0	0	0	0	0	0	1318700	0	3832000	3423100	0	0	-0.172903	0.591298
P18669	PGAM1	Phosphoglycerate mutase 1	0	6164100	4433700	0	0	15521000	3919100	6191400	1615300	0	0	0	4413200	2942100	6006700	5129800	4801000	0	2554300	0	0	0	9934000	5414400	5870600	4802800	0	0	5129000	0	0	0.252866	0.0959069
P18859	ATP5PF	ATP synthase-coupling factor 6, mitochondrial	0	13132000	2218100	9273700	4010400	16260000	9788800	0	4808000	0	1614900	0	0	19527000	2027700	4373500	0	0	1225900	7727200	0	4938700	8640600	2476600	4808500	912150	5711300	0	4917300	7419900	5179400	0.448845	-0.422511
P19105	MYL12A	Myosin regulatory light chain 12A	0	0	0	0	0	0	0	0	0	0	0	0	0	0	0	0	0	0	0	0	0	0	0	0	0	0	0	0	463200	0	0	0.142194	0.21005
P19367	HK1	Hexokinase-1	0	0	0	0	0	0	0	0	0	0	0	0	0	0	979090	0	0	0	0	0	0	0	0	0	0	0	0	0	0	0	0	-0.0356246	0.148562
P19404	NDUFV2	NADH dehydrogenase [ubiquinone] flavoprotein 2, mitochondrial	0	0	0	0	0	0	0	0	192300	0	0	0	0	0	0	0	0	0	0	0	0	0	0	0	0	0	0	0	0	0	0	0.149075	-0.00810629
P19827	ITIH1	Inter-alpha-trypsin inhibitor heavy chain H1	0	0	0	0	0	0	0	0	0	0	0	0	0	0	0	0	0	0	0	0	0	0	0	0	0	321180	0	0	0	0	0	0.14841	0.11742
P20073	ANXA7	Annexin A7	2858900	0	0	0	0	0	0	3025100	1665800	2803300	1460000	0	2107100	0	0	0	0	0	0	0	0	0	0	0	0	0	0	0	0	0	0	-0.27433	0.397382
P20472	PVALB	Parvalbumin alpha	0	0	0	0	0	0	0	0	0	0	0	0	0	0	0	0	0	0	0	482240	0	0	0	0	0	0	0	0	0	0	0	0.00528366	-0.281748
P20618	PSMB1	Proteasome subunit beta type-1	0	0	0	0	0	0	0	1453000	0	0	1873600	0	0	0	0	0	0	0	0	0	0	0	0	0	1130700	0	0	0	0	0	0	-0.209369	0.209926
P20674	COX5A	Cytochrome c oxidase subunit 5A, mitochondrial	0	12056000	5138100	3552800	3817600	17061000	11931000	0	8522300	0	5921200	0	0	7517700	4042700	11187000	0	0	0	3381500	0	0	1851000	3011400	0	0	0	0	0	3223800	0	0.254838	-0.20516
P20774	OGN	Mimecan	0	0	0	0	0	0	0	0	167420	0	0	0	0	0	0	0	0	0	0	0	0	0	0	0	0	0	0	0	0	0	0	0.149075	-0.00810629
P20810	CAST	Calpastatin	3226200	2894200	3823800	0	0	3148200	2764000	0	1391400	0	3444300	0	0	2451600	4198300	1605900	3180100	0	0	0	0	0	0	0	3262700	1962200	2293900	0	4033800	0	0	0.213053	0.353219
P20916	MAG	Myelin-associated glycoprotein	0	0	0	0	0	2927500	0	0	2643100	0	0	0	0	0	7091900	2667200	0	0	0	0	0	0	0	3966800	0	0	0	0	0	0	3442700	0.164074	-0.0491653
P21281	ATP6V1B2	V-type proton ATPase subunit B, brain isoform	0	3663100	3417000	0	0	15369000	0	1026700	2164700	0	4379700	1401000	0	5206700	3783100	1160200	0	0	0	0	0	0	0	0	2553200	0	0	0	0	0	0	0.154317	0.0355228
P21291	CSRP1	Cysteine and glycine-rich protein 1	0	0	0	0	0	5091900	2477600	0	2028500	0	0	0	0	0	2830200	2213400	0	0	0	0	0	0	0	0	0	0	0	0	0	0	1521000	0.239441	-0.102444
P21333	FLNA	Filamin-A	0	0	0	0	0	0	0	0	0	0	0	0	0	0	0	0	0	0	0	0	0	0	0	0	0	0	0	0	2455400	0	0	0.142194	0.21005
P21579	SYT1	Synaptotagmin-1	0	0	0	0	0	0	0	0	0	0	3003200	0	0	0	0	0	0	0	0	0	0	0	0	0	0	0	0	0	0	0	0	-0.251917	0.108812
P21796	VDAC1	Voltage-dependent anion-selective channel protein 1	0	13256000	0	4054900	2485200	10990000	3298600	0	2490200	0	0	0	0	4867100	0	7842300	0	0	0	1530800	0	0	3996400	1932700	2458000	0	0	0	3561200	1726000	2167000	0.458378	-0.282249
P21980	TGM2	Protein-glutamine gamma-glutamyltransferase 2	4715200	0	4289300	0	0	2984000	0	4440300	1658300	6585500	6287200	4426100	5750900	0	4206500	0	3975900	0	0	0	0	0	0	0	3857700	4743800	2263300	0	3926300	0	0	-0.13718	0.693669
P22061	PCMT1	Protein-L-isoaspartate(D-aspartate) O-methyltransferase	3926500	9701000	6824500	10403000	7567700	5294500	6183500	2881800	4524800	6320700	1713400	1973500	6582100	6363200	3398100	7963500	3893900	3349600	11376000	3998200	0	9603200	11845000	12398000	3504600	2130300	3641400	5757000	2570700	8851700	10381000	0.253832	-0.359295
P22234	PAICS	Multifunctional protein ADE2	0	0	0	0	0	0	0	0	0	0	0	1271300	0	0	1359800	0	0	0	0	0	0	0	0	0	0	0	0	0	0	0	0	-0.0754656	0.213309
P22314	UBA1	Ubiquitin-like modifier-activating enzyme 1	4839400	0	0	0	0	1835800	0	4055000	1426300	3742000	0	2563200	3830000	0	2451200	0	0	0	0	0	0	0	0	0	3068200	5650900	0	2564200	0	0	0	-0.0265067	0.554878
P22392	NME2	Nucleoside diphosphate kinase B	0	0	0	0	0	2022000	0	0	0	0	0	0	0	0	0	0	1149300	0	0	0	0	0	0	0	616930	1125100	0	2087100	1631200	0	0	0.200137	0.403431
P22528	SPRR1B	Cornifin-B	0	0	0	0	0	0	0	0	0	0	0	0	0	0	0	0	0	0	0	0	796370	0	0	0	0	0	0	0	0	0	0	-0.328106	-0.31962
P22626	HNRNPA2B1	Heterogeneous nuclear ribonucleoproteins A2/B1	0	1452100	0	2224800	3780100	2263300	2451000	0	1709100	0	0	0	0	4496100	0	2873100	0	0	0	1876500	0	0	0	2567200	2266800	0	1510200	0	5137600	2566500	1457300	0.393592	-0.269617
P22695	UQCRC2	Cytochrome b-c1 complex subunit 2, mitochondrial	0	13807000	0	2655600	0	8689500	2614800	0	4277700	0	0	0	0	9669700	0	6164900	0	0	0	0	0	0	4483700	0	0	0	0	0	0	3221100	0	0.284244	-0.223431
P22735	TGM1	Protein-glutamine gamma-glutamyltransferase K	0	0	0	0	0	0	104180	0	0	0	0	0	0	0	0	0	0	175090	0	1072200	452080	0	248850	0	0	0	0	0	0	0	0	-0.133736	-0.443391
P23246	SFPQ	Splicing factor, proline- and glutamine-rich	0	0	0	0	0	0	0	0	0	0	0	0	0	0	0	0	0	0	0	0	0	0	0	0	0	0	0	0	846070	0	0	0.142194	0.21005
P23297	S100A1	Protein S100-A1	0	0	0	0	0	2986300	0	0	0	0	0	0	0	0	0	0	0	0	0	0	0	0	0	0	0	0	0	0	0	0	0	0.185204	-0.0689564
P23381	WARS	Tryptophan--tRNA ligase, cytoplasmic	0	0	0	0	0	0	0	0	0	0	0	0	0	0	0	0	0	0	0	0	0	0	0	0	0	0	0	0	1321000	0	0	0.142194	0.21005
P23515	OMG	Oligodendrocyte-myelin glycoprotein	0	0	0	0	0	0	0	0	0	0	0	0	0	0	591060	0	0	0	0	0	0	0	0	0	0	0	0	0	0	0	0	-0.0356246	0.148562
P23526	AHCY	Adenosylhomocysteinase	605300	1996600	1536300	0	0	545390	1589500	715600	1654900	392650	362030	708130	298780	592020	413900	817340	1092800	1273200	736600	0	0	0	0	0	1005000	519760	1064200	520900	314870	0	0	0.0693805	0.357157
P23528	CFL1	Cofilin-1	23876000	92964000	53556000	59882000	47339000	106640000	75612000	42876000	73827000	27267000	39957000	33888000	31571000	96477000	38896000	95019000	31583000	52175000	56929000	29231000	0	48368000	65115000	55878000	60901000	39479000	63549000	32030000	40177000	37925000	36948000	0.443939	-0.167516
P23588	EIF4B	Eukaryotic translation initiation factor 4B	0	0	860670	0	0	0	0	0	0	0	0	0	0	0	0	0	0	0	0	0	0	0	0	0	0	0	0	0	0	0	0	0.0367399	0.136389
P23919	DTYMK	Thymidylate kinase	0	0	0	0	0	0	0	0	0	0	0	0	0	0	0	0	0	0	0	0	0	0	0	101530	0	0	0	0	0	0	0	-0.0160627	-0.0222501
P24666	ACP1	Low molecular weight phosphotyrosine protein phosphatase	36670000	16134000	49077000	8195500	2555600	17195000	0	26886000	13583000	31499000	29111000	27725000	25469000	22544000	18067000	25537000	50218000	0	36314000	0	0	2394600	3310300	19456000	53928000	21010000	32834000	18839000	24541000	0	0	-0.0361793	0.683899
P24752	ACAT1	Acetyl-CoA acetyltransferase, mitochondrial	0	1787800	0	0	0	2612800	0	0	0	0	1618600	0	0	0	1253700	1141700	0	0	0	0	0	0	0	0	1492800	0	0	0	1432200	0	0	0.227289	0.100152
P25311	AZGP1	Zinc-alpha-2-glycoprotein	0	0	0	0	1068300	0	0	0	0	0	0	0	0	0	0	0	0	1246600	0	1723200	2044800	2089500	0	0	0	0	0	0	0	0	0	-0.268692	-0.578708
P25325	MPST	3-mercaptopyruvate sulfurtransferase	2436700	0	2579600	0	0	0	1614600	4083100	1434300	4101200	4442200	2534100	0	1949400	0	1810300	2541200	4840000	6525600	0	0	0	0	0	2672700	0	2662700	2895500	2468600	0	0	-0.467151	0.547674
P25686	DNAJB2	DnaJ homolog subfamily B member 2	0	0	0	0	0	0	0	0	0	0	0	0	0	0	0	0	0	0	0	0	0	0	0	0	0	0	0	0	0	114560	0	-0.222434	-0.143516
P25705	ATP5F1A	ATP synthase subunit alpha, mitochondrial	0	72741000	31438000	23968000	14731000	77560000	33417000	4685900	37137000	0	34981000	8851200	0	83381000	34811000	43061000	0	0	11248000	12264000	0	3550300	40131000	29099000	30921000	7502800	9237500	0	49742000	10864000	10867000	0.373356	-0.11622
P25713	MT3	Metallothionein-3	0	0	0	0	0	0	0	0	0	0	0	0	0	216530	0	97301	0	0	0	118050	410650	0	282560	0	0	0	0	0	0	0	208770	-0.0945234	-0.552063
P25786	PSMA1	Proteasome subunit alpha type-1	1708500	1567000	0	0	0	1074600	1466700	717530	892110	1995800	1277600	1064100	928730	1061500	640790	920010	1130400	0	1890900	0	0	0	0	0	1541900	1067500	929420	485730	780490	0	0	-0.0996713	0.560947
P25787	PSMA2	Proteasome subunit alpha type-2	3622300	1791100	3574100	0	0	2081000	1205700	4504200	1676400	0	2352700	4375500	6782500	0	5497900	0	0	2289600	0	0	0	0	0	0	2850700	0	1456500	6151100	5793600	0	0	-0.0416752	0.66443
P25788	PSMA3	Proteasome subunit alpha type-3	3318900	0	0	0	0	1491000	0	2597600	1611500	2127000	2188300	2133100	2225700	0	1953600	0	0	0	0	0	0	0	0	0	0	1754300	0	1890500	1649700	0	0	-0.158427	0.63309
P25789	PSMA4	Proteasome subunit alpha type-4	2866800	1326700	3802100	0	0	1805400	0	3465400	2025200	4315600	4114900	5319700	3105000	0	3464100	1181700	2462600	2279300	1424900	0	0	0	0	0	2306100	0	1610000	4577200	4741200	0	0	-0.219158	0.822259
P26038	MSN	Moesin	0	0	0	0	0	0	0	0	0	0	0	0	0	0	0	0	0	0	0	0	0	0	0	0	0	0	0	768980	0	0	0	0.0067128	0.367414
P26447	S100A4	Protein S100-A4	2360200	2677200	4231000	0	0	2280300	4634000	1323300	2493700	4012600	6060100	2561900	2177700	2394400	1952600	2763600	4120300	2686900	2863600	0	0	0	0	1352500	5753600	3206100	2871100	1340400	0	0	1817100	-0.121136	0.514611
P27105	STOM	Erythrocyte band 7 integral membrane protein	29004000	1846000	7582600	0	0	986480	0	11053000	1343500	32540000	19304000	24394000	40272000	0	21436000	1216400	19062000	1671700	1638800	0	0	0	0	0	10014000	21176000	5138800	25147000	14278000	0	0	-0.221947	0.780308
P27348	YWHAQ	14-3-3 protein theta	0	0	1011700	0	0	0	0	0	714730	0	2701800	0	0	0	0	0	0	0	0	0	0	0	0	0	0	0	0	0	0	0	0	-0.184431	0.146394
P27797	CALR	Calreticulin	0	0	0	0	0	0	0	0	0	0	0	0	0	0	0	0	0	0	0	0	0	0	0	0	0	0	0	0	257630	0	0	0.142194	0.21005
P27816	MAP4	Microtubule-associated protein 4	0	0	0	0	0	271600	0	0	0	0	0	0	0	0	0	0	0	0	0	0	0	0	0	0	0	0	0	0	0	0	0	0.185204	-0.0689564
P28066	PSMA5	Proteasome subunit alpha type-5	2365500	0	2449300	0	0	1765800	0	3496000	1683500	1759100	2173700	2500200	2242800	0	2462300	0	1576000	0	0	0	0	0	0	0	2280200	0	1281700	0	2557700	0	0	-0.0754818	0.614651
P28070	PSMB4	Proteasome subunit beta type-4	0	0	0	0	0	0	0	2837000	0	0	0	2344500	0	0	0	0	0	0	0	0	0	0	0	0	0	0	0	0	0	0	0	-0.191145	0.227969
P28072	PSMB6	Proteasome subunit beta type-6	0	0	0	0	0	0	588090	0	0	0	0	0	0	0	0	0	0	0	0	0	0	0	0	0	0	0	0	0	0	0	0	-0.00464473	-0.0320898
P28074	PSMB5	Proteasome subunit beta type-5	0	0	0	0	0	0	0	0	0	0	0	0	0	0	0	0	0	0	289440	0	0	0	0	858870	0	0	0	0	0	286290	664380	-0.0171802	-0.189844
P28289	TMOD1	Tropomodulin-1	2898500	0	0	0	0	0	0	0	0	0	0	0	0	0	0	0	3409400	0	0	0	0	0	0	0	0	0	0	0	1971800	0	0	-0.0931929	0.299092
P28482	MAPK1	Mitogen-activated protein kinase 1	0	0	0	0	0	0	0	0	0	0	0	0	0	0	0	0	0	0	0	0	0	0	0	0	0	0	0	0	401240	0	0	0.142194	0.21005
P29218	IMPA1	Inositol monophosphatase 1	0	0	0	0	0	0	0	0	0	0	0	0	0	0	0	0	0	0	0	0	0	0	0	0	0	0	0	0	19229	0	0	0.142194	0.21005
P29401	TKT	Transketolase	3882700	1570200	2063900	0	0	3397000	3229700	3018500	2472800	3414500	2933800	2902700	4580800	0	3054700	0	2418100	0	0	0	0	0	0	0	2657800	2528300	2550100	3491200	2968600	0	0	0.0292682	0.775742
P29966	MARCKS	Myristoylated alanine-rich C-kinase substrate	0	843780	0	703150	965810	952990	402020	0	834590	0	0	0	0	0	0	696320	0	0	0	1168700	1097200	1789800	714800	0	0	0	0	0	0	892790	745350	0.208521	-0.819342
P30040	ERP29	Endoplasmic reticulum resident protein 29	0	0	0	0	0	1112500	0	0	0	0	0	0	0	0	0	0	0	0	0	0	0	0	0	0	0	0	0	0	2462700	0	0	0.208454	0.165114
P30041	PRDX6	Peroxiredoxin-6	165750000	73462000	233550000	22181000	3722200	96391000	78210000	373150000	85568000	258430000	209180000	199990000	300260000	61406000	247240000	57772000	130040000	65964000	56269000	3932500	0	998840	10902000	47500000	199310000	165920000	82374000	216720000	191460000	27424000	20109000	-0.195143	0.851711
P30043	BLVRB	Flavin reductase (NADPH)	172870000	110030000	155850000	44360000	30190000	122820000	127730000	145390000	111180000	235440000	145900000	162610000	184250000	82675000	160760000	160010000	182330000	189600000	182330000	18504000	0	57045000	41949000	72900000	165140000	221440000	155920000	286710000	186890000	91489000	42159000	-0.172489	0.902939
P30044	PRDX5	Peroxiredoxin-5, mitochondrial	0	9639300	0	4500500	2244300	14387000	6186200	0	3707200	0	0	0	0	9308200	1881400	6214300	0	0	2563200	1652100	0	0	2748200	1577400	0	2771300	0	0	6290400	3069800	1277600	0.358599	-0.196745
P30046	DDT	D-dopachrome decarboxylase	11064000	5552700	15708000	3645300	0	7929600	5628900	13069000	7160800	14508000	10601000	9958100	12293000	5332200	11466000	6019200	7789000	5683200	4874000	698020	0	0	4038800	4444800	10012000	15489000	5560800	15372000	9781900	4937000	1983600	-0.0793994	0.889399
P30048	PRDX3	Thioredoxin-dependent peroxide reductase, mitochondrial	0	7689000	1126700	2102600	0	10152000	2574900	0	3053600	0	0	0	0	7056100	0	4390300	0	0	0	1070900	0	0	2710900	0	1411900	0	0	0	7228200	0	1151100	0.409609	-0.110666
P30049	ATP5F1D	ATP synthase subunit delta, mitochondrial	0	391330	0	4110600	5125000	566560	0	0	0	0	0	0	0	0	0	0	0	0	0	2745900	0	1896000	4431600	0	0	0	0	0	0	3724100	3346800	0.318421	-0.675754
P30084	ECHS1	Enoyl-CoA hydratase, mitochondrial	0	0	0	0	0	2159200	0	0	1734900	0	0	0	0	1649800	0	1174600	0	0	0	0	0	0	0	0	0	0	0	0	1150200	0	0	0.226427	-0.0330681
P30085	CMPK1	UMP-CMP kinase	0	0	0	0	0	0	0	0	0	0	0	0	0	0	0	0	0	0	0	0	0	0	0	0	0	0	0	0	714490	0	0	0.142194	0.21005
P30086	PEBP1	Phosphatidylethanolamine-binding protein 1	27673000	66738000	52070000	40137000	31909000	144310000	56135000	34973000	60737000	35114000	34105000	30185000	39722000	43391000	54612000	75035000	35262000	20436000	31511000	15405000	0	18764000	36489000	22726000	86541000	40163000	36413000	43879000	37027000	16918000	23275000	0.434537	0.173051
P30101	PDIA3	Protein disulfide-isomerase A3	0	2256200	0	0	0	3189600	0	0	3009600	0	0	1579000	0	1144400	0	0	0	0	0	0	0	0	0	0	1153100	0	0	0	27280000	0	0	0.195954	0.208743
P30153	PPP2R1A	Serine/threonine-protein phosphatase 2A 65 kDa regulatory subunit A alpha isoform	2491100	0	0	0	0	689010	0	879850	922400	0	1953100	1089200	0	0	1604300	0	0	0	0	0	0	0	0	0	0	0	0	0	0	0	0	-0.169278	0.253121
P30566	ADSL	Adenylosuccinate lyase	0	0	0	0	0	0	0	0	0	0	0	0	0	0	0	0	0	0	0	0	0	0	0	0	0	0	0	0	1268600	0	0	0.142194	0.21005
P30613	PKLR	Pyruvate kinase PKLR	1476900	0	794040	0	0	0	0	754070	0	1043300	1090100	1025300	815390	0	965590	0	1149400	0	0	0	0	0	0	0	0	1419900	0	0	0	0	0	-0.278959	0.57747
P30626	SRI	Sorcin	0	0	0	0	0	0	0	0	0	0	0	0	0	0	0	0	0	0	0	0	0	0	0	945590	0	0	0	0	0	0	0	-0.0160627	-0.0222501
P31040	SDHA	Succinate dehydrogenase [ubiquinone] flavoprotein subunit, mitochondrial	0	0	0	0	0	0	0	0	0	0	0	0	0	0	0	0	0	0	0	0	0	0	0	0	0	0	0	0	621380	0	0	0.142194	0.21005
P31146	CORO1A	Coronin-1A	0	0	0	0	0	0	0	0	0	0	2408200	0	0	0	0	0	0	0	0	0	0	0	0	0	0	0	0	0	0	0	0	-0.251917	0.108812
P31150	GDI1	Rab GDP dissociation inhibitor alpha	0	1670000	0	0	0	8921500	0	0	4127600	0	2683500	0	0	0	3181700	1806600	0	0	0	0	0	0	0	0	0	0	0	0	0	0	0	0.183277	-0.0149011
P31151	S100A7	Protein S100-A7	0	0	0	0	0	0	0	0	0	0	0	0	0	0	0	0	0	0	0	0	2436500	3644400	916590	0	0	0	0	0	0	0	0	-0.147281	-0.476307
P31930	UQCRC1	Cytochrome b-c1 complex subunit 1, mitochondrial	0	5620200	0	0	0	11503000	0	0	5290000	0	0	0	0	6374600	0	0	0	0	0	0	0	0	0	0	0	0	0	0	0	0	0	0.23921	-0.0815801
P31939	ATIC	Bifunctional purine biosynthesis protein PURH	0	0	0	0	0	0	0	0	0	0	3721000	0	0	0	0	0	0	0	0	0	0	0	0	0	0	0	0	0	0	0	0	-0.251917	0.108812
P31944	CASP14	Caspase-14	0	0	0	0	0	0	0	0	0	0	0	0	0	0	0	0	0	1166300	515870	2062200	2173600	3768800	1794600	0	0	0	0	0	0	0	1090500	-0.135764	-0.623015
P31946	YWHAB	14-3-3 protein beta/alpha	1189000	708000	481780	2759000	2188300	401720	0	0	486420	0	2824200	640140	0	0	1997600	1726400	0	0	1660000	1919300	0	0	2094000	3928600	844230	701720	1010700	0	511990	3725200	3048200	0.160394	-0.394969
P31948	STIP1	Stress-induced-phosphoprotein 1	1117300	2518200	1764900	1772400	1571500	1225000	2118100	1547800	1334300	2509500	1425700	2224500	1824500	2493700	1824100	3748500	1769000	2325900	3606600	0	0	0	0	4078900	1633300	2440900	1809800	1779700	1897400	2129600	1464800	-0.0930319	0.39648
P31949	S100A11	Protein S100-A11	0	0	0	0	0	0	0	0	609660	0	0	0	0	0	0	0	0	0	0	0	0	0	0	0	0	0	0	0	11927000	0	0	0.149874	0.209719
P32004	L1CAM	Neural cell adhesion molecule L1	0	0	0	0	0	381270	0	0	0	0	0	0	0	0	0	0	0	0	0	0	0	0	0	0	0	0	0	0	0	0	0	0.185204	-0.0689564
P32119	PRDX2	Peroxiredoxin-2	1001900000	481830000	899090000	287470000	104200000	393180000	422900000	876590000	558770000	1011800000	827410000	822100000	958660000	339200000	809080000	351560000	773080000	368140000	640070000	88252000	3898900	117060000	114610000	429550000	820440000	921070000	723730000	1067900000	1072200000	414290000	262210000	-0.0846547	0.945625
P32455	GBP1	Guanylate-binding protein 1	0	0	0	0	0	0	0	0	0	0	0	0	0	0	0	0	0	0	0	0	0	0	0	0	0	0	0	0	0	0	3842600	0.217576	-0.254153
P33241	LSP1	Lymphocyte-specific protein 1	0	0	0	0	0	0	0	0	0	0	0	0	0	0	0	0	0	0	0	0	0	0	0	0	0	0	0	0	753080	0	0	0.142194	0.21005
P34932	HSPA4	Heat shock 70 kDa protein 4	0	0	0	0	0	1715900	0	1568400	0	0	2077400	0	0	0	0	0	0	0	0	0	0	0	0	0	0	0	0	0	0	0	0	-0.164753	0.123356
P35030	PRSS3	Trypsin-3	0	0	0	0	0	0	0	0	0	0	0	0	0	0	0	0	0	0	0	0	0	0	0	0	0	0	0	0	0	0	2121200	0.217576	-0.254153
P35232	PHB	Prohibitin	0	1382700	0	0	0	4688300	0	0	1687200	0	2097100	0	0	0	0	0	0	0	0	0	0	0	0	0	0	0	0	0	3775100	0	0	0.217433	0.100694
P35321	SPRR1A	Cornifin-A	0	0	0	0	0	0	0	0	0	0	0	0	0	0	0	0	0	0	0	0	456490	0	0	0	0	0	0	0	0	0	0	-0.328106	-0.31962
P35326	SPRR2A	Small proline-rich protein 2A	0	0	0	0	0	0	0	0	0	0	0	0	0	0	0	0	0	0	0	0	1040400	0	0	0	0	0	0	0	0	0	0	-0.328106	-0.31962
P35579	MYH9	Myosin-9	0	0	0	0	0	0	0	0	0	0	0	0	0	0	0	0	0	0	0	0	0	0	0	0	0	0	0	0	0	0	343760	0.217576	-0.254153
P35611	ADD1	Alpha-adducin	11196000	2967100	5364900	0	0	7577700	0	10206000	4711200	11789000	15947000	9450600	13187000	3365800	11922000	0	6353100	2395200	0	0	0	0	0	0	4403000	10873000	3842300	8007000	6983400	0	0	-0.193155	0.763252
P35612	ADD2	Beta-adducin	9035100	3623300	4527500	0	0	4217500	1734300	7802900	2257900	4721700	8882500	9045500	4397300	1159000	3782300	2030600	4260700	1121900	0	0	0	0	0	0	6323600	6835800	2493500	3587500	4624600	0	0	-0.089315	0.691519
P35754	GLRX	Glutaredoxin-1	6746900	4171700	20836000	5602200	4923600	10611000	10926000	13579000	3581000	9200200	6931200	6638200	8688700	9302600	26013000	3828400	9406100	5658200	5904300	3094500	0	5089200	5348900	6348100	7656100	10942000	4424700	19873000	10840000	4597700	2979500	-0.0284219	0.638782
P35908	KRT2	Keratin, type II cytoskeletal 2 epidermal	7275600	62709000	45872000	273100000	531220000	37847000	164870000	17679000	103670000	19489000	2603900	7123900	11657000	151870000	3100800	92938000	72946000	283420000	282510000	994820000	721190000	1224500000	572260000	270020000	34905000	33239000	136560000	34221000	5207800	241100000	371420000	-0.0412486	-0.774867
P36542	ATP5F1C	ATP synthase subunit gamma, mitochondrial	0	0	0	0	0	1062400	0	0	0	0	0	0	0	0	0	0	0	0	0	0	0	0	0	0	0	0	0	0	0	0	0	0.185204	-0.0689564
P36543	ATP6V1E1	V-type proton ATPase subunit E 1	0	3251500	0	0	0	4190300	0	0	0	0	0	4272000	0	2971000	0	0	0	0	0	0	0	0	0	0	0	0	0	0	0	0	0	0.121568	0.0227022
P36959	GMPR	GMP reductase 1	0	900210	2404400	0	0	0	0	3677700	0	3354700	3875500	3053600	0	0	0	0	3401200	1097300	3089100	0	0	0	0	0	0	1912700	2314500	3909400	4209800	2146200	0	-0.325891	0.666919
P37802	TAGLN2	Transgelin-2	0	0	0	0	0	0	0	0	0	0	0	687250	0	0	0	0	0	0	0	0	0	0	0	0	0	0	0	0	0	0	0	-0.0705441	0.1482
P37837	TALDO1	Transaldolase	2671300	1467900	1047000	0	0	1764900	1830500	0	556720	2540800	3777200	1577100	2052700	1844500	3819800	734030	951780	0	3020300	0	0	0	0	0	0	1183000	1176100	1913900	1692000	0	0	-0.241232	0.60236
P37840	SNCA	Alpha-synuclein	12376000	54942000	63607000	78015000	42313000	47068000	37990000	20138000	21044000	21946000	19615000	17760000	26773000	51198000	19514000	41842000	26490000	23923000	21913000	31432000	1030700	32551000	58886000	60009000	46806000	81856000	72493000	21624000	42089000	103990000	62238000	0.532497	-0.278015
P38117	ETFB	Electron transfer flavoprotein subunit beta	0	0	0	0	0	1139900	0	0	0	0	0	0	0	0	0	0	0	0	0	0	0	0	0	0	0	0	0	0	0	0	0	0.185204	-0.0689564
P38606	ATP6V1A	V-type proton ATPase catalytic subunit A	0	1493100	0	0	0	3577300	0	0	2088100	0	0	0	0	0	0	0	0	0	0	0	0	0	0	0	0	0	0	0	0	0	0	0.292815	-0.0721049
P38646	HSPA9	Stress-70 protein, mitochondrial	0	4192000	942870	0	1594500	2202000	1759000	0	1467200	0	0	0	0	2706800	0	1595500	0	0	0	0	0	0	1334400	0	1044200	0	0	0	8632000	0	0	0.315191	0.0650269
P40121	CAPG	Macrophage-capping protein	0	0	0	0	0	0	0	0	0	0	0	0	0	0	0	0	0	0	0	0	0	0	0	0	0	0	0	0	64904	0	0	0.142194	0.21005
P40123	CAP2	Adenylyl cyclase-associated protein 2	0	0	0	0	0	4122300	0	0	0	0	0	0	0	1277400	0	0	0	0	0	0	0	0	0	0	0	0	0	0	0	0	0	0.15594	-0.0751196
P40227	CCT6A	T-complex protein 1 subunit zeta	7952400	1950000	4274300	0	0	2840700	874870	5764200	3004900	11274000	7355800	9987900	7164700	0	7772400	0	3156700	0	0	0	0	0	0	0	2745500	4029900	1185500	9197300	6613800	0	0	-0.171655	0.809928
P40925	MDH1	Malate dehydrogenase, cytoplasmic	14462000	14899000	13277000	2482300	0	41674000	12553000	16274000	16607000	11087000	12557000	12554000	13107000	13268000	16209000	13433000	12838000	5861900	4712300	1909700	0	0	2293600	4188000	21615000	22032000	12449000	9398100	11468000	5231500	2794100	0.213644	0.452748
P40926	MDH2	Malate dehydrogenase, mitochondrial	0	55926000	15322000	10460000	9383200	81761000	13123000	0	21136000	0	21037000	0	0	45439000	15412000	18542000	0	0	7485200	5455600	0	0	18379000	7545800	15938000	2875900	4016300	0	17858000	8106200	5301700	0.327163	-0.124217
P40939	HADHA	Trifunctional enzyme subunit alpha, mitochondrial	0	0	0	0	0	0	0	0	0	0	0	0	0	0	0	0	0	0	0	0	0	0	0	0	0	0	0	0	186590	0	0	0.142194	0.21005
P41222	PTGDS	Prostaglandin-H2 D-isomerase	0	0	0	1971200	1292100	2755600	1470500	0	0	0	0	0	0	0	0	1312000	0	0	0	1891500	0	1222900	1064000	0	0	0	0	0	0	0	1302100	0.440427	-0.598552
P42765	ACAA2	3-ketoacyl-CoA thiolase, mitochondrial	0	0	0	0	0	0	0	0	0	0	0	0	0	0	0	0	0	0	0	0	0	0	0	0	0	0	0	0	1155400	0	0	0.142194	0.21005
P43034	PAFAH1B1	Platelet-activating factor acetylhydrolase IB subunit alpha	0	323260	0	0	0	0	0	0	0	0	0	0	0	0	0	0	0	0	0	0	0	0	0	0	0	0	0	0	0	0	0	0.187291	-0.0301769
P43487	RANBP1	Ran-specific GTPase-activating protein	0	3009400	0	0	0	4417400	0	4035000	0	0	0	0	4663700	2727700	0	0	0	0	0	0	0	0	0	0	0	0	0	0	0	0	0	-0.0071866	0.149775
P43686	PSMC4	26S proteasome regulatory subunit 6B	2671200	0	1575000	0	0	1651600	0	3163600	0	0	2713300	1539700	0	0	1780000	721340	0	0	0	0	0	0	0	0	880030	1720600	0	0	2022600	0	0	-0.0771851	0.405267
P45880	VDAC2	Voltage-dependent anion-selective channel protein 2	0	605360	0	0	0	746950	0	0	243420	0	0	0	0	925390	0	523510	0	0	0	0	0	0	0	0	0	0	0	0	0	0	0	0.181793	-0.118436
P45974	USP5	Ubiquitin carboxyl-terminal hydrolase 5	7831700	0	1917500	0	0	3501800	0	5171700	2247000	5266300	9019100	4940800	8410200	0	7875700	0	0	0	0	0	0	0	0	0	3950000	4624100	1424300	4091400	3758700	0	0	-0.145355	0.651177
P46459	NSF	Vesicle-fusing ATPase	0	0	0	0	0	608930	0	0	0	0	0	0	0	0	0	0	0	0	0	0	0	0	0	0	0	0	0	0	0	0	0	0.185204	-0.0689564
P46821	MAP1B	Microtubule-associated protein 1B	0	0	0	0	0	0	0	0	0	0	0	0	0	0	0	1639400	0	0	0	757990	0	0	0	0	0	0	0	0	0	0	0	0.0569105	-0.231725
P47755	CAPZA2	F-actin-capping protein subunit alpha-2	0	1611300	0	0	0	3472400	0	0	2111600	0	0	0	0	0	0	0	0	0	0	0	0	0	0	0	0	0	0	0	0	0	0	0.29671	-0.0718849
P47756	CAPZB	F-actin-capping protein subunit beta	969700	2107900	1245300	0	0	1487400	0	0	1097100	0	2499400	2284900	2056400	0	1829500	0	1377100	797550	0	0	0	0	0	0	2571100	1286900	0	1820800	2127400	0	0	0.0496717	0.597341
P47929	LGALS7	Galectin-7	0	0	0	0	0	0	0	0	0	0	0	0	0	0	0	0	0	0	0	0	0	882640	0	0	0	0	0	0	0	0	0	0.00158603	-0.291345
P47985	UQCRFS1	Cytochrome b-c1 complex subunit Rieske, mitochondrial	0	0	0	0	0	5970200	0	0	0	0	0	0	0	0	0	0	0	0	0	0	0	0	0	0	0	0	0	0	0	0	0	0.185204	-0.0689564
P48047	ATP5PO	ATP synthase subunit O, mitochondrial	0	18076000	2788700	3882800	1778100	18160000	7138200	0	4496400	0	3673800	0	0	16389000	3458000	8028500	0	0	1848600	1423400	0	0	4079000	3422100	5247200	0	1892600	0	6238500	1941900	2396500	0.348668	-0.142455
P48426	PIP4K2A	Phosphatidylinositol 5-phosphate 4-kinase type-2 alpha	4368000	0	0	0	0	0	0	0	0	0	3296400	0	3229700	0	0	0	0	0	0	0	0	0	0	0	0	0	0	0	0	0	0	-0.216367	0.233242
P48506	GCLC	Glutamate--cysteine ligase catalytic subunit	0	0	0	0	0	0	0	0	0	0	0	0	1829200	0	0	0	0	0	0	0	0	0	0	0	0	0	0	0	0	0	0	-0.103762	0.214223
P48507	GCLM	Glutamate--cysteine ligase regulatory subunit	0	0	0	0	0	0	0	0	0	0	0	1619400	0	0	0	0	0	0	0	0	0	0	0	0	0	0	0	0	0	0	0	-0.0705441	0.1482
P48539	PCP4	Calmodulin regulator protein PCP4	0	1206900	712100	0	0	0	0	0	998290	0	0	0	0	0	0	0	0	0	0	0	4185600	2997300	5115900	0	745840	0	0	0	0	0	0	0.00113886	-0.489466
P48594	SERPINB4	Serpin B4	0	0	0	0	0	0	0	0	0	0	0	0	0	0	0	0	0	0	0	0	0	0	0	0	0	0	0	0	0	0	233940	0.217576	-0.254153
P48643	CCT5	T-complex protein 1 subunit epsilon	8126900	2165400	0	0	0	2878500	0	5815100	2201600	0	5726900	4569900	4921300	0	6258500	3063200	4610400	0	0	0	0	0	0	0	3773800	0	0	0	5134600	0	0	-0.12999	0.474455
P49006	MARCKSL1	MARCKS-related protein	0	0	0	0	0	769470	0	0	578020	0	0	0	0	0	0	1150200	0	0	0	754470	0	1376200	0	0	352990	0	0	0	0	0	0	0.180449	-0.38421
P49247	RPIA	Ribose-5-phosphate isomerase	2672800	1782500	4006100	0	0	3066600	2675100	4123000	2006900	4317900	3921500	3010500	6616600	1208700	3737700	2583500	5275800	2264500	3508600	0	0	0	0	2071500	6801400	10359000	2413600	7522100	5068100	0	1729300	-0.0148383	0.799483
P49368	CCT3	T-complex protein 1 subunit gamma	0	0	735320	0	0	568310	0	0	0	914410	991180	0	0	0	0	0	0	0	0	0	0	0	0	0	0	784700	0	1305500	0	0	0	-0.0716806	0.485515
P49411	TUFM	Elongation factor Tu, mitochondrial	0	1647700	120090	0	0	165800	205220	0	255880	0	0	0	0	1292500	0	340340	0	0	0	0	0	0	0	0	139260	0	0	0	149030	0	0	0.170266	-0.0439459
P49418	AMPH	Amphiphysin	0	1453800	0	0	0	2220000	0	0	0	0	0	0	0	0	0	0	0	0	0	0	0	0	0	0	0	0	0	0	0	0	0	0.261572	-0.0753803
P49419	ALDH7A1	Alpha-aminoadipic semialdehyde dehydrogenase	0	0	0	0	0	1558800	0	0	0	0	0	0	0	0	0	0	0	0	0	0	0	0	0	0	0	0	0	0	0	0	0	0.185204	-0.0689564
P49721	PSMB2	Proteasome subunit beta type-2	0	0	0	0	0	0	0	2369800	0	0	0	0	0	0	2514300	0	0	0	0	0	0	0	0	0	0	0	0	2529100	0	0	0	-0.123858	0.411378
P49773	HINT1	Histidine triad nucleotide-binding protein 1	0	10861000	5097000	0	0	15964000	7493300	3077100	3116700	5841900	0	5773800	5001300	5238200	4984200	5575300	3254300	1323400	4667000	4918500	0	0	2900600	2306200	11743000	10109000	6469300	5787800	5919900	5759500	5264800	0.35904	0.237697
P49910	ZNF165	Zinc finger protein 165	16652000	11542000	18908000	0	0	0	0	22383000	0	0	18264000	0	28955000	14555000	0	0	17272000	12840000	14515000	0	0	0	0	0	0	0	0	0	17331000	0	0	-0.390668	0.466169
P50213	IDH3A	Isocitrate dehydrogenase [NAD] subunit alpha, mitochondrial	0	0	0	0	0	559440	0	0	203890	0	0	0	0	0	0	0	0	0	0	0	0	0	0	0	0	0	0	0	0	0	0	0.227508	-0.0682999
P50395	GDI2	Rab GDP dissociation inhibitor beta	19217000	8315200	10694000	0	0	24294000	3124400	19197000	12298000	16849000	25584000	21126000	22782000	0	24785000	5144500	12849000	2334000	1396300	0	0	0	0	0	18739000	14238000	5617300	24761000	17434000	0	0	-0.0583356	0.774576
P50502	ST13	Hsc70-interacting protein	0	0	5054700	703100	0	7085000	0	6960600	2198000	0	8028800	4627000	0	0	5757600	2073900	0	1860200	0	0	0	0	0	0	4245600	0	4087700	0	0	4537300	1451300	-0.0527927	0.179285
P50990	CCT8	T-complex protein 1 subunit theta	2826200	1342600	1354600	0	0	1396900	0	1997500	861070	1507400	3354000	1341800	1007400	0	2093700	0	1293900	0	0	0	0	0	0	0	1535100	1250800	0	1250500	1501000	0	0	-0.133906	0.658269
P50991	CCT4	T-complex protein 1 subunit delta	1870600	0	0	0	0	0	0	0	0	2780300	2663900	0	1858900	0	3999700	0	0	0	0	0	0	0	0	0	0	0	0	2501500	2730000	0	0	-0.176684	0.575165
P51659	HSD17B4	Peroxisomal multifunctional enzyme type 2	0	0	0	0	0	0	0	0	0	0	0	0	0	0	0	0	0	0	0	0	0	0	0	0	0	0	0	0	266910	0	0	0.142194	0.21005
P51884	LUM	Lumican	0	0	0	1094000	0	0	0	0	0	0	0	0	0	0	0	0	0	0	0	0	0	0	0	0	0	0	0	0	0	0	0	0.382396	-0.191633
P51888	PRELP	Prolargin	0	0	0	1247100	0	0	0	0	0	0	0	0	0	0	0	0	0	0	0	0	0	0	0	0	0	0	0	0	0	0	0	0.382396	-0.191633
P51970	NDUFA8	NADH dehydrogenase [ubiquinone] 1 alpha subcomplex subunit 8	0	2574400	0	2479500	880960	969400	1019900	0	668400	0	0	0	0	3073600	0	1026400	0	0	0	0	0	0	2667200	1620000	389190	0	508470	0	0	1268300	0	0.378579	-0.381823
P51991	HNRNPA3	Heterogeneous nuclear ribonucleoprotein A3	0	0	0	0	0	0	0	0	0	0	0	0	0	0	0	148950	0	0	0	0	0	0	0	0	0	0	0	0	0	0	0	0.059455	-0.121764
P52209	PGD	6-phosphogluconate dehydrogenase, decarboxylating	5526700	0	0	0	0	0	0	6649800	3067200	7607600	4308900	0	7952100	0	4566900	0	0	0	0	0	0	0	0	0	0	3761000	0	0	0	0	0	-0.265078	0.490766
P52565	ARHGDIA	Rho GDP-dissociation inhibitor 1	4732600	8171500	3393500	2890500	1745200	8778300	7412900	0	6552300	0	1739500	0	0	4167600	0	8580100	0	2589000	3762200	0	0	2927400	2798200	3132300	3432000	2058200	4091400	3544600	4190200	3025700	2279700	0.428508	-0.1436
P52566	ARHGDIB	Rho GDP-dissociation inhibitor 2	0	0	0	0	0	0	0	0	0	3662900	0	0	0	0	5677000	0	0	0	0	0	0	0	0	0	0	0	0	0	11814000	0	0	0.0644112	0.328133
P52758	RIDA	2-iminobutanoate/2-iminopropanoate deaminase	0	0	0	454260	0	0	0	0	0	0	0	0	0	1844300	0	1562300	0	0	0	0	0	0	0	0	0	0	0	0	0	0	0	0.0528452	-0.137791
P52907	CAPZA1	F-actin-capping protein subunit alpha-1	0	0	0	0	0	3059700	0	1922500	0	0	1800800	2076300	0	0	0	0	0	0	0	0	0	0	0	0	0	0	0	0	2799100	0	0	0.00156182	0.241525
P53004	BLVRA	Biliverdin reductase A	0	0	0	0	0	1642300	0	3086100	0	7466100	3615100	3725600	0	0	4093100	0	0	0	0	0	0	0	0	0	0	4286000	0	4347400	3798300	0	0	-0.147335	0.621922
P53597	SUCLG1	Succinate--CoA ligase [ADP/GDP-forming] subunit alpha, mitochondrial	0	0	0	0	0	0	0	0	0	0	0	0	0	278890	0	0	0	0	0	0	0	0	0	0	0	0	0	0	0	0	0	-0.0758221	-0.0288582
P54578	USP14	Ubiquitin carboxyl-terminal hydrolase 14	2712000	1159700	2804000	0	0	2923400	0	3191700	1815000	3138900	2830300	4093400	2784500	0	3195200	0	3281400	0	0	0	0	0	0	0	4516000	3016500	1618000	0	4776900	0	0	0.0437626	0.666677
P54652	HSPA2	Heat shock-related 70 kDa protein 2	0	0	0	0	0	0	0	0	2795900	0	0	1637700	0	0	4472100	2014000	0	0	0	0	0	0	0	0	0	0	0	0	0	0	0	0.0464563	0.113471
P54725	RAD23A	UV excision repair protein RAD23 homolog A	4769900	4510000	6927700	0	0	5575800	0	8978600	4961900	8335600	10595000	7699400	10138000	0	7076600	4099300	8684200	3750000	0	0	0	0	0	0	6635600	6035000	8820000	6527100	4678500	0	0	-0.0793316	0.772227
P54727	RAD23B	UV excision repair protein RAD23 homolog B	0	111750	0	0	0	0	156250	0	0	0	0	0	0	168510	0	195990	0	0	0	202120	0	0	0	0	0	0	0	0	0	0	0	0.0567237	-0.264816
P54819	AK2	Adenylate kinase 2, mitochondrial	0	0	0	0	0	0	0	0	0	0	0	0	0	0	0	0	0	0	0	0	0	0	0	0	0	0	0	0	2185200	0	0	0.142194	0.21005
P54920	NAPA	Alpha-soluble NSF attachment protein	1892700	0	0	0	0	1825000	0	1118500	1831500	0	1595900	1316100	0	0	1705400	0	0	0	0	0	0	0	0	0	0	0	0	0	0	0	0	-0.0574924	0.215143
P55000	SLURP1	Secreted Ly-6/uPAR-related protein 1	0	0	0	0	0	0	0	0	0	0	0	0	0	0	0	0	0	0	0	0	664110	0	0	0	0	0	0	0	0	0	0	-0.328106	-0.31962
P55072	VCP	Transitional endoplasmic reticulum ATPase	16939000	5845400	11384000	0	0	7821900	3423600	16115000	7123100	22672000	20400000	15366000	17151000	1217500	14326000	4573900	7123400	3902200	5493500	0	0	0	0	9020300	14900000	14642000	6960600	15524000	17809000	1085900	0	-0.161229	0.865685
P55263	ADK	Adenosine kinase	0	0	0	0	0	0	0	0	0	0	0	0	0	0	0	0	0	0	0	0	0	0	0	0	0	0	0	0	251730	0	0	0.142194	0.21005
P55327	TPD52	Tumor protein D52	0	0	0	0	0	3923700	0	0	0	0	0	0	0	0	0	0	0	0	0	0	0	0	0	0	0	0	0	0	0	0	0	0.185204	-0.0689564
P55795	HNRNPH2	Heterogeneous nuclear ribonucleoprotein H2	0	0	0	0	0	0	0	0	0	0	0	0	0	0	0	64700	0	0	0	0	0	0	0	0	0	0	0	0	0	0	0	0.059455	-0.121764
P55809	OXCT1	Succinyl-CoA:3-ketoacid coenzyme A transferase 1, mitochondrial	0	1664400	0	0	0	1045400	0	0	376630	0	0	0	0	500090	0	522050	0	0	0	0	0	0	0	0	0	0	0	0	0	0	0	0.273375	-0.100242
P55957	BID	BH3-interacting domain death agonist	0	0	0	0	0	0	0	0	0	0	0	0	0	0	0	0	0	0	0	0	0	0	0	0	0	0	0	0	62727	0	0	0.142194	0.21005
P56385	ATP5ME	ATP synthase subunit e, mitochondrial	0	0	0	2026100	2089800	0	0	0	0	0	0	0	0	0	0	0	0	0	0	1070300	0	0	1217900	0	0	0	0	0	0	1325400	0	0.258332	-0.516949
P56537	EIF6	Eukaryotic translation initiation factor 6	0	0	0	0	0	0	0	0	0	0	0	0	0	0	0	0	0	0	0	0	0	0	0	0	0	0	0	0	0	0	329770	0.217576	-0.254153
P56556	NDUFA6	NADH dehydrogenase [ubiquinone] 1 alpha subcomplex subunit 6	0	230570	0	0	0	146360	0	0	0	0	0	0	0	193980	0	258670	0	0	0	0	0	0	1397700	550600	0	0	0	0	0	0	296770	0.234785	-0.33616
P58546	MTPN	Myotrophin	6428800	3958700	8639700	0	0	6207600	0	10256000	7181100	0	7635700	10680000	14021000	9991600	14603000	0	9923800	6788400	0	0	0	0	0	0	5507700	6516000	4295100	12099000	6223000	0	0	-0.141188	0.712877
P59666	DEFA3	Neutrophil defensin 3	0	0	0	5386700	16881000	0	0	0	0	0	0	0	0	0	0	1147500	0	0	6077000	6561700	0	3640500	346170	6617100	0	55574	251080	0	0	5600200	11549000	0.140588	-0.537587
P60174	TPI1	Triosephosphate isomerase	50869000	94999000	77041000	46477000	18698000	124160000	50348000	83564000	49054000	58274000	63613000	52391000	59865000	67129000	80583000	65167000	67943000	38158000	36947000	14105000	0	21699000	30786000	40279000	82901000	72765000	48797000	84162000	55911000	39403000	24341000	0.201938	0.615779
P60201	PLP1	Myelin proteolipid protein	0	0	1691600	0	0	3633500	1529000	0	2344100	0	198720	0	0	0	4384900	0	0	0	0	0	0	0	0	0	398650	376350	0	0	0	0	0	0.162668	0.107186
P60660	MYL6	Myosin light polypeptide 6	0	0	0	0	0	1151900	0	0	0	0	0	0	0	0	0	0	0	0	0	0	0	0	0	0	0	0	0	0	1215300	0	0	0.234545	0.106807
P60709	ACTB	Actin, cytoplasmic 1	0	0	0	0	0	0	0	0	0	0	0	0	0	0	0	0	0	0	0	0	0	0	0	0	0	0	0	0	0	0	632920	0.217576	-0.254153
P60880	SNAP25	Synaptosomal-associated protein 25	0	2126000	409290	2611100	1763700	598510	1807900	0	459020	0	0	0	0	2175100	0	2691400	0	0	0	1453000	1236500	0	2026000	1394700	1222600	0	767730	0	0	3786100	0	0.216491	-0.555669
P60891	PRPS1	Ribose-phosphate pyrophosphokinase 1	3192700	1903800	2430800	0	0	983070	0	2282800	924510	3385900	3022000	3217900	2557800	0	1720000	1389200	2338000	2619200	0	0	0	0	0	0	2062400	2473000	2031400	3065000	2299000	0	0	-0.147941	0.81321
P60900	PSMA6	Proteasome subunit alpha type-6	0	0	0	0	0	628960	0	0	862480	0	0	0	0	1104100	0	952760	0	0	0	0	0	0	0	0	0	0	0	0	0	0	0	0.126803	-0.115311
P60903	S100A10	Protein S100-A10	0	0	0	0	0	0	0	0	0	0	0	0	0	0	0	0	0	0	0	0	0	0	0	0	0	0	0	0	1995000	0	0	0.142194	0.21005
P60981	DSTN	Destrin	0	1334600	0	0	419340	1244500	805540	0	755440	0	0	0	0	1056500	0	1795100	0	0	428110	0	0	0	631270	0	269210	0	0	0	0	0	714770	0.302651	-0.29632
P60983	GMFB	Glia maturation factor beta	0	0	0	0	0	0	0	0	0	0	0	0	0	0	0	0	0	0	0	0	0	0	0	0	0	0	342720	0	0	0	0	0.328928	-0.0142362
P61088	UBE2N	Ubiquitin-conjugating enzyme E2 N	8086700	2671600	2504000	2093400	2910400	1556900	2665600	3671800	1752800	0	1525200	0	0	2167700	0	3270000	0	2063900	1888300	0	0	0	2420200	2512800	2290300	0	1873400	0	0	2171400	1308200	0.0900206	-0.124867
P61163	ACTR1A	Alpha-centractin	0	1525500	1952200	0	0	6032200	0	0	2844800	0	3445900	2715000	0	0	5433600	3355400	0	0	0	0	0	0	0	0	2831300	1804600	0	0	0	0	0	0.170651	0.144184
P61266	STX1B	Syntaxin-1B	0	0	0	0	0	0	0	0	0	0	3026100	0	0	0	0	0	0	0	0	0	0	0	0	0	0	0	0	0	0	0	0	-0.251917	0.108812
P61604	HSPE1	10 kDa heat shock protein, mitochondrial	0	14585000	6066100	7170300	14276000	19396000	11935000	0	11466000	0	0	0	0	28178000	0	5360900	0	0	0	11400000	0	6464600	14493000	0	0	0	0	0	11538000	11831000	10730000	0.343531	-0.457008
P61764	STXBP1	Syntaxin-binding protein 1	0	3844500	1398300	0	0	1696600	0	0	1098100	0	2613800	0	0	1086400	1180800	992590	0	0	0	0	0	0	0	0	840230	0	0	0	0	0	0	0.134237	0.063058
P61769	B2M	Beta-2-microglobulin	0	0	0	0	0	0	0	0	0	0	0	0	0	0	0	0	0	0	0	820510	0	0	433340	0	0	0	0	0	0	0	0	0.0822715	-0.377056
P61925	PKIA	cAMP-dependent protein kinase inhibitor alpha	0	0	0	0	0	0	0	0	0	0	0	0	0	0	0	0	0	0	0	420640	0	0	0	0	0	0	0	0	0	0	0	0.00528366	-0.281748
P61960	UFM1	Ubiquitin-fold modifier 1	0	0	0	0	0	0	0	0	0	0	0	0	0	0	0	0	0	0	0	0	0	0	0	0	0	0	592880	0	0	0	0	0.328928	-0.0142362
P61970	NUTF2	Nuclear transport factor 2	0	1153400	0	0	0	2781000	0	5947100	1559200	2903400	5983700	7316300	5068800	1469800	7653000	3543600	0	1174800	3172200	0	0	0	0	0	703660	3967400	3426500	4761000	3978500	0	0	-0.163331	0.610469
P61978	HNRNPK	Heterogeneous nuclear ribonucleoprotein K	0	1801200	2237400	0	0	1097200	0	0	0	0	0	0	0	0	0	1513100	0	0	0	1124700	0	0	0	0	1149400	1452300	0	0	2897400	0	0	0.350413	0.121367
P61981	YWHAG	14-3-3 protein gamma	0	4384200	1893000	2664200	0	7684900	1490500	0	2414800	0	5792200	0	0	2497100	2236500	4645200	0	0	0	437180	0	0	3392600	4397300	2159600	313600	2321900	0	1043300	3314700	3296200	0.357176	-0.23733
P62081	RPS7	40S ribosomal protein S7	0	0	0	0	0	0	0	0	0	0	0	0	0	0	0	0	0	0	0	0	0	0	0	0	0	0	0	0	641880	0	0	0.142194	0.21005
P62191	PSMC1	26S proteasome regulatory subunit 4	0	0	0	0	0	0	0	0	0	0	0	0	0	0	0	0	0	0	0	0	0	0	0	0	0	0	0	0	123870	0	0	0.142194	0.21005
P62258	YWHAE	14-3-3 protein epsilon	10268000	4414300	6762200	0	0	15229000	3899700	6256500	5388600	9579900	10548000	13230000	11320000	0	16370000	8156200	2712700	0	0	0	0	0	0	6575500	9779800	7348100	5591300	5010600	6895600	6501700	0	0.0131024	0.569024
P62318	SNRPD3	Small nuclear ribonucleoprotein Sm D3	0	0	0	0	0	0	0	0	0	0	0	0	0	0	0	0	0	0	0	0	0	0	0	0	0	0	0	0	372910	0	0	0.142194	0.21005
P62328	TMSB4X	Thymosin beta-4	1272700	20560000	6319500	14890000	8010700	27939000	26838000	4813400	15316000	2816500	4663100	3128800	5412500	30102000	5900300	14755000	820310	1651200	6192900	20601000	15779000	20796000	28255000	5712600	10795000	6392500	6036900	3701300	9378800	4439500	9605600	0.3508	-0.565092
P62760	VSNL1	Visinin-like protein 1	0	0	0	0	0	1559600	0	0	0	0	0	0	0	0	0	0	0	0	0	0	0	0	0	0	0	0	0	0	0	0	0	0.185204	-0.0689564
P62805	HIST1H4A	Histone H4	0	0	0	0	0	0	0	0	0	0	0	0	0	0	0	0	0	0	0	2925700	0	0	0	0	0	0	0	0	2240000	0	0	0.0921312	-0.0976001
P62826	RAN	GTP-binding nuclear protein Ran	10203000	3446200	7225800	0	0	2831600	3351100	10030000	0	12030000	8424600	8713700	12375000	4427500	8130900	3405100	7183400	5447100	6385400	0	0	0	0	0	7362100	9034800	7881000	9684000	8619500	0	0	-0.238827	0.888987
P62873	GNB1	Guanine nucleotide-binding protein G(I)/G(S)/G(T) subunit beta-1	1777900	12803000	3593100	4067800	2763900	65354000	1512700	0	14711000	0	5227300	4689000	0	17950000	13747000	14718000	0	0	1711100	1101500	0	1334700	12323000	5819300	5851500	0	0	0	0	3863500	2633400	0.267295	-0.142216
P62879	GNB2	Guanine nucleotide-binding protein G(I)/G(S)/G(T) subunit beta-2	0	0	0	0	0	2172000	0	0	0	0	0	0	0	2348600	1086900	4090700	0	0	0	0	0	0	0	0	1337400	0	0	0	0	0	1003100	0.171659	-0.135925
P62937	PPIA	Peptidyl-prolyl cis-trans isomerase A	108800000	82101000	87638000	30420000	13770000	107350000	48865000	87548000	60045000	85531000	91397000	92248000	78129000	66213000	86051000	65125000	68261000	47525000	45137000	7591800	0	10169000	24769000	26022000	87763000	79858000	42973000	81918000	72642000	19515000	14674000	-0.00761858	0.790517
P62942	FKBP1A	Peptidyl-prolyl cis-trans isomerase FKBP1A	1383800	5576200	2266900	0	2675400	3144800	1805900	2878400	2233700	2532200	1764000	2854400	3390900	3817700	1853700	3555100	2781000	1613500	8358000	0	0	0	2405700	3543600	3291600	3552700	2806300	2734300	2415000	0	2228200	-0.0140134	0.37121
P62987	UBA52	Ubiquitin-60S ribosomal protein L40	0	0	0	3891200	3978300	0	0	0	0	0	0	0	0	1521400	0	0	0	0	2588900	2559900	4801000	7891800	9504600	0	0	0	0	0	0	3385800	3390500	0.0682689	-0.729143
P63010	AP2B1	AP-2 complex subunit beta	0	0	0	0	0	634210	0	0	0	0	0	0	0	0	0	0	0	0	0	0	0	0	0	0	0	0	0	0	0	0	0	0.185204	-0.0689564
P63027	VAMP2	Vesicle-associated membrane protein 2	0	413550	0	0	0	0	0	0	0	0	0	0	0	0	0	0	0	0	0	0	0	0	0	0	0	0	0	0	0	0	0	0.187291	-0.0301769
P63098	PPP3R1	Calcineurin subunit B type 1	0	0	0	0	0	1816400	0	0	0	0	0	0	0	0	0	0	0	0	0	0	0	0	0	0	0	0	0	0	0	0	0	0.185204	-0.0689564
P63104	YWHAZ	14-3-3 protein zeta/delta	6684200	7847900	2336100	1727900	1680300	13882000	4645900	2653900	4520500	0	6581400	4294400	4656900	2716900	7325600	6328600	0	1003600	1683700	0	0	2316800	0	5327100	3009400	2256400	3581800	0	0	6035800	4981400	0.185518	-0.0345965
P63167	DYNLL1	Dynein light chain 1, cytoplasmic	0	0	0	0	0	670560	0	0	0	0	0	0	0	0	0	0	0	0	0	0	0	0	0	0	0	0	0	0	0	0	0	0.185204	-0.0689564
P63208	SKP1	S-phase kinase-associated protein 1	573950	0	0	0	0	521420	0	0	493830	0	0	0	584280	0	0	0	0	0	0	0	0	0	0	0	571840	447700	0	0	0	0	0	0.217513	0.193287
P63241	EIF5A	Eukaryotic translation initiation factor 5A-1	20857000	6267900	10952000	0	0	5498400	5667600	18673000	7020900	13316000	20923000	21560000	18043000	5825800	15704000	5627300	11620000	5303400	2470900	0	0	0	1420400	0	13453000	23168000	7070100	15573000	13984000	4891100	1658100	-0.162561	0.800645
P63261	ACTG1	Actin, cytoplasmic 2	67017000	96188000	54476000	39912000	7075400	208970000	45035000	59655000	115460000	46579000	105810000	54080000	52477000	76842000	104770000	83450000	43622000	26316000	39956000	12143000	1762600	25397000	12058000	33975000	76355000	53759000	47146000	51994000	158690000	46342000	27662000	0.239827	0.356818
P63313	TMSB10	Thymosin beta-10	0	5746300	1089200	2932900	2334500	2671900	4520100	213970	1830100	0	616500	0	0	5630300	0	2432900	0	0	569660	3527500	3564300	2745800	11422000	1404300	805040	0	954040	0	901160	1750400	2112300	0.28844	-0.618318
P67775	PPP2CA	Serine/threonine-protein phosphatase 2A catalytic subunit alpha isoform	2453200	1028200	0	0	0	2280400	0	0	0	0	1442700	2163100	0	0	0	0	0	0	0	0	0	0	0	0	1661500	0	0	0	0	0	0	0.0730808	0.146524
P67936	TPM4	Tropomyosin alpha-4 chain	959170	7568800	4193800	1412400	4353600	3300000	8010800	1375200	4200500	1650900	1230200	2427800	1405900	9652400	1537300	5724300	1309300	1089100	1625300	8714900	0	6037700	2010000	4681300	3667600	2777800	7159400	1928500	4723600	5233100	4584200	0.367062	-0.343522
P68032	ACTC1	Actin, alpha cardiac muscle 1	0	12308000	0	0	0	140870000	6140200	11208000	13644000	0	14825000	9820200	6650200	10148000	19339000	8749800	4700700	0	0	0	0	0	0	0	14840000	6718100	8539800	0	7967800	0	0	0.208547	0.0142937
P68036	UBE2L3	Ubiquitin-conjugating enzyme E2 L3	0	0	0	0	0	0	0	3041300	0	0	0	2302600	0	0	2341600	0	2606100	0	0	0	0	0	0	0	0	0	2257800	3097100	2900200	0	0	-0.0162324	0.550651
P68363	TUBA1B	Tubulin alpha-1B chain	11902000	41487000	9407900	759860	434300	169900000	9544300	4687900	63782000	0	58632000	11005000	2649800	8837400	95339000	14063000	0	0	0	664530	0	0	593760	0	23720000	13729000	5240800	0	2482400	4527400	1698500	0.18464	0.0612625
P68366	TUBA4A	Tubulin alpha-4A chain	0	0	0	0	0	6318400	0	0	3234000	0	0	0	0	0	10187000	0	0	0	0	0	0	0	0	0	0	0	0	0	0	0	0	0.106599	0.086931
P68371	TUBB4B	Tubulin beta-4B chain	0	0	0	0	0	0	0	0	0	0	0	0	0	0	0	0	0	0	0	0	0	0	0	0	0	0	0	0	0	210320	0	-0.222434	-0.143516
P68402	PAFAH1B2	Platelet-activating factor acetylhydrolase IB subunit beta	0	0	0	0	0	0	0	0	0	0	3440800	2887100	0	0	0	0	0	0	0	0	0	0	0	0	0	0	0	3067400	0	0	0	-0.199742	0.36705
P68431	HIST1H3A	Histone H3.1	0	0	0	0	0	0	0	0	0	0	0	0	0	0	0	0	0	0	0	0	0	0	0	0	0	0	0	0	1433700	0	0	0.142194	0.21005
P68871	HBB	Hemoglobin subunit beta	43047000000	28998000000	43539000000	20635000000	11151000000	23214000000	31944000000	40378000000	28270000000	51454000000	36441000000	38437000000	51535000000	30585000000	40738000000	26704000000	50022000000	33211000000	37247000000	6014500000	140660000	3810600000	7087900000	24735000000	37288000000	36287000000	36711000000	54384000000	48813000000	28103000000	12015000000	-0.175022	0.966398
P69891	HBG1	Hemoglobin subunit gamma-1	0	0	0	0	0	0	0	0	0	0	0	0	0	0	0	0	0	0	0	0	0	0	0	0	0	0	0	0	0	0	4409100	0.217576	-0.254153
P69892	HBG2	Hemoglobin subunit gamma-2	464760000	249050000	497840000	63791000	32873000	201690000	265440000	2659200000	1884100000	281220000	356640000	419400000	411900000	201030000	185910000	288090000	810100000	42656000	57677000	1615900	0	3803400	9116200	28049000	97441000	350460000	656920000	487790000	374640000	164860000	99464000	-0.0529597	0.378657
P69905	HBA1	Hemoglobin subunit alpha	28230000000	20100000000	31594000000	8958600000	4438900000	17424000000	19968000000	33802000000	21623000000	41664000000	29691000000	32409000000	36965000000	20191000000	32434000000	13780000000	37325000000	21065000000	26334000000	2740200000	126770000	2077900000	4053000000	20647000000	27391000000	30285000000	21200000000	47536000000	36677000000	12279000000	4644400000	-0.212578	1
P78371	CCT2	T-complex protein 1 subunit beta	8000500	2073300	0	0	0	2275900	0	3189800	1633300	5327400	4783400	3647800	5327400	2732000	5418100	0	2683900	0	0	0	0	0	0	1287300	2188500	0	1491400	3950300	3866600	0	0	-0.177808	0.682318
P78417	GSTO1	Glutathione S-transferase omega-1	31497000	7485800	16938000	4123000	0	12684000	5101900	49128000	14887000	22273000	28233000	44464000	36695000	2023700	7671900	6233400	26394000	8785800	6664000	0	0	0	0	5600800	17416000	30090000	6387100	46801000	36592000	6865500	3046300	-0.177676	0.811478
P80723	BASP1	Brain acid soluble protein 1	0	33048000	5101100	29640000	41369000	12026000	24631000	195870	6458700	161880	1172300	93423	0	40136000	406920	20847000	88971	0	2107300	30543000	17125000	29774000	45485000	3490700	2158400	195520	8924900	0	71699	28364000	29093000	0.317297	-0.797123
P81605	DCD	Dermcidin	0	4571200	5961000	8615400	10714000	973650	9701000	0	2586700	0	0	0	0	8881000	0	2683300	1667600	14430000	23402000	19825000	23014000	37303000	19423000	5445800	0	1016200	7666300	0	0	7118900	11457000	-0.139847	-0.710775
P84077	ARF1	ADP-ribosylation factor 1	0	0	0	0	0	0	0	0	0	0	894430	0	0	0	0	0	0	0	0	0	0	0	0	0	0	0	0	0	0	0	0	-0.251917	0.108812
P84243	H3F3A	Histone H3.3	0	0	0	0	0	0	0	0	0	0	0	0	0	0	0	0	0	0	0	0	0	0	0	0	0	0	0	0	2486900	0	0	0.142194	0.21005
P98179	RBM3	RNA-binding protein 3	0	0	0	0	0	0	0	0	0	0	0	0	0	0	0	0	0	0	0	0	0	0	0	0	0	0	0	0	630190	0	0	0.142194	0.21005
P99999	CYCS	Cytochrome c	0	2659100	0	1737800	1727600	1320500	0	0	0	0	0	0	0	2923700	0	744180	0	0	0	1811900	0	0	4509500	0	0	0	0	0	0	0	1018900	0.377155	-0.493806
Q00013	MPP1	55 kDa erythrocyte membrane protein	5022600	2116600	4954600	0	0	0	0	0	0	0	0	9211000	0	0	4888700	0	9528900	0	0	0	0	0	0	0	6342000	0	0	0	6224600	0	0	-0.00542822	0.430358
Q00577	PURA	Transcriptional activator protein Pur-alpha	0	0	0	0	0	0	0	0	0	0	0	0	0	0	0	0	0	0	0	0	0	0	0	0	0	0	0	0	1107500	0	0	0.142194	0.21005
Q00610	CLTC	Clathrin heavy chain 1	0	0	0	0	0	0	0	0	0	0	1999900	0	0	0	0	0	0	0	0	0	0	0	0	0	0	0	0	0	0	0	0	-0.251917	0.108812
Q00796	SORD	Sorbitol dehydrogenase	0	0	0	0	0	0	0	0	0	0	0	0	0	0	0	0	0	0	0	0	0	0	0	0	0	0	0	0	793340	0	0	0.142194	0.21005
Q01082	SPTBN1	Spectrin beta chain, non-erythrocytic 1	0	0	0	0	0	501450	0	0	0	0	0	0	0	0	663810	0	0	0	0	0	0	0	0	0	0	0	0	0	0	0	0	0.0845751	0.0782414
Q01469	FABP5	Fatty acid-binding protein 5	0	2303200	0	2421700	0	2956600	0	0	0	0	0	0	0	2255000	0	2307500	0	0	0	839830	0	0	0	0	0	0	1830500	0	0	0	2364000	0.534424	-0.347757
Q01518	CAP1	Adenylyl cyclase-associated protein 1	0	0	0	0	0	0	0	0	0	0	0	0	0	0	0	0	0	0	0	0	0	0	0	0	0	0	0	0	1376700	0	0	0.142194	0.21005
Q02252	ALDH6A1	Methylmalonate-semialdehyde dehydrogenase [acylating], mitochondrial	0	0	0	0	0	0	0	0	0	0	0	0	0	0	0	290810	0	0	0	0	0	0	0	0	0	0	0	0	0	0	0	0.059455	-0.121764
Q02413	DSG1	Desmoglein-1	0	202120	0	2457800	3212300	0	1075800	0	0	0	0	0	0	316270	0	322190	0	750620	1124600	36855000	51775000	6017000	4738700	257410	0	0	123910	0	0	652510	5460900	-0.2298	-0.528336
Q02952	AKAP12	A-kinase anchor protein 12	0	0	0	0	0	209940	0	0	0	0	0	0	0	0	0	0	0	0	0	0	0	0	0	0	0	0	0	0	0	0	0	0.185204	-0.0689564
Q03164	KMT2A	Histone-lysine N-methyltransferase 2A	10603000	0	13999000	0	0	7934400	0	23850000	9758100	0	9793100	15630000	20719000	0	11977000	0	16567000	0	7651100	0	0	0	0	0	10836000	0	0	0	19326000	0	0	-0.189378	0.584431
Q03591	CFHR1	Complement factor H-related protein 1	0	0	0	0	0	0	0	0	0	0	0	0	0	0	0	0	0	0	0	0	0	0	210900	0	0	0	0	0	0	0	0	0.163722	-0.262723
Q04323	UBXN1	UBX domain-containing protein 1	0	0	0	0	0	0	0	0	0	0	0	0	0	0	0	0	0	0	0	0	0	0	0	0	0	0	0	477750	0	0	0	0.0067128	0.367414
Q04760	GLO1	Lactoylglutathione lyase	5997700	2603000	2768300	0	0	3835500	2186900	4176700	2901800	0	5904700	5350700	0	0	4998900	2536300	4432500	2233900	2047000	0	0	0	0	0	4233800	5397800	2037700	8615000	5368300	0	0	-0.0138707	0.684254
Q04837	SSBP1	Single-stranded DNA-binding protein, mitochondrial	0	0	0	0	0	0	0	0	0	0	0	0	0	0	0	0	0	0	0	0	0	0	1177900	0	0	0	0	0	0	0	0	0.163722	-0.262723
Q04917	YWHAH	14-3-3 protein eta	0	338280	0	0	0	0	0	0	0	0	0	0	0	0	0	0	0	0	0	0	0	0	0	0	0	0	0	0	0	0	0	0.187291	-0.0301769
Q05193	DNM1	Dynamin-1	0	3202200	0	0	0	1943400	0	0	0	0	2259700	0	0	1440300	0	0	0	0	0	0	0	0	0	0	1608900	0	0	0	0	0	0	0.126464	0.0207807
Q05682	CALD1	Caldesmon	0	0	0	0	0	0	0	0	0	0	0	0	0	0	0	0	0	0	0	210960	0	0	0	0	0	0	0	0	0	0	0	0.00528366	-0.281748
Q06323	PSME1	Proteasome activator complex subunit 1	9720000	0	1484800	0	0	0	0	3098800	788170	2982100	6116400	2519900	3287500	0	3951000	0	1831300	0	0	0	0	0	0	0	0	2103500	0	3044100	3226800	0	0	-0.241555	0.576227
Q06830	PRDX1	Peroxiredoxin-1	4354100	25067000	17085000	10306000	5439500	18639000	31523000	12815000	28381000	13455000	10668000	17128000	13438000	24484000	11292000	24960000	19246000	16800000	16260000	2721000	5466700	4029800	10036000	20709000	41997000	23248000	29816000	11889000	15550000	8967000	9614500	0.311228	0.275506
Q07021	C1QBP	Complement component 1 Q subcomponent-binding protein, mitochondrial	0	0	0	0	0	0	0	0	280100	0	0	0	0	0	0	0	0	0	0	0	0	0	0	0	0	0	0	0	0	0	0	0.149075	-0.00810629
Q08188	TGM3	Protein-glutamine gamma-glutamyltransferase E	0	0	0	0	0	0	0	0	0	0	0	0	0	0	0	0	0	0	0	1498700	2153500	0	994410	0	0	0	0	0	0	0	0	-0.19678	-0.50377
Q08209	PPP3CA	Serine/threonine-protein phosphatase 2B catalytic subunit alpha isoform	0	0	0	0	0	1623000	0	0	0	0	0	0	0	0	0	0	0	0	0	0	0	0	0	0	0	0	0	0	0	0	0	0.185204	-0.0689564
Q08257	CRYZ	Quinone oxidoreductase	0	0	0	0	0	0	0	0	0	0	0	0	0	0	0	80121	0	0	0	0	0	0	0	0	0	0	0	0	0	0	0	0.059455	-0.121764
Q08495	DMTN	Dematin	4221200	2351000	1589300	7418500	9310800	3195300	4027800	7013500	2878400	4899600	3149000	7317200	8258100	6675200	4404600	3791700	4568000	4074300	6218600	2717000	0	3005100	5119800	9909500	3472800	3590900	3327100	8233600	5549200	10374000	5966200	-0.062031	0.144104
Q08554	DSC1	Desmocollin-1	0	152480	0	432230	2053400	0	548700	0	0	0	0	0	0	1014300	0	302900	0	915130	1099800	16290000	22103000	4699000	2222300	922910	0	0	134650	0	0	292090	4241600	-0.230455	-0.571932
Q09666	AHNAK	Neuroblast differentiation-associated protein AHNAK	0	0	0	0	0	0	0	0	0	0	0	0	0	0	0	0	0	0	0	3910300	0	0	0	0	0	0	0	0	0	0	0	0.00528366	-0.281748
Q12765	SCRN1	Secernin-1	0	0	0	0	0	0	0	0	0	0	0	0	0	0	0	0	0	0	0	0	0	0	0	0	0	0	23367	0	0	0	0	0.328928	-0.0142362
Q12860	CNTN1	Contactin-1	0	736450	0	0	0	484120	0	0	0	0	0	0	0	0	0	0	0	0	0	0	0	0	0	0	0	0	0	0	0	0	0	0.262283	-0.064083
Q13200	PSMD2	26S proteasome non-ATPase regulatory subunit 2	0	0	0	0	0	0	0	0	0	0	0	774870	0	0	0	0	0	0	0	0	0	0	0	0	0	0	0	0	0	0	0	-0.0705441	0.1482
Q13228	SELENBP1	Methanethiol oxidase	75502000	20463000	45970000	14738000	4541900	18379000	16604000	54978000	24328000	58694000	43520000	49634000	56505000	24553000	56212000	20466000	63758000	22461000	18662000	6962700	0	0	2901800	17199000	45166000	50995000	25024000	76297000	58597000	24383000	9257700	-0.169669	0.917044
Q13263	TRIM28	Transcription intermediary factor 1-beta	0	0	0	0	0	0	0	0	0	0	0	0	0	0	0	0	0	0	0	0	0	0	0	0	0	0	0	0	899850	0	0	0.142194	0.21005
Q13363	CTBP1	C-terminal-binding protein 1	0	0	0	0	0	1160900	0	0	0	0	0	0	0	0	0	0	0	0	0	0	0	0	0	0	0	0	0	0	0	0	0	0.185204	-0.0689564
Q13404	UBE2V1	Ubiquitin-conjugating enzyme E2 variant 1	3048000	3858900	4697200	1323400	0	2808600	4103200	3580100	1842400	4050800	3178700	2886600	2370100	0	2938900	3105700	1856400	3499500	3364000	0	0	0	0	0	3770000	0	0	2943500	2324100	0	0	-0.199777	0.622986
Q13409	DYNC1I2	Cytoplasmic dynein 1 intermediate chain 2	0	0	0	0	0	0	0	0	0	0	0	0	0	0	0	80654	0	0	0	0	0	0	0	0	0	0	0	0	0	0	0	0.059455	-0.121764
Q13449	LSAMP	Limbic system-associated membrane protein	0	0	0	0	0	0	0	0	0	0	0	0	0	0	130210	0	0	0	0	0	0	0	0	0	0	0	0	0	0	0	0	-0.0356246	0.148562
Q13509	TUBB3	Tubulin beta-3 chain	0	2153900	0	0	0	7300600	1647600	0	1498600	0	2869600	0	0	1804600	0	3157000	0	0	0	0	0	0	0	2078200	3511100	0	0	0	0	2030500	0	0.161249	-0.0914691
Q13526	PIN1	Peptidyl-prolyl cis-trans isomerase NIMA-interacting 1	0	2733400	0	1486900	755370	4078200	1275400	0	1220400	0	1519200	0	0	1642000	0	1540100	0	0	0	0	0	0	1535600	690860	0	0	0	0	0	0	0	0.346396	-0.251617
Q13561	DCTN2	Dynactin subunit 2	0	0	0	0	0	4754900	0	0	1915200	0	0	0	0	0	0	0	0	0	0	0	0	0	0	0	0	0	0	0	0	0	0	0.230164	-0.067779
Q13630	TSTA3	GDP-L-fucose synthase	0	0	0	0	0	0	0	0	0	0	3222800	0	0	0	0	0	0	0	0	0	0	0	0	0	0	0	0	0	0	0	0	-0.251917	0.108812
Q13813	SPTAN1	Spectrin alpha chain, non-erythrocytic 1	0	15915000	299550	0	0	27829000	139330	0	20839000	0	3751300	0	0	2121900	18016000	4107000	0	0	0	0	0	0	0	0	3215800	314290	303810	0	0	474000	0	0.261389	0.00500541
Q13835	PKP1	Plakophilin-1	0	0	0	0	582820	0	0	0	0	0	0	0	0	0	0	0	0	0	0	2071900	3308000	884680	0	0	0	0	0	0	0	0	675070	-0.222351	-0.564161
Q13867	BLMH	Bleomycin hydrolase	0	0	0	0	0	0	0	0	0	0	0	0	0	1211800	1504700	0	1513300	0	0	0	1161300	0	0	0	0	0	1365700	1566500	0	0	0	-0.108379	0.225728
Q13885	TUBB2A	Tubulin beta-2A chain	5164900	50928000	12730000	0	0	206590000	10265000	4853400	83695000	0	97797000	10429000	0	7857400	113500000	13466000	0	0	1185200	0	0	0	1419400	952170	31501000	22380000	3724800	0	0	231440	1295600	0.161437	0.0697965
Q14103	HNRNPD	Heterogeneous nuclear ribonucleoprotein D0	0	0	0	0	0	0	0	0	0	0	0	0	0	0	0	0	0	0	0	0	0	0	0	0	0	0	0	0	0	0	138370	0.217576	-0.254153
Q14141	SEPTIN6	Septin-6	0	0	0	0	0	0	0	0	0	0	0	0	0	0	0	0	0	0	0	0	0	0	0	0	42117	0	0	0	0	0	0	0.184993	0.0754811
Q14194	CRMP1	Dihydropyrimidinase-related protein 1	0	0	0	0	0	2714800	0	0	0	0	0	0	0	0	0	0	0	0	0	0	0	0	0	0	0	0	0	0	0	0	0	0.185204	-0.0689564
Q14195	DPYSL3	Dihydropyrimidinase-related protein 3	0	861910	0	0	0	1084900	0	0	799180	0	0	0	0	0	0	541650	0	0	0	0	0	0	0	0	0	0	0	0	0	0	0	0.319397	-0.107721
Q14254	FLOT2	Flotillin-2	0	0	0	0	0	0	0	0	0	0	0	0	0	0	1144800	0	0	0	0	0	0	0	0	0	0	0	0	0	0	0	0	-0.0356246	0.148562
Q14574	DSC3	Desmocollin-3	0	0	0	0	0	0	0	0	0	0	0	0	0	0	0	0	0	0	0	1216800	1111900	0	0	0	0	0	0	0	0	0	896600	-0.0900182	-0.510459
Q14624	ITIH4	Inter-alpha-trypsin inhibitor heavy chain H4	0	0	108580	0	0	0	0	0	149130	0	73638	100340	0	0	130010	127950	0	0	0	0	0	0	0	0	169310	509300	343750	0	0	0	0	0.350136	0.169014
Q14764	MVP	Major vault protein	0	0	0	0	0	0	0	0	560650	0	0	0	0	0	0	0	0	0	0	0	0	0	0	0	0	0	0	0	0	0	0	0.149075	-0.00810629
Q14847	LASP1	LIM and SH3 domain protein 1	0	167270	0	400960	278030	126470	114740	0	0	0	0	0	0	70193	0	260060	0	0	0	563540	0	0	0	0	0	0	54185	0	43183	537030	0	0.168987	-0.482543
Q14894	CRYM	Ketimine reductase mu-crystallin	0	0	0	0	0	5665400	0	0	1033000	0	0	0	0	0	0	1150100	0	0	0	0	0	0	0	0	814880	0	0	0	0	0	0	0.244582	-0.0821199
Q14956	GPNMB	Transmembrane glycoprotein NMB	0	0	0	0	0	0	0	0	0	0	0	0	0	0	0	0	0	0	0	0	0	0	0	0	0	0	0	0	639640	0	0	0.142194	0.21005
Q14974	KPNB1	Importin subunit beta-1	2594700	0	0	0	0	0	0	0	0	0	1622900	0	0	0	0	0	0	0	0	0	0	0	0	0	0	0	0	0	0	0	0	-0.167981	0.134027
Q15019	SEPTIN2	Septin-2	0	0	0	0	0	1981800	0	0	2167100	0	0	0	0	0	1389600	1796300	0	0	0	0	0	0	0	0	1852200	0	0	0	0	0	0	0.281704	-0.0069005
Q15056	EIF4H	Eukaryotic translation initiation factor 4H	0	0	0	0	0	1666900	0	0	721190	0	0	0	0	0	0	0	0	0	0	0	0	0	0	0	0	0	0	0	0	0	0	0.232008	-0.0673288
Q15084	PDIA6	Protein disulfide-isomerase A6	0	0	0	0	0	0	0	0	0	0	0	0	0	0	0	0	0	0	0	0	0	0	0	0	0	0	0	0	814120	0	0	0.142194	0.21005
Q15102	PAFAH1B3	Platelet-activating factor acetylhydrolase IB subunit gamma	3522100	0	0	0	0	0	908920	2816600	0	2909200	6726100	0	0	0	0	0	0	0	0	0	0	0	0	0	0	0	0	0	0	0	0	-0.345681	0.280046
Q15121	PEA15	Astrocytic phosphoprotein PEA-15	0	844490	0	4200300	0	2097100	0	0	1899800	0	0	0	0	0	600160	1389000	0	0	0	0	0	1701900	1549800	0	659100	482260	0	0	0	0	0	0.558529	-0.353834
Q15149	PLEC	Plectin	0	0	0	0	0	0	0	0	1498100	0	0	0	0	0	1600500	0	0	0	0	0	0	0	0	0	0	0	0	0	1623500	0	0	0.150692	0.214996
Q15257	PTPA	Serine/threonine-protein phosphatase 2A activator	0	1823600	0	0	0	1231200	0	2589500	1096100	1720100	2487500	1935200	0	0	0	0	0	0	0	0	0	0	0	0	1472700	0	0	0	0	0	0	-0.113426	0.308263
Q15365	PCBP1	Poly(rC)-binding protein 1	0	0	0	0	0	0	0	0	0	0	0	0	0	0	19501000	0	0	0	0	0	0	0	0	0	0	0	0	0	0	0	0	-0.0356246	0.148562
Q15404	RSU1	Ras suppressor protein 1	0	0	0	0	0	0	0	0	0	0	0	0	0	0	0	0	0	0	0	0	0	0	0	0	0	0	0	0	646500	0	0	0.142194	0.21005
Q15435	PPP1R7	Protein phosphatase 1 regulatory subunit 7	0	0	0	0	0	0	0	0	0	0	0	0	0	0	0	0	0	0	0	0	0	0	0	0	0	0	0	0	513480	0	0	0.142194	0.21005
Q15517	CDSN	Corneodesmosin	0	0	0	0	0	0	0	0	0	0	0	0	0	0	0	0	0	0	0	3575900	3618700	0	1497100	0	0	0	0	0	0	0	0	-0.179217	-0.496401
Q15661	TPSAB1	Tryptase alpha/beta-1	0	0	0	0	0	0	0	0	0	0	0	0	0	0	0	0	0	0	0	2814500	0	0	0	0	0	0	0	0	0	0	0	0.00528366	-0.281748
Q15819	UBE2V2	Ubiquitin-conjugating enzyme E2 variant 2	0	0	0	0	0	0	0	0	0	0	0	0	0	0	0	0	0	0	0	0	0	0	0	0	310860	0	0	0	0	0	0	0.184993	0.0754811
Q15843	NEDD8	NEDD8	0	1907600	0	0	0	1958700	0	0	0	0	0	0	0	0	0	1268900	0	0	0	0	0	0	0	0	0	0	0	0	0	0	0	0.272697	-0.119001
Q15847	ADIRF	Adipogenesis regulatory factor	0	0	0	0	0	0	0	0	0	0	0	0	0	0	0	0	0	0	0	11104000	0	0	0	0	0	0	0	0	0	0	0	0.00528366	-0.281748
Q16143	SNCB	Beta-synuclein	0	14694000	21337000	18657000	14921000	27166000	15420000	0	3010900	0	0	0	0	22253000	1577300	22673000	0	0	2219200	20226000	0	7453900	14749000	7113000	10240000	4084300	13496000	0	0	18215000	19316000	0.510757	-0.568061
Q16181	SEPTIN7	Septin-7	0	0	0	0	0	0	0	0	3867700	0	0	0	0	2301600	0	2304300	0	0	0	0	0	0	0	0	0	0	0	0	0	0	0	0.109979	-0.0771906
Q16352	INA	Alpha-internexin	0	6904800	2504500	3989500	3690400	41343000	1495900	0	36353000	0	5577300	0	0	10943000	51915000	33042000	0	0	0	2546400	0	6623800	8829000	8567000	11893000	4736800	5157800	0	0	8733500	10795000	0.275667	-0.115086
Q16401	PSMD5	26S proteasome non-ATPase regulatory subunit 5	0	0	0	0	0	0	0	0	0	0	0	0	0	0	0	0	0	0	0	0	0	0	0	0	728640	0	0	0	0	0	0	0.184993	0.0754811
Q16555	DPYSL2	Dihydropyrimidinase-related protein 2	2850600	88165000	54184000	18753000	11940000	249070000	30491000	9009600	73577000	334190	37202000	10679000	1313000	94498000	44849000	90184000	2160700	1109000	9176700	5441000	0	16979000	20489000	16877000	46987000	18935000	22984000	0	815300	13852000	17455000	0.321659	-0.117288
Q16623	STX1A	Syntaxin-1A	0	0	0	0	0	0	0	0	0	0	1017000	0	0	0	0	0	0	0	0	0	0	0	0	0	0	0	0	0	0	0	0	-0.251917	0.108812
Q16653	MOG	Myelin-oligodendrocyte glycoprotein	0	0	0	0	0	0	0	0	0	0	9425300	0	0	0	10808000	0	0	0	0	0	0	0	0	0	0	0	0	0	0	0	0	-0.19568	0.18659
Q16658	FSCN1	Fascin	0	3258300	0	0	0	6662600	0	1779300	1759200	0	0	0	0	1127500	1730200	3010800	1049500	0	2702300	0	0	0	0	2734500	3857100	3031800	0	1342700	0	0	0	0.215106	0.117128
Q16718	NDUFA5	NADH dehydrogenase [ubiquinone] 1 alpha subcomplex subunit 5	0	7187100	0	0	0	12934000	1722700	0	2019500	0	0	0	0	4493700	1496000	6172600	0	0	0	0	0	0	0	0	0	0	0	0	1766300	0	0	0.268439	-0.0925601
Q16774	GUK1	Guanylate kinase	0	0	0	0	0	666360	0	0	0	0	0	0	0	0	0	0	0	0	0	0	0	0	0	0	0	0	813570	0	0	0	0	0.378049	-0.0556237
Q16775	HAGH	Hydroxyacylglutathione hydrolase, mitochondrial	1757500	2271100	1629200	1991300	0	1948200	3325600	3207300	1851900	1712900	2057600	2050400	1401600	5726500	2140700	2764000	2218400	2397400	3122700	0	0	0	1542200	3575700	2234300	2155000	3509300	2735700	1886700	3072900	1460100	-0.045555	0.369694
Q16799	RTN1	Reticulon-1	0	0	0	0	0	0	0	0	0	0	0	0	0	0	0	83198	0	0	0	0	0	0	0	0	0	0	0	0	0	0	0	0.059455	-0.121764
Q16836	HADH	Hydroxyacyl-coenzyme A dehydrogenase, mitochondrial	0	0	0	0	0	0	0	0	536640	0	0	0	0	0	0	0	0	0	0	0	0	0	0	0	0	0	0	0	0	0	0	0.149075	-0.00810629
Q16864	ATP6V1F	V-type proton ATPase subunit F	0	0	0	0	0	2714700	0	0	0	0	0	0	0	0	0	0	0	0	0	0	0	0	0	0	0	0	0	0	0	0	0	0.185204	-0.0689564
Q2VIR3	EIF2S3B	Eukaryotic translation initiation factor 2 subunit 3B	0	0	0	0	0	0	0	0	0	0	0	0	0	0	0	0	0	0	0	0	0	0	0	0	0	0	0	0	244150	0	0	0.142194	0.21005
Q3ZCM7	TUBB8	Tubulin beta-8 chain	0	0	0	0	0	13196000	0	0	8311000	0	0	0	0	0	6729100	0	0	0	0	0	0	0	0	0	0	0	0	0	0	0	0	0.208956	0.0013575
Q5QJ74	TBCEL	Tubulin-specific chaperone cofactor E-like protein	0	0	0	0	0	0	0	0	0	0	956000	0	0	0	0	0	0	0	0	0	0	0	0	0	0	0	0	0	0	0	0	-0.251917	0.108812
Q5T749	KPRP	Keratinocyte proline-rich protein	0	0	1427000	3945100	4145800	0	1277700	0	1002400	0	0	0	0	2312600	0	0	645270	13616000	1990900	55288000	49324000	8979800	6770200	2288200	0	0	0	0	0	0	4243800	-0.233229	-0.532643
Q5T750	XP32	Skin-specific protein 32	0	0	0	0	0	0	0	0	0	0	0	0	0	0	0	0	0	0	0	3238000	3411300	0	0	0	0	0	0	0	0	0	0	-0.238335	-0.433054
Q5TDH0	DDI2	Protein DDI1 homolog 2	15460000	2181700	10879000	0	0	7187700	0	10785000	2827800	11901000	11734000	7959400	12105000	3104700	10103000	0	4634900	0	0	0	0	0	0	0	7464300	9218400	4321400	7121100	9275000	0	0	-0.0974023	0.757656
Q5VTE0	EEF1A1P5	Putative elongation factor 1-alpha-like 3	0	1449200	0	0	0	0	0	0	0	0	0	0	0	0	0	2305500	0	0	0	0	0	0	0	948830	0	0	0	0	0	0	0	0.140309	-0.123296
Q5VVQ6	YOD1	Ubiquitin thioesterase OTU1	0	0	719190	0	0	0	0	0	0	0	0	0	0	0	0	0	0	0	0	0	0	0	0	0	0	0	0	1729500	1962800	0	0	0.120229	0.434394
Q6B0K9	HBM	Hemoglobin subunit mu	0	0	0	0	0	0	0	0	0	0	0	0	1277800	0	0	0	0	0	0	0	0	0	0	0	0	0	0	0	0	0	0	-0.103762	0.214223
Q6ICL3	TANGO2	Transport and Golgi organization protein 2 homolog	0	0	0	0	0	0	0	0	0	0	0	1341800	0	0	0	0	0	0	0	0	0	0	0	0	0	0	0	0	0	0	0	-0.0705441	0.1482
Q6PUV4	CPLX2	Complexin-2	0	0	0	808210	625010	0	1314800	0	0	0	0	0	0	3813700	0	938610	0	0	0	731970	0	0	0	0	0	0	0	0	0	0	720350	0.0686692	-0.23408
Q6UWP8	SBSN	Suprabasin	0	0	0	425950	706400	0	197850	0	0	0	0	0	0	121560	0	108450	0	582700	564570	1363900	1624800	3557500	1209400	452030	0	0	0	0	0	437880	732380	-0.0961529	-0.678208
Q6UWR7	ENPP6	Ectonucleotide pyrophosphatase/phosphodiesterase family member 6	0	0	0	0	0	0	0	0	0	0	0	0	0	0	3773500	0	0	0	0	0	0	0	0	0	0	0	0	0	0	0	0	-0.0356246	0.148562
Q6XQN6	NAPRT	Nicotinate phosphoribosyltransferase	7262000	0	0	0	0	0	0	4735200	0	0	6056100	0	0	0	5262600	0	1918400	0	0	0	0	0	0	0	0	3638800	0	4740700	3803400	0	0	-0.169427	0.506096
Q6ZVX7	NCCRP1	F-box only protein 50	0	0	0	0	0	0	0	0	0	0	0	0	0	0	0	0	0	0	0	0	3071800	0	0	0	0	0	0	0	0	0	0	-0.328106	-0.31962
Q71U36	TUBA1A	Tubulin alpha-1A chain	0	0	0	0	0	5691600	0	0	0	0	0	0	0	0	8061500	0	0	0	0	0	0	0	0	0	0	0	0	0	0	0	0	0.0789663	0.0829036
Q7L266	ASRGL1	Isoaspartyl peptidase/L-asparaginase	0	0	0	0	0	0	0	0	0	0	0	0	0	0	0	92496	0	0	0	0	0	0	0	0	0	0	0	0	0	0	0	0.059455	-0.121764
Q86VP6	CAND1	Cullin-associated NEDD8-dissociated protein 1	0	0	0	0	0	0	0	2986600	0	0	0	0	0	0	0	0	0	0	0	0	0	0	0	0	0	0	0	0	0	0	0	-0.185579	0.168387
Q86X55	CARM1	Histone-arginine methyltransferase CARM1	0	0	0	0	0	0	0	0	0	0	0	0	0	0	1714200	0	0	0	0	0	0	0	0	0	0	0	0	0	0	0	0	-0.0356246	0.148562
Q8IUI8	CRLF3	Cytokine receptor-like factor 3	0	0	0	0	0	0	0	0	0	0	0	0	0	0	0	0	0	0	0	0	0	0	0	0	0	72985	0	0	0	0	0	0.14841	0.11742
Q8IXJ6	SIRT2	NAD-dependent protein deacetylase sirtuin-2	0	0	0	0	0	0	0	0	0	0	0	0	0	0	0	850540	0	0	0	0	0	0	0	0	0	0	0	0	0	0	0	0.059455	-0.121764
Q8IXQ3	C9orf40	Uncharacterized protein C9orf40	0	0	0	0	0	0	0	0	0	0	0	0	0	0	0	0	0	0	0	0	0	0	0	0	0	0	0	0	573000	0	0	0.142194	0.21005
Q8IZ83	ALDH16A1	Aldehyde dehydrogenase family 16 member A1	0	0	0	0	0	0	0	0	0	0	0	0	0	0	0	0	0	0	0	0	0	0	0	0	0	0	0	0	58971	0	0	0.142194	0.21005
Q8N183	NDUFAF2	NADH dehydrogenase [ubiquinone] 1 alpha subcomplex assembly factor 2	0	0	0	0	0	0	0	0	0	0	0	0	0	0	0	0	0	0	0	0	0	0	311940	0	0	0	0	0	0	0	0	0.163722	-0.262723
Q8N3J6	CADM2	Cell adhesion molecule 2	0	2123900	0	0	0	1392300	0	0	0	0	0	0	0	0	0	0	0	0	0	0	0	0	0	0	0	0	0	0	0	0	0	0.262211	-0.0640285
Q8N573	OXR1	Oxidation resistance protein 1	0	0	0	0	0	59536	0	0	0	0	0	0	0	0	0	0	0	0	0	0	0	0	0	0	0	0	0	0	0	0	0	0.185204	-0.0689564
Q8NC96	NECAP1	Adaptin ear-binding coat-associated protein 1	0	0	0	0	0	755670	0	0	0	0	0	0	0	0	0	0	0	0	0	0	0	0	0	0	0	0	0	0	0	0	0	0.185204	-0.0689564
Q8NDC0	MAPK1IP1L	MAPK-interacting and spindle-stabilizing protein-like	0	0	0	0	0	0	0	0	0	0	0	0	0	0	0	0	0	0	0	0	0	0	0	0	0	0	0	0	0	294060	0	-0.222434	-0.143516
Q8TAM6	ERMN	Ermin	0	0	0	0	0	4102700	0	0	3120000	0	0	0	0	0	0	1815500	0	0	0	0	0	0	0	0	0	0	0	0	0	0	0	0.251288	-0.0997806
Q8WUM4	PDCD6IP	Programmed cell death 6-interacting protein	0	0	0	0	0	0	0	0	0	0	0	0	0	0	0	0	0	0	0	0	0	0	0	0	0	0	0	0	940350	0	0	0.142194	0.21005
Q8WVM8	SCFD1	Sec1 family domain-containing protein 1	0	0	0	0	0	0	0	0	0	0	0	0	0	0	0	0	0	0	0	0	0	0	0	0	0	8669500	0	0	0	0	0	0.14841	0.11742
Q8WVV4	POF1B	Protein POF1B	0	0	0	0	0	0	0	0	0	0	0	0	0	0	0	0	0	0	0	0	350070	0	212830	0	0	0	0	0	0	0	0	-0.198262	-0.415789
Q8WW12	PCNP	PEST proteolytic signal-containing nuclear protein	0	0	0	0	0	0	0	0	0	0	0	0	0	0	0	0	0	0	0	0	0	0	0	0	0	0	0	0	0	0	132240	0.217576	-0.254153
Q8WZ42	TTN	Titin	0	0	0	0	0	0	42090000	0	0	0	0	0	0	0	0	11253000	0	0	0	0	0	0	0	0	0	0	0	0	0	0	0	0.0109607	-0.0629766
Q8WZA0	LZIC	Protein LZIC	0	0	0	0	0	0	0	0	0	0	0	0	0	0	0	0	0	0	0	0	0	0	0	0	399620	0	0	0	0	0	0	0.184993	0.0754811
Q92530	PSMF1	Proteasome inhibitor PI31 subunit	10451000	4506000	8799000	0	0	4824200	4186500	7840200	5395700	15670000	10081000	12588000	15247000	2325200	9672000	1661800	8049200	2280600	2740600	0	0	0	0	6598400	6204500	15911000	7848300	15046000	19959000	2400900	0	-0.0522373	0.87458
Q92597	NDRG1	Protein NDRG1	0	0	0	0	0	0	0	0	0	0	0	0	0	0	0	0	0	0	0	0	0	0	0	0	69949	0	0	0	0	0	0	0.184993	0.0754811
Q92599	SEPTIN8	Septin-8	0	1368900	0	0	0	3173700	825180	0	3907900	0	0	0	0	2022200	958430	4271700	0	0	0	0	0	0	0	698070	1282200	798520	807710	0	0	0	0	0.320525	-0.0902092
Q92686	NRGN	Neurogranin	0	0	0	0	0	0	0	0	0	0	0	0	0	0	0	0	0	0	0	0	0	0	0	0	0	0	0	0	0	0	423040	0.217576	-0.254153
Q92752	TNR	Tenascin-R	0	0	0	0	0	1111700	0	0	0	0	1026600	0	0	0	1053400	0	0	0	0	0	0	0	0	0	0	0	0	0	0	0	0	-0.0506656	0.107527
Q92777	SYN2	Synapsin-2	0	15576000	0	0	0	9990900	0	0	2006700	0	1862400	0	0	8128200	0	1363400	0	0	0	0	0	0	3201000	2450400	0	0	0	0	0	0	0	0.232548	-0.116025
Q92823	NRCAM	Neuronal cell adhesion molecule	0	0	0	809660	0	0	0	0	0	0	0	0	0	0	0	0	0	0	0	0	0	0	1346500	0	0	0	0	0	0	0	0	0.342444	-0.328782
Q93045	STMN2	Stathmin-2	0	0	0	0	0	0	0	0	0	0	0	0	0	0	0	0	0	0	0	0	0	0	0	0	0	0	0	0	0	0	141720	0.217576	-0.254153
Q969P0	IGSF8	Immunoglobulin superfamily member 8	0	934240	405460	699340	0	1691500	495130	0	1281700	0	567040	209590	0	540170	893280	1457900	0	0	0	0	0	0	352460	780240	1023400	170520	246200	0	0	0	545290	0.469138	-0.136965
Q96F85	CNRIP1	CB1 cannabinoid receptor-interacting protein 1	0	0	0	0	0	1255100	1208900	0	0	0	616190	0	0	0	0	0	0	0	0	0	0	0	0	0	0	0	0	705740	833100	0	0	0.0967883	0.186813
Q96FJ2	DYNLL2	Dynein light chain 2, cytoplasmic	0	0	0	0	0	1476900	0	0	2304000	0	0	0	0	0	0	2261600	0	0	0	0	0	0	0	0	0	0	0	0	0	0	0	0.218689	-0.115214
Q96G03	PGM2	Phosphoglucomutase-2	0	0	0	0	0	0	0	0	0	0	0	0	0	0	0	0	0	0	0	0	0	0	0	0	0	0	0	1227600	0	0	0	0.0067128	0.367414
Q96GW7	BCAN	Brevican core protein	0	0	0	0	0	0	0	0	0	0	0	0	0	0	828500	0	0	0	0	0	0	0	0	0	0	0	0	0	0	0	0	-0.0356246	0.148562
Q96IU4	ABHD14B	Protein ABHD14B	3851100	0	0	0	0	1517400	0	0	0	0	0	0	3497600	0	2781200	0	2544800	0	0	0	0	0	0	0	2364700	1735000	0	0	0	0	0	-0.0134747	0.357204
Q96JE9	MAP6	Microtubule-associated protein 6	0	0	0	493790	503630	0	0	0	0	0	0	0	0	0	0	0	0	0	0	304840	0	0	546150	0	0	0	0	0	0	473590	0	0.221973	-0.529376
Q96P63	SERPINB12	Serpin B12	0	0	0	0	0	0	0	0	0	0	0	0	0	0	0	0	0	0	0	1976100	2656200	0	659100	0	0	0	0	0	0	0	1032100	-0.15559	-0.541943
Q96P70	IPO9	Importin-9	0	0	0	0	0	0	0	0	0	0	0	0	0	0	0	0	0	0	0	0	0	0	0	0	0	1470800	0	0	0	0	0	0.14841	0.11742
Q99436	PSMB7	Proteasome subunit beta type-7	0	0	1114900	0	0	1166500	0	1434200	542450	2819800	0	3169200	4033400	0	0	0	3307700	0	0	0	0	0	0	0	0	817200	0	0	1795200	0	0	-0.194947	0.559606
Q99471	PFDN5	Prefoldin subunit 5	0	0	0	0	0	0	0	0	0	0	0	0	0	0	0	0	203470	0	0	0	0	0	0	0	0	0	0	0	0	0	0	-0.179734	0.21944
Q99497	PARK7	Protein/nucleic acid deglycase DJ-1	30881000	34368000	25559000	17010000	12107000	43344000	43098000	32905000	24588000	36684000	25729000	38228000	32933000	27733000	34796000	21535000	42793000	24653000	28487000	9185900	0	14042000	21305000	22110000	46085000	31533000	17433000	36976000	38097000	18155000	20657000	0.0453302	0.749189
Q99623	PHB2	Prohibitin-2	0	2666300	466030	0	0	3243700	382570	0	1814000	0	664100	0	0	1495100	0	627010	0	0	0	0	0	0	554460	0	760300	0	0	0	1511700	0	0	0.34081	-0.0183468
Q99719	SEPTIN5	Septin-5	0	1911400	0	0	0	1319800	0	0	0	0	0	0	0	1054300	0	0	0	0	0	0	0	0	0	0	0	0	0	0	0	0	0	0.211346	-0.0724524
Q99733	NAP1L4	Nucleosome assembly protein 1-like 4	0	0	0	0	0	0	0	0	0	0	0	0	0	0	744760	0	0	0	0	0	0	0	0	0	0	0	0	0	0	0	0	-0.0356246	0.148562
Q99798	ACO2	Aconitate hydratase, mitochondrial	0	7054800	0	0	0	4535300	962190	0	2048400	0	1593500	0	0	4553000	1224300	1926800	0	0	688740	1096300	0	0	0	0	1831300	0	0	0	5523800	0	0	0.261198	0.0430837
Q99832	CCT7	T-complex protein 1 subunit eta	2337000	0	0	0	0	695780	0	2638600	0	4399000	1762000	2130000	3429100	0	4156700	0	943150	0	0	0	0	0	0	0	0	0	0	0	4110500	0	0	-0.231201	0.587396
Q99878	HIST1H2AJ	Histone H2A type 1-J	0	0	0	1124100	0	0	0	0	0	0	0	0	0	0	0	0	0	0	0	3057800	0	0	0	0	0	0	0	0	0	0	0	0.138404	-0.334194
Q99880	HIST1H2BL	Histone H2B type 1-L	0	0	0	0	0	0	0	0	0	0	0	0	0	0	0	0	0	0	0	0	0	0	0	0	0	0	0	0	12981000	0	0	0.142194	0.21005
Q99962	SH3GL2	Endophilin-A1	0	2273100	0	0	0	7041100	766300	0	1098400	0	0	0	0	1852500	0	1490800	0	0	0	0	0	0	0	0	1498500	0	0	0	0	0	0	0.277687	-0.0931372
Q9BPU6	DPYSL5	Dihydropyrimidinase-related protein 5	0	0	0	0	0	324340	0	0	218500	0	0	0	0	0	0	0	0	0	0	0	0	0	0	0	0	0	0	0	0	0	0	0.240638	-0.0626946
Q9BPX5	ARPC5L	Actin-related protein 2/3 complex subunit 5-like protein	0	1554700	0	0	0	1903100	0	0	0	0	0	0	0	807660	0	833190	0	0	0	0	0	0	0	0	0	0	0	0	0	0	0	0.242965	-0.116459
Q9BRQ6	CHCHD6	MICOS complex subunit MIC25	0	0	0	0	0	0	0	0	0	0	0	0	0	0	0	0	0	0	0	0	0	0	0	0	0	0	0	0	0	0	44285	0.217576	-0.254153
Q9BRT3	MIEN1	Migration and invasion enhancer 1	0	0	0	0	0	0	0	0	0	0	506150	0	0	0	0	0	0	0	0	0	0	0	0	0	0	0	0	0	0	0	0	-0.251917	0.108812
Q9BS40	LXN	Latexin	1934900	1513100	0	0	0	1623700	0	1941800	1274000	2834300	2674100	3306100	3263600	1489300	4117500	1701800	4672700	1280400	1549800	0	0	0	0	1177400	4436900	4126300	2377100	3157500	2850500	0	0	-0.0731008	0.78022
Q9BSL1	UBAC1	Ubiquitin-associated domain-containing protein 1	0	0	0	0	0	0	0	0	0	0	0	0	0	0	0	0	0	0	0	0	0	0	0	0	0	0	0	0	260500	0	0	0.142194	0.21005
Q9BT09	CNPY3	Protein canopy homolog 3	0	0	0	0	0	0	0	0	0	0	0	0	0	0	0	0	0	0	0	0	0	0	0	0	0	0	0	0	328140	0	0	0.142194	0.21005
Q9BT78	COPS4	COP9 signalosome complex subunit 4	0	0	0	0	0	509800	0	0	0	0	0	0	0	0	0	0	0	0	0	0	0	0	0	0	0	0	0	0	0	0	0	0.185204	-0.0689564
Q9BUF5	TUBB6	Tubulin beta-6 chain	0	0	0	0	0	0	0	0	0	0	0	0	0	0	0	0	0	0	0	0	0	0	0	0	0	0	0	0	0	0	222690	0.217576	-0.254153
Q9BW30	TPPP3	Tubulin polymerization-promoting protein family member 3	0	0	0	0	0	3911900	2137100	0	3932700	0	0	0	0	0	0	0	0	0	0	0	0	0	0	0	0	0	0	0	0	0	0	0.225788	-0.0642575
Q9BWD1	ACAT2	Acetyl-CoA acetyltransferase, cytosolic	3567200	0	3205000	0	0	2679900	0	0	0	0	3440400	0	0	0	4294000	0	3557000	0	0	0	0	0	0	0	2582600	3376400	0	0	0	0	0	-0.0238386	0.351373
Q9BY11	PACSIN1	Protein kinase C and casein kinase substrate in neurons protein 1	0	6942100	0	0	0	7241800	2067600	0	1387100	0	0	0	0	3310100	0	3418600	0	0	0	0	0	0	0	0	2212100	0	0	0	0	0	0	0.298018	-0.105353
Q9C002	NMES1	Normal mucosa of esophagus-specific gene 1 protein	0	0	0	0	0	0	0	0	0	0	0	0	0	0	0	0	0	0	0	0	0	0	0	0	0	0	0	0	3222400	0	0	0.142194	0.21005
Q9C0C9	UBE2O	(E3-independent) E2 ubiquitin-conjugating enzyme	0	0	0	0	0	0	0	0	0	0	0	0	1008900	0	0	0	0	0	0	0	0	0	0	0	0	0	0	0	0	0	0	-0.103762	0.214223
Q9C0K3	ACTR3C	Actin-related protein 3C	0	0	0	0	0	0	0	0	0	0	0	0	0	0	0	0	0	0	0	0	0	0	0	0	0	0	0	0	467020	0	0	0.142194	0.21005
Q9GZN8	C20orf27	UPF0687 protein C20orf27	0	645230	667530	0	0	504850	0	492070	401830	0	586030	0	0	418900	0	500570	0	0	0	0	0	0	0	0	0	0	0	0	571460	0	0	0.0998733	0.163093
Q9GZP4	PITHD1	PITH domain-containing protein 1	2969300	4030100	3595100	0	0	2345200	0	4760200	4323400	5611000	2745700	5795800	7018500	0	0	3076500	3481900	0	0	0	0	0	0	0	2656500	4675600	1938000	3031000	3908000	0	0	0.0118536	0.696265
Q9GZV7	HAPLN2	Hyaluronan and proteoglycan link protein 2	0	0	0	0	0	0	0	0	0	0	0	0	0	0	7463300	3240200	0	0	0	0	0	0	2896800	0	0	0	0	0	0	0	2080700	0.0996818	-0.0672114
Q9H115	NAPB	Beta-soluble NSF attachment protein	0	0	0	0	0	757110	0	0	1358600	0	0	0	0	0	0	0	0	0	0	0	0	0	0	0	0	0	0	0	0	0	0	0.223567	-0.0412369
Q9H299	SH3BGRL3	SH3 domain-binding glutamic acid-rich-like protein 3	0	1629300	0	0	2197900	2478400	0	0	0	0	1774400	0	0	0	0	0	2354700	1294800	0	0	0	0	0	0	1578600	3071800	0	0	2589200	0	0	0.142055	0.163784
Q9H3K6	BOLA2	BolA-like protein 2	2162300	1211800	3039100	0	0	1127700	0	1383600	0	1987600	1809000	2014700	2192600	1038700	1512100	0	1409200	743930	0	0	0	0	0	534160	1824900	0	1356100	1308400	0	0	0	-0.154922	0.657337
Q9H3Q1	CDC42EP4	Cdc42 effector protein 4	0	0	0	0	0	0	0	0	0	0	0	0	0	0	0	28625	0	0	0	0	0	0	0	0	0	0	0	0	0	0	0	0.059455	-0.121764
Q9H444	CHMP4B	Charged multivesicular body protein 4b	0	0	0	0	0	0	0	0	0	0	0	0	0	0	0	0	0	0	0	0	0	0	0	0	0	0	0	0	0	555330	0	-0.222434	-0.143516
Q9HC38	GLOD4	Glyoxalase domain-containing protein 4	0	0	0	0	0	0	0	0	355760	0	0	0	0	0	0	0	0	0	0	0	0	0	0	0	0	0	0	0	0	0	0	0.149075	-0.00810629
Q9HCY8	S100A14	Protein S100-A14	0	0	0	0	0	0	0	0	0	0	0	0	0	0	0	0	0	0	0	0	472260	0	0	0	0	0	0	0	0	0	0	-0.328106	-0.31962
Q9NP97	DYNLRB1	Dynein light chain roadblock-type 1	0	0	0	0	0	0	0	0	0	0	0	0	0	0	0	0	0	0	0	0	0	1203400	0	0	0	0	0	0	0	0	1037500	0.145694	-0.39315
Q9NQP4	PFDN4	Prefoldin subunit 4	0	0	0	0	0	0	0	0	0	0	0	0	0	0	0	0	0	0	0	0	0	0	0	0	0	120640	0	0	0	0	0	0.14841	0.11742
Q9NR56	MBNL1	Muscleblind-like protein 1	0	0	0	0	0	0	0	0	0	0	0	0	0	0	0	0	0	0	0	0	0	0	0	970090	0	0	0	0	0	0	0	-0.0160627	-0.0222501
Q9NRV9	HEBP1	Heme-binding protein 1	3052600	1290000	1854900	2392300	0	2223600	688470	2594900	1757200	3201700	4504900	4823800	2605700	6217800	2440500	2064700	2395600	1106900	1063200	0	0	0	2338400	7462900	1791000	2183300	1044600	2560100	2920800	2713100	1522500	-0.115676	0.404265
Q9NRX4	PHPT1	14 kDa phosphohistidine phosphatase	5433700	1265800	2874900	0	0	1284300	0	0	2101500	4669000	0	0	6487000	0	0	0	1977500	0	0	0	0	0	0	0	0	1847100	0	0	3134500	0	0	-0.0414948	0.477721
Q9NTK5	OLA1	Obg-like ATPase 1	0	672980	0	0	0	0	0	0	860700	0	2774700	0	1061800	0	0	0	0	1006100	911220	0	0	0	0	0	1650900	462360	0	0	0	0	0	-0.216789	0.20475
Q9NUJ1	ABHD10	Mycophenolic acid acyl-glucuronide esterase, mitochondrial	0	0	0	0	0	277310	0	0	0	0	0	0	0	0	0	0	0	0	0	0	0	0	0	0	0	0	0	0	0	0	0	0.185204	-0.0689564
Q9NUP9	LIN7C	Protein lin-7 homolog C	0	268910	0	0	0	244150	0	0	119380	0	0	0	0	0	0	246380	0	0	0	0	0	0	0	0	0	0	0	0	0	0	0	0.295251	-0.128957
Q9NVA2	SEPTIN11	Septin-11	0	3965700	454280	0	0	1350100	886840	0	1546000	0	0	0	0	5017200	0	1190200	0	0	0	0	0	0	589590	0	291290	0	0	0	0	0	0	0.166602	-0.0950819
Q9NX63	CHCHD3	MICOS complex subunit MIC19	0	0	0	0	0	537430	0	0	0	0	0	0	0	0	0	0	0	0	0	0	0	0	0	0	0	0	0	0	0	0	0	0.185204	-0.0689564
Q9NY33	DPP3	Dipeptidyl peptidase 3	3518700	0	0	0	0	0	0	0	0	0	1634300	0	0	0	0	0	0	0	0	0	0	0	0	0	0	0	0	0	2465400	0	0	-0.0433449	0.225079
Q9NZD2	GLTP	Glycolipid transfer protein	0	0	0	0	0	0	0	0	0	0	0	0	0	0	0	1254000	0	0	0	0	0	0	0	0	0	0	0	0	0	0	0	0.059455	-0.121764
Q9NZD4	AHSP	Alpha-hemoglobin-stabilizing protein	4482700	971410	3448000	1072300	0	1456000	0	2802400	1304000	8308300	2454000	3997000	4184400	979140	3788300	0	2035600	2266500	0	0	0	0	0	5533400	1807400	2050700	1746900	3800000	3177400	0	0	-0.171229	0.74206
Q9NZR1	TMOD2	Tropomodulin-2	0	2208600	0	0	1464300	4529600	0	0	0	0	0	0	0	0	0	2030200	0	0	0	0	0	0	705090	0	0	0	0	0	0	0	0	0.299033	-0.219682
Q9NZT1	CALML5	Calmodulin-like protein 5	0	3137300	0	2131600	2185200	0	0	0	1984300	0	0	0	0	0	0	0	0	3754500	0	9660800	17029000	13476000	5566100	0	0	0	0	0	0	1523800	5477600	-0.129459	-0.699932
Q9UBD9	CLCF1	Cardiotrophin-like cytokine factor 1	0	0	0	0	0	0	0	0	0	0	0	0	0	0	0	0	0	0	0	0	0	0	0	0	0	0	0	0	0	0	6199600	0.217576	-0.254153
Q9UBQ7	GRHPR	Glyoxylate reductase/hydroxypyruvate reductase	1439200	0	0	0	0	4831600	0	0	1350400	0	0	0	0	0	2717400	0	0	0	0	0	0	0	0	0	0	0	0	0	0	0	0	0.166542	0.0327208
Q9UD71	PPP1R1B	Protein phosphatase 1 regulatory subunit 1B	0	0	0	0	0	0	0	0	0	0	0	0	0	0	0	335210	0	0	0	596080	0	656540	926550	407410	0	0	0	0	0	0	495140	0.203577	-0.572045
Q9UDX3	SEC14L4	SEC14-like protein 4	0	0	0	0	0	0	0	0	0	0	0	0	0	0	0	0	0	0	0	0	0	0	0	0	0	0	0	0	752510	0	0	0.142194	0.21005
Q9UFN0	NIPSNAP3A	Protein NipSnap homolog 3A	0	157720	0	0	0	72004	0	0	46101	0	0	0	0	112300	0	47128	0	0	0	0	0	0	0	0	43401	0	0	0	0	0	0	0.251382	-0.076296
Q9UGL9	CRCT1	Cysteine-rich C-terminal protein 1	0	0	0	0	0	0	0	0	0	0	0	0	0	0	0	0	0	0	0	0	324790	0	0	0	0	0	0	0	0	0	0	-0.328106	-0.31962
Q9UH03	SEPTIN3	Neuronal-specific septin-3	0	1030300	0	0	0	597450	0	0	311850	0	336840	0	0	0	0	531320	0	0	0	0	0	0	0	0	0	0	0	0	0	0	0	0.226839	-0.0786041
Q9UHD8	SEPTIN9	Septin-9	0	0	0	0	0	354000	0	0	0	0	0	0	0	0	0	0	0	0	0	0	0	0	0	0	0	0	0	0	0	0	0	0.185204	-0.0689564
Q9UHG2	PCSK1N	ProSAAS	0	0	0	1316600	0	436350	2323500	0	0	0	0	0	0	1333400	0	1150400	0	0	0	0	0	0	0	0	0	0	0	0	0	1313300	0	0.0767844	-0.223565
Q9UHY7	ENOPH1	Enolase-phosphatase E1	0	0	0	0	0	0	0	0	0	0	0	0	0	0	0	0	0	0	0	0	0	0	0	0	0	130650	0	0	0	0	0	0.14841	0.11742
Q9UI09	NDUFA12	NADH dehydrogenase [ubiquinone] 1 alpha subcomplex subunit 12	0	0	0	0	0	0	0	0	0	0	0	0	0	0	0	0	0	0	0	0	0	0	357440	0	0	0	0	0	0	0	0	0.163722	-0.262723
Q9UI15	TAGLN3	Transgelin-3	0	1241000	0	0	0	2127400	0	0	0	0	0	0	0	1522100	0	0	0	0	0	0	0	0	0	0	0	0	0	0	0	0	0	0.182219	-0.0813255
Q9UII2	ATP5IF1	ATPase inhibitor, mitochondrial	0	222540	0	291900	0	138040	0	0	145630	0	0	0	0	0	0	474700	0	0	0	0	0	0	0	0	0	0	0	0	0	0	0	0.381505	-0.218688
Q9UJU6	DBNL	Drebrin-like protein	0	0	0	0	0	0	0	0	0	0	0	0	0	0	0	531710	0	0	0	0	0	0	0	0	0	0	0	0	0	0	0	0.059455	-0.121764
Q9UKY7	CDV3	Protein CDV3 homolog	120570	351150	0	0	0	369510	0	0	0	0	0	0	185950	544100	0	228440	0	0	0	0	0	0	0	0	205810	180460	293160	436370	423390	0	0	0.332006	0.273088
Q9UL46	PSME2	Proteasome activator complex subunit 2	2667900	0	0	0	0	984640	0	1826900	0	1996500	2648700	1841000	3229000	0	3276900	0	0	0	0	0	0	0	0	0	1132500	1065300	602660	0	1613900	0	0	-0.173357	0.548021
Q9UMX0	UBQLN1	Ubiquilin-1	0	0	0	0	0	208090	0	0	0	0	0	0	0	0	0	0	0	0	0	0	0	0	0	0	0	0	0	0	0	0	0	0.185204	-0.0689564
Q9UN36	NDRG2	Protein NDRG2	0	1058100	0	0	0	5329200	0	0	999600	0	0	0	0	0	1232900	0	0	0	0	0	0	0	0	0	865720	0	0	0	0	0	0	0.260997	-0.028613
Q9UNS2	COPS3	COP9 signalosome complex subunit 3	0	0	0	0	0	0	0	0	0	0	0	0	0	0	0	0	0	0	0	0	0	0	0	0	0	0	0	0	662030	0	0	0.142194	0.21005
Q9UNZ2	NSFL1C	NSFL1 cofactor p47	1442500	3287000	3584900	1440600	1192600	1629500	3516800	1399800	1978000	2281900	1198100	1477900	1967300	1898000	1348300	3507100	2121400	1249600	1554000	0	0	0	0	3379500	2684300	1995000	2984100	1869300	1873200	2203200	2191100	0.253444	0.373067
Q9UPA5	BSN	Protein bassoon	0	0	0	0	0	0	0	0	0	0	0	0	0	0	0	25580	0	0	0	0	0	0	0	0	0	0	0	0	0	0	0	0.059455	-0.121764
Q9UQ80	PA2G4	Proliferation-associated protein 2G4	1534000	1138900	1425200	0	0	902730	0	1419000	1405700	1036900	1195700	1632300	1292600	0	1444500	0	1355800	0	1607900	0	0	0	0	0	1415000	1631300	905460	2098600	1330600	0	0	-0.0432761	0.83083
Q9Y230	RUVBL2	RuvB-like 2	0	0	0	0	0	0	0	0	0	0	0	0	0	0	0	0	0	0	0	0	0	0	0	0	0	0	0	0	53549	0	0	0.142194	0.21005
Q9Y281	CFL2	Cofilin-2	0	0	0	0	0	1858400	0	0	0	0	0	0	0	0	0	0	0	0	0	0	0	0	0	0	0	0	0	0	0	0	0	0.185204	-0.0689564
Q9Y2J2	EPB41L3	Band 4.1-like protein 3	0	1608300	598460	1585200	1322800	2635600	0	0	800440	0	1528500	0	0	1657600	1756400	1466100	0	0	644900	946730	0	1972500	1550700	1196000	908450	713670	0	0	0	1264200	1036400	0.335829	-0.49763
Q9Y2J8	PADI2	Protein-arginine deiminase type-2	0	0	0	0	0	0	0	0	1212400	0	0	0	0	0	1190800	0	0	0	0	0	0	0	0	0	0	0	0	0	0	0	0	0.0827834	0.099998
Q9Y2T3	GDA	Guanine deaminase	0	780620	0	0	0	2178800	0	0	406490	0	0	0	0	0	0	0	0	0	0	0	0	0	0	0	0	0	0	0	0	0	0	0.264406	-0.076721
Q9Y2V2	CARHSP1	Calcium-regulated heat-stable protein 1	0	0	0	0	0	0	0	0	0	0	0	0	0	0	0	0	0	0	1798000	0	0	0	0	1382500	0	0	1204500	0	0	0	0	-0.0650644	0.0242546
Q9Y2Z0	SUGT1	Protein SGT1 homolog	0	0	0	0	0	0	0	0	0	0	0	0	0	0	0	0	0	0	0	0	0	0	0	0	0	0	0	0	0	0	267200	0.217576	-0.254153
Q9Y3B8	REXO2	Oligoribonuclease, mitochondrial	0	0	0	0	0	0	0	0	0	0	0	0	0	0	0	0	0	0	0	0	0	0	0	0	0	0	0	610850	0	0	0	0.0067128	0.367414
Q9Y3F4	STRAP	Serine-threonine kinase receptor-associated protein	0	0	0	0	0	209140	0	0	0	0	0	0	0	0	0	0	0	0	0	0	0	0	0	0	0	0	0	0	0	0	0	0.185204	-0.0689564
Q9Y4E8	USP15	Ubiquitin carboxyl-terminal hydrolase 15	0	0	0	0	0	0	0	0	0	0	0	0	0	0	0	0	0	0	0	0	0	0	0	0	0	876600	0	0	0	0	0	0.14841	0.11742
Q9Y5J7	TIMM9	Mitochondrial import inner membrane translocase subunit Tim9	0	0	0	0	0	0	220370	0	0	0	0	0	0	0	0	0	0	0	0	0	0	0	0	0	0	0	0	0	0	0	0	-0.00464473	-0.0320898
Q9Y639	NPTN	Neuroplastin	0	0	0	0	0	0	0	0	0	0	0	0	0	0	0	0	0	0	0	0	0	0	0	0	472280	0	0	0	0	0	0	0.184993	0.0754811
Q9Y6H1	CHCHD2	Coiled-coil-helix-coiled-coil-helix domain-containing protein 2	0	0	0	0	0	0	0	0	0	0	0	0	0	0	0	0	0	0	0	940360	0	0	0	0	0	0	0	0	0	0	0	0.00528366	-0.281748
Q9Y6I3	EPN1	Epsin-1	0	0	0	0	0	1018900	0	0	0	0	0	0	0	0	0	0	0	0	0	0	0	0	0	0	0	0	0	0	0	0	0	0.185204	-0.0689564
Q9Y6M9	NDUFB9	NADH dehydrogenase [ubiquinone] 1 beta subcomplex subunit 9	0	0	0	0	0	0	0	0	0	0	0	0	0	0	0	0	0	0	0	0	0	0	0	0	0	0	0	0	0	0	223720	0.217576	-0.254153

## Sheet: Proteins in all samples
Accession	Gene name	Protein name	ALB corr	HBA1 corr	Abundant in blood
P63261	ACTG1	Actin, cytoplasmic 2	0.24	0.36	Yes
P02768	ALB	Serum albumin	1.00	-0.21	Yes
P00915	CA1	Carbonic anhydrase 1	-0.10	0.77	No
P0DP25	CALM3	Calmodulin-3	0.40	-0.23	No
P04040	CAT	Catalase	-0.37	0.67	No
P06733	ENO1	Alpha-enolase	0.32	0.20	No
P04406	GAPDH	Glyceraldehyde-3-phosphate dehydrogenase	0.05	0.79	No
P69905	HBA1	Hemoglobin subunit alpha	-0.21	1.00	Yes
P68871	HBB	Hemoglobin subunit beta	-0.18	0.97	Yes
P02042	HBD	Hemoglobin subunit delta	-0.21	0.96	Yes
P11142	HSPA8	Heat shock cognate 71 kDa protein	0.32	0.34	Yes
P04264	KRT1	Keratin, type II cytoskeletal 1	-0.26	-0.60	No
P35908	KRT2	Keratin, type II cytoskeletal 2 epidermal	-0.04	-0.77	No
Q06830	PRDX1	Peroxiredoxin-1	0.31	0.28	No
P32119	PRDX2	Peroxiredoxin-2	-0.08	0.95	No
P37840	SNCA	Alpha-synuclein	0.53	-0.28	No
P00441	SOD1	Superoxide dismutase [Cu-Zn]	0.02	0.88	No
P62328	TMSB4X	Thymosin beta-4	0.35	-0.57	Yes
