# Supplementary material for: Analysis of human brain tissue derived from DBS surgery
Source: Transl Neurodegener. 2022 Apr 13;11:22. doi: 10.1186/s40035-022-00297-y (PMC9006459; doi:10.1186/s40035-022-00297-y)
Supplement: Supplementary file 2 — Additional file 2. GO and KEGG pathway enrichment analysis for proteomics data and lists of Uniprot identifiers used for enrichment analysis [file 40035_2022_297_MOESM2_ESM.xlsx]

## Sheet: Info
g:profiler (https://biit.cs.ut.ee/gprofiler/gost)
# version: e104_eg51_p15_3922dba
# date: 1/24/2022, 8:50:44 AM (DBS)
# date: 1/24/2022, 9:29:07 AM (BTI)
# date: 2/2/2022, 1:02:15 PM (Biswas et al)
# organism: hsapiens
# all results: false
# ordered: false
# no iea: false
# sources: GO:MF,GO:BP,GO:CC,KEGG,TF,MIRNA
# combined: false
# numeric ns: ENTREZGENE_ACC
# domain scope: annotated
# measure underrepresentation: false
# significance threshold method: g_SCS
# user threshold: 0.05
# no evidences: false
# query genes duplicates: none
Info:
GO:MF
annotations: BioMart
classes: releases/2021-05-01
GO:CC
annotations: BioMart
classes: releases/2021-05-01
GO:BP
annotations: BioMart
classes: releases/2021-05-01
KEGG
KEGG FTP Release 2021-05-03

## Sheet: Lists_identifiers
Datasets used for enrichent analysis (Uniprot Identifiers)	DBS (n=734)	Zaccaria et al. 2016; BTI (n=1298)	Biswas et al. 2021; Frontal cortex and Frontal white matter (n=2922)
	A0A0C4DH25	Q13813	O00154
	A0A1B0GUS4	Q01082	O00264
	E9PAV3	P02768	O00429
	O00154	P02549	O00499
	O00231	P01024	O00533
	O00233	P02787	O00764
	O00244	P07197	O14531
	O00299	P11277	O14576
	O00410	P14136	O14745
	O00487	P07196	O14773
	O00499	P01023	O14818
	O00533	Q15149	O15020
	O00764	P35579	O15144
	O14548	P09543	O15394
	O14558	P08133	O43175
	O14576	Q13885	O43236
	O14618	P07437	O43237
	O14745	P68371	O43301
	O14773	P02675	O43426
	O14810	P04350	O43488
	O14818	Q9BVA1	O43491
	O14994	P21333	O43707
	O15240	P46821	O43813
	O43175	P0C0L4	O43837
	O43181	Q16352	O43865
	O43301	P13637	O60282
	O43396	P07900	O60313
	O43399	Q16555	O60641
	O43488	P11142	O60888
	O43598	P02671	O75083
	O43678	P02679	O75347
	O43681	P05023	O75390
	O43707	Q13509	O75489
	O43768	P12036	O75781
	O60641	Q00610	O75874
	O60664	P60709	O75891
	O60888	P63261	O75947
	O75083	P02751	O76070
	O75157	P08603	O94760
	O75223	P14618	O94811
	O75339	Q9Y490	O94819
	O75347	P25705	O94826
	O75348	P14618	O94856
	O75363	P68363	O94925
	O75368	P50993	O94973
	O75380	P68366	O95299
	O75431	Q71U36	O95336
	O75781	Q12860	O95670
	O75828	P08238	O95741
	O75947	P68871	O95757
	O75955	P08670	O95782
	O75964	Q99798	P00338
	O76003	P04040	P00352
	O76070	P02647	P00367
	O94760	P06576	P00390
	O94811	P46459	P00403
	O94856	P04406	P00441
	O94925	Q9BQE3	P00492
	O95182	P04075	P00505
	O95197	P04264	P00558
	O95336	P09104	P00568
	O95782	P40926	P00738
	O95865	P31150	P00915
	P00167	P06733	P00918
	P00338	P16152	P01009
	P00352	Q8IXJ6	P01011
	P00367	P61764	P01019
	P00441	Q9Y2J2	P01023
	P00491	P16157	P01024
	P00492	P00558	P01834
	P00505	P12277	P01859
	P00558	P02686	P01876
	P00568	P02042	P02042
	P00734	P02686	P02511
	P00738	O94856	P02545
	P00751	P60174	P02647
	P00915	P54652	P02649
	P00918	P06396	P02671
	P01009	Q9H115	P02675
	P01011	P06396	P02679
	P01023	P02686	P02686
	P01024	P02686	P02689
	P01034	P09972	P02763
	P01040	P00738	P02768
	P01042	Q14204	P02787
	P01210	P69905	P04040
	P01834	P22314	P04075
	P01859	Q9Y2J2	P04080
	P01861	P12814	P04179
	P01876	P13645	P04216
	P02008	Q9Y2J2	P04264
	P02042	P21796	P04271
	P02452	P00915	P04350
	P02511	P02788	P04406
	P02545	P00367	P04632
	P02549	P00747	P04792
	P02647	P04899	P05023
	P02649	P10809	P05026
	P02652	P40939	P05090
	P02654	P01009	P05091
	P02655	Q05193	P05141
	P02656	P17174	P05413
	P02671	P07195	P06396
	P02675	P13591	P06576
	P02679	P55072	P06733
	P02686	P30041	P06744
	P02689	P62873	P06748
	P02724	P13489	P06753
	P02730	P02730	P07195
	P02749	P08107	P07196
	P02751	P60880	P07197
	P02753	P04114	P07237
	P02763	P62258	P07339
	P02765	P38606	P07355
	P02766	P54920	P07437
	P02768	P02774	P07602
	P02774	Q15019	P07737
	P02775	Q13228	P07900
	P02776	P09417	P07910
	P02787	P12532	P07951
	P02788	P62937	P07954
	P02790	Q9NY65	P08133
	P02792	P18206	P08195
	P02794	P00918	P08237
	P04040	P00505	P08238
	P04075	Q9BUF5	P08559
	P04080	P19367	P08670
	P04083	P63104	P08758
	P04179	P50395	P09104
	P04216	Q9UQM7	P09211
	P04217	O43301	P09382
	P04259	O43707	P09417
	P04264	O00499	P09471
	P04271	Q6UWR7	P09493
	P04279	P02511	P09496
	P04350	P01871	P09497
	P04406	P01876	P09543
	P04632	Q96KP4	P09622
	P04792	P09471	P09651
	P05026	P01857	P09936
	P05089	P08758	P09972
	P05090	Q16181	P0C0L5
	P05091	Q06830	P0DMV9
	P05109	P02649	P0DOX5
	P05156	P00450	P0DOY3
	P05386	P28331	P0DPI2
	P05387	P10909	P10606
	P05413	Q16891	P10636
	P06132	P40925	P10644
	P06307	P45880	P10768
	P06454	P61981	P10809
	P06576	Q92752	P10909
	P06702	O43175	P11021
	P06703	P02766	P11137
	P06727	P62879	P11142
	P06733	P02545	P11216
	P06748	P63096	P11217
	P06753	P38646	P11498
	P07108	P35241	P11586
	P07195	P08514	P12036
	P07196	Q04917	P12236
	P07197	P11021	P12277
	P07203	P05091	P12532
	P07237	P26038	P12814
	P07339	P06744	P13073
	P07355	P01860	P13591
	P07384	P78559	P13611
	P07437	P01834	P13637
	P07451	P69891	P13639
	P07737	P22695	P13693
	P07738	Q14624	P13804
	P07741	P35908	P14136
	P07858	P61266	P14174
	P07900	Q96GW7	P14415
	P07919	P32119	P14550
	P07954	P35527	P14618
	P08123	P21281	P14621
	P08133	Q96FW1	P14625
	P08238	P09936	P14868
	P08397	P02749	P14927
	P08559	P17600	P15104
	P08603	P69892	P15121
	P08670	Q99623	P15531
	P08758	P02790	P16152
	P09104	P29401	P16615
	P09105	P35580	P16949
	P09211	O15020	P17066
	P09382	P21291	P17174
	P09417	Q9UI15	P17302
	P09467	P07355	P17600
	P09493	P24821	P17677
	P09496	P00338	P17858
	P09497	P13611	P17987
	P09543	P60201	P18206
	P09622	P31946	P18669
	P09651	Q3ZCM7	P19105
	P09936	P23528	P19338
	P09960	O43491	P19367
	P09972	Q969P0	P20336
	P0C0L5	P04217	P20674
	P0DMV9	Q9GZV7	P21281
	P0DOX5	P40227	P21291
	P0DOX6	Q16658	P21333
	P0DOY3	P49419	P21579
	P0DP03	Q13733	P21695
	P0DP25	Q92599	P21796
	P0DPI2	P00751	P21912
	P10412	P48735	P21926
	P10451	Q08209	P22061
	P10515	P02743	P22314
	P10599	P11171	P22392
	P10606	P30043	P22695
	P10636	Q16653	P23297
	P10746	P49411	P23381
	P10768	P00568	P23471
	P10809	P23526	P23515
	P10909	P51149	P23526
	P11021	P01859	P23528
	P11137	P07339	P24539
	P11142	P00352	P24752
	P11171	P04004	P25705
	P11177	P28482	P26038
	P11215	P55268	P26232
	P11277	P61224	P26641
	P11413	O60282	P27338
	P12036	P62834	P27348
	P12273	Q14195	P27797
	P12277	O75955	P27816
	P12532	P01877	P28161
	P12955	P11047	P28331
	P13073	P48668	P28482
	P13489	P37837	P29218
	P13591	P05155	P29401
	P13611	P07996	P29966
	P13637	O94811	P30038
	P13716	Q01484	P30041
	P13796	P30086	P30043
	P13798	P27348	P30044
	P13804	P02689	P30046
	P14136	Q15555	P30048
	P14174	P30044	P30049
	P14406	P31939	P30084
	P14618	P78357	P30085
	P14625	P30084	P30086
	P14854	P31930	P30101
	P14923	O94760	P30153
	P14927	P13647	P30626
	P15104	Q9NVA2	P31040
	P15121	P48426	P31146
	P15374	Q9Y696	P31150
	P15531	P50213	P31930
	P15924	P62805	P31937
	P16083	Q13554	P31939
	P16152	P04083	P31946
	P16157	Q9BY11	P31948
	P16401	Q9Y6C9	P32004
	P16403	O96000	P32119
	P16452	P04259	P34932
	P16930	P14550	P35080
	P16949	P78371	P35222
	P17066	P0CG04	P35232
	P17174	P61106	P35579
	P17600	P50148	P35580
	P17677	O75369	P35609
	P17980	P01011	P35611
	P17987	P01011	P35612
	P18669	P36542	P36542
	P18859	P16403	P36543
	P19105	P20916	P36871
	P19367	P0CG06	P36957
	P19404	P15104	P37837
	P19827	P52209	P37840
	P20073	P34932	P38117
	P20472	P09622	P38606
	P20618	P09211	P38646
	P20674	P11177	P40227
	P20774	P23634	P40925
	P20810	Q14894	P40926
	P20916	Q7Z406	P40939
	P21281	P55809	P41222
	P21291	P21695	P42704
	P21333	P63027	P43003
	P21579	P45974	P43004
	P21796	P22061	P43034
	P21980	P36543	P43304
	P22061	P25311	P45880
	P22234	P19823	P45974
	P22314	O76070	P46459
	P22392	P23515	P46821
	P22528	Q15907	P47755
	P22626	P21579	P47756
	P22695	P00739	P47985
	P22735	P48047	P48047
	P23246	P01861	P48426
	P23297	P16949	P48643
	P23381	P02794	P48735
	P23515	P61586	P49189
	P23526	P37802	P49327
	P23528	Q5VTE0	P49368
	P23588	Q14764	P49411
	P23919	Q9H9B4	P49418
	P24666	Q99426	P49419
	P24752	P35232	P49588
	P25311	P80723	P49721
	P25325	P13716	P49773
	P25686	P05164	P50213
	P25705	P84095	P50395
	P25713	P30101	P50502
	P25786	P20020	P50990
	P25787	P13639	P50991
	P25788	P14625	P50993
	P25789	P35609	P51148
	P26038	Q9NQC3	P51149
	P26447	P10412	P51553
	P27105	P84077	P51649
	P27348	Q9NRW1	P51674
	P27797	P22234	P51991
	P27816	Q01518	P52209
	P28066	P30519	P52272
	P28070	Q9Y277	P52306
	P28072	P00734	P52565
	P28074	P20340	P52758
	P28289	P50502	P53396
	P28482	P47756	P53597
	P29218	P24666	P54652
	P29401	Q9UN36	P54920
	P29966	P62745	P55072
	P30040	P06753	P55084
	P30041	Q9Y2T3	P55087
	P30043	Q12765	P55786
	P30044	Q13557	P55809
	P30046	Q9BW30	P56385
	P30048	O95292	P59998
	P30049	P05106	P60174
	P30084	P51452	P60201
	P30085	P43034	P60660
	P30086	Q9UBQ7	P60709
	P30101	Q9Y617	P60880
	P30153	P51148	P60891
	P30566	Q58FF8	P60900
	P30613	Q16623	P60953
	P30626	Q01814	P60981
	P31040	P04003	P60983
	P31146	Q99719	P61026
	P31150	P61163	P61088
	P31151	P43652	P61158
	P31930	P01042	P61160
	P31939	P27361	P61163
	P31944	P18669	P61266
	P31946	P31948	P61604
	P31948	P49368	P61764
	P31949	P34931	P61978
	P32004	P08134	P61981
	P32119	O75534	P62140
	P32455	O00264	P62258
	P33241	P61020	P62328
	P34932	P30153	P62805
	P35030	P06727	P62826
	P35232	Q9Y2J8	P62873
	P35321	P17987	P62879
	P35326	P50991	P62937
	P35579	O94919	P62942
	P35611	P19827	P62987
	P35612	P00441	P63010
	P35754	O75390	P63027
	P35908	Q14194	P63104
	P36542	P61019	P63208
	P36543	P09525	P67775
	P36959	P43004	P67936
	P37802	O75489	P68032
	P37837	P17066	P68104
	P37840	P11137	P68363
	P38117	P08195	P68366
	P38606	Q8WUD1	P68371
	P38646	P13804	P68871
	P40121	P50990	P69905
	P40123	O95336	P78324
	P40227	Q01813	P78371
	P40925	Q02246	P78417
	P40926	P24539	P78559
	P40939	O95865	P80404
	P41222	P41222	P80723
	P42765	P12429	P84077
	P43034	P05141	P99999
	P43487	Q9H0U4	Q00610
	P43686	O60664	Q00796
	P45880	Q16775	Q00839
	P45974	P05090	Q01082
	P46459	P07954	Q01469
	P46821	Q16795	Q01484
	P47755	P00491	Q01518
	P47756	Q9UHD8	Q01813
	P47929	P01034	Q01814
	P47985	P20339	Q02218
	P48047	P01019	Q02252
	P48426	Q9NZ45	Q02750
	P48506	P12236	Q02790
	P48507	P60660	Q02952
	P48539	P05026	Q03252
	P48594	O95299	Q04760
	P48643	Q02252	Q04917
	P49006	Q9H4G4	Q05193
	P49247	P63092	Q06830
	P49368	O43236	Q08209
	P49411	Q99497	Q09666
	P49418	P13646	Q12765
	P49419	P08559	Q12860
	P49721	O75746	Q13153
	P49773	P62987	Q13228
	P49910	Q9Y281	Q13363
	P50213	P13073	Q13423
	P50395	O43396	Q13509
	P50502	Q15365	Q13510
	P50990	Q9H4B7	Q13526
	P50991	P49588	Q13554
	P51659	P62820	Q13561
	P51884	Q8N573	Q13813
	P51888	Q8NFZ8	Q13885
	P51970	P24752	Q14103
	P51991	Q13555	Q14194
	P52209	Q96F85	Q14195
	P52565	P60981	Q14203
	P52566	Q99536	Q14204
	P52758	P27824	Q14847
	P52907	P04908	Q14894
	P53004	Q7L099	Q14974
	P53597	Q14344	Q15019
	P54578	Q99878	Q15102
	P54652	Q15181	Q15121
	P54725	Q99962	Q15149
	P54727	O15394	Q15181
	P54819	P22626	Q15257
	P54920	P49189	Q15365
	P55000	O95670	Q15366
	P55072	P61158	Q15435
	P55263	P22392	Q15555
	P55327	P08754	Q15843
	P55795	P00492	Q15907
	P55809	Q13526	Q16143
	P55957	P01008	Q16181
	P56385	P02533	Q16352
	P56537	P67936	Q16555
	P56556	Q9UK22	Q16623
	P58546	P60033	Q16643
	P59666	P31040	Q16653
	P60174	P02792	Q16658
	P60201	P04216	Q16718
	P60660	O43813	Q16775
	P60709	P62760	Q16798
	P60880	Q9UF11	Q16836
	P60891	Q92598	Q16891
	P60900	P63000	Q3ZCM7
	P60903	P35611	Q71U36
	P60981	P60953	Q7L099
	P60983	P04632	Q7L266
	P61088	Q9UQ16	Q7Z4W1
	P61163	P20336	Q86VP6
	P61266	Q9NZR1	Q8IW45
	P61604	Q05639	Q8IXJ6
	P61764	Q9Y4I1	Q8N111
	P61769	P13797	Q8N126
	P61925	P67775	Q8N3J6
	P61960	Q92597	Q8N573
	P61970	Q99880	Q8TAM6
	P61978	P78324	Q8WUM4
	P61981	P55786	Q8WZ42
	P62081	P13929	Q92598
	P62191	Q16143	Q92599
	P62258	P47755	Q92734
	P62318	P38117	Q92752
	P62328	Q9Y6M9	Q92823
	P62760	P07738	Q93050
	P62805	Q13561	Q969P0
	P62826	P27105	Q96CW1
	P62873	P37840	Q96F07
	P62879	Q9NUQ9	Q96F85
	P62937	Q15819	Q96FJ2
	P62942	Q13740	Q96FW1
	P62987	Q8TAA3	Q96JE9
	P63010	P50570	Q96KP4
	P63027	P35612	Q99497
	P63098	O94973	Q99536
	P63104	Q5TDH0	Q99623
	P63167	Q9NZD2	Q99719
	P63208	Q00839	Q99733
	P63241	O00154	Q99747
	P63261	P78356	Q99798
	P63313	P13798	Q99832
	P67775	Q13011	Q99878
	P67936	P15311	Q99879
	P68032	Q96QV6	Q99962
	P68036	P11233	Q9BPU6
	P68363	O94925	Q9BPW8
	P68366	Q8WXF7	Q9BQE3
	P68371	P63241	Q9BR76
	P68402	Q03591	Q9BW30
	P68431	Q96FZ7	Q9BWD1
	P68871	P51693	Q9BWM7
	P69891	Q9UDT6	Q9BY11
	P69892	P33176	Q9GZP4
	P69905	Q8IUE6	Q9GZQ8
	P78371	P30085	Q9GZV7
	P78417	Q02750	Q9H008
	P80723	Q16836	Q9H115
	P81605	P04196	Q9H4G0
	P84077	P19404	Q9H7Z7
	P84243	P08574	Q9HC38
	P98179	P08779	Q9HCJ6
	P99999	P29992	Q9HDC9
	Q00013	P02656	Q9NPJ3
	Q00577	P00390	Q9NQ66
	Q00610	Q9H936	Q9NQC3
	Q00796	Q96C19	Q9NR46
	Q01082	P60900	Q9NRW1
	Q01469	P11216	Q9NTK5
	Q01518	P13987	Q9NUQ9
	Q02252	P30050	Q9NVA2
	Q02413	P17858	Q9NY65
	Q02952	Q562R1	Q9NZN3
	Q03164	P16452	Q9NZR1
	Q03591	P26641	Q9P0J0
	Q04323	P16298	Q9P2R7
	Q04760	P08237	Q9UBB6
	Q04837	Q8WWI5	Q9UBQ7
	Q04917	P19105	Q9UD71
	Q05193	Q8N257	Q9UEY8
	Q05682	P10768	Q9UH03
	Q06323	O75781	Q9UHD8
	Q06830	P30038	Q9UI09
	Q07021	P80404	Q9UI12
	Q08188	P20073	Q9UI15
	Q08209	Q9NP72	Q9UIJ7
	Q08257	P35613	Q9UK22
	Q08495	Q9NTK5	Q9ULU8
	Q08554	P11498	Q9UN36
	Q09666	Q99719	Q9UPY8
	Q12765	P01112	Q9UQ16
	Q12860	P04792	Q9UQM7
	Q13200	P06309	Q9Y277
	Q13228	P60953	Q9Y281
	Q13263	P30048	Q9Y2J2
	Q13363	P51649	Q9Y2J8
	Q13404	O14745	Q9Y2T3
	Q13409	A5YM72	Q9Y490
	Q13449	P23763	Q9Y4I1
	Q13509	Q96BM9	Q9Y4L1
	Q13526	P52566	Q9Y617
	Q13561	Q15084	A6NDG6
	Q13630	P10636	Q96MM6
	Q13813	P18136	O00231
	Q13835	Q96PE5	O14594
	Q13867	P30626	O14810
	Q13885	P28161	O15075
	Q14103	Q99627	O15145
	Q14141	Q9Y5K8	O43390
	Q14194	Q9UNZ2	O43396
	Q14195	Q96PY5	O43681
	Q14254	P21926	O60262
	Q14574	Q16851	O60664
	Q14624	O75340	O75306
	Q14764	P00403	O75363
	Q14847	Q99832	O75368
	Q14894	P02765	O75380
	Q14956	P78352	O75438
	Q14974	P25787	O75746
	Q15019	P02748	O75828
	Q15056	Q15366	O75964
	Q15084	O75947	O95168
	Q15102	P04179	O95197
	Q15121	Q00169	O95292
	Q15149	Q9H0Q0	O95865
	Q15257	Q92499	O96000
	Q15365	P52565	P00491
	Q15404	P25325	P04114
	Q15435	Q7Z6L0	P04899
	Q15517	P19012	P05388
	Q15661	P23396	P06703
	Q15819	P42658	P08247
	Q15843	O15400	P08574
	Q15847	O75935	P08865
	Q16143	P62158	P09455
	Q16181	P60842	P09960
	Q16352	P62826	P0DP25
	Q16401	P15374	P10515
	Q16555	P29692	P11177
	Q16623	O75363	P11766
	Q16653	Q15121	P12074
	Q16658	Q14974	P12235
	Q16718	O15144	P12956
	Q16774	P21266	P13489
	Q16775	P21912	P13716
	Q16799	P05556	P14314
	Q16836	Q9P2R7	P14854
	Q16864	Q92823	P14866
	Q2VIR3	Q7L266	P15311
	Q3ZCM7	P30740	P18859
	Q5QJ74	Q9NQ66	P19404
	Q5T749	Q99685	P20916
	Q5T750	Q92930	P21283
	Q5TDH0	P45381	P21399
	Q5VTE0	P01116	P22234
	Q5VVQ6	P61088	P22626
	Q6B0K9	P07737	P23246
	Q6ICL3	P12235	P23284
	Q6PUV4	Q9GZP4	P25787
	Q6UWP8	O95182	P25788
	Q6UWR7	Q93045	P28066
	Q6XQN6	Q14254	P28838
	Q6ZVX7	Q8NCW5	P31323
	Q71U36	P25786	P34949
	Q7L266	P53004	P35527
	Q86VP6	Q9H479	P35613
	Q86X55	Q9UHV9	P40123
	Q8IUI8	Q9H9H5	P41250
	Q8IXJ6	P61006	P42765
	Q8IXQ3	Q12955	P43243
	Q8IZ83	P05388	P43487
	Q8N183	P25789	P48163
	Q8N3J6	Q99714	P49006
	Q8N573	P02760	P49591
	Q8NC96	Q99733	P49748
	Q8NDC0	P27169	P49821
	Q8TAM6	Q9C040	P50148
	Q8WUM4	Q9BX68	P51659
	Q8WVM8	O43488	P51970
	Q8WVV4	O00231	P52907
	Q8WW12	P10606	P53004
	Q8WZ42	Q00577	P54577
	Q8WZA0	Q15102	P54578
	Q92530	Q9BPW8	P55268
	Q92597	P29218	P55327
	Q92599	Q9GZQ8	P58546
	Q92686	P13796	P60520
	Q92752	P21964	P61019
	Q92777	P51970	P61106
	Q92823	O75828	P61421
	Q93045	P27816	P61586
	Q969P0	Q9Y224	P62760
	Q96F85	Q15286	P62820
	Q96FJ2	P54289	P62913
	Q96G03	Q9NRV9	P63000
	Q96GW7	P53396	P63151
	Q96IU4	P05230	P63313
	Q96JE9	P08311	P68402
	Q96P63	P05109	P78352
	Q96P70	P15121	Q00169
	Q99436	P51553	Q00325
	Q99471	Q9UPY8	Q07866
	Q99497	Q9UPY8	Q08257
	Q99623	P55327	Q12931
	Q99719	P02763	Q13011
	Q99733	Q99747	Q13367
	Q99798	P43304	Q13449
	Q99832	P51674	Q13557
	Q99878	P49247	Q14019
	Q99880	O94905	Q14240
	Q99962	P12724	Q14697
	Q9BPU6	Q9NVJ2	Q15056
	Q9BPX5	P06702	Q15084
	Q9BRQ6	P20618	Q15233
	Q9BRT3	P54578	Q15819
	Q9BS40	P61026	Q16698
	Q9BSL1	Q15691	Q16795
	Q9BT09	Q9NX63	Q16799
	Q9BT78	P52907	Q16851
	Q9BUF5	O75083	Q16881
	Q9BW30	Q13162	Q6UWR7
	Q9BWD1	P01609	Q7L0J3
	Q9BY11	P42025	Q86TX2
	Q9C002	O95197	Q8IZP0
	Q9C0C9	Q16774	Q8TB36
	Q9C0K3	Q9NQE9	Q92597
	Q9GZN8	P62195	Q92747
	Q9GZP4	P62140	Q92777
	Q9GZV7	P63208	Q92945
	Q9H115	Q86VP6	Q96CX2
	Q9H299	P04843	Q96GD0
	Q9H3K6	P49821	Q96GW7
	Q9H3Q1	O00533	Q99426
	Q9H444	P10114	Q99714
	Q9HC38	Q15257	Q9BPX5
	Q9HCY8	O60884	Q9BUT1
	Q9NP97	P04156	Q9BVA1
	Q9NQP4	P28066	Q9C040
	Q9NR56	P08397	Q9H0E2
	Q9NRV9	Q13404	Q9H0R4
	Q9NRX4	O75347	Q9H479
	Q9NTK5	Q01469	Q9H9B4
	Q9NUJ1	Q9BWM7	Q9HB71
	Q9NUP9	Q13596	Q9NP97
	Q9NVA2	Q9UIJ7	Q9NSD9
	Q9NX63	Q96A26	Q9NZ45
	Q9NY33	P10515	Q9UHG2
	Q9NZD2	Q8TAM6	Q9UJU6
	Q9NZD4	P02747	Q9UQ80
	Q9NZR1	O95782	Q9Y2S2
	Q9NZT1	Q9HC38	Q9Y3D6
	Q9UBD9	P21980	Q9Y3I0
	Q9UBQ7	P01111	Q9Y4G6
	Q9UD71	Q71UI9	Q9Y5K8
	Q9UDX3	P30042	Q9Y639
	Q9UFN0	O00429	Q9Y6M9
	Q9UGL9	Q96JE9	O60493
	Q9UH03	P52306	Q96FC7
	Q9UHD8	P61421	Q15370
	Q9UHG2	P13861	P51572
	Q9UHY7	O15126	O00483
	Q9UI09	Q08495	O14737
	Q9UI15	Q9Y2S2	O43920
	Q9UII2	P08865	O60784
	Q9UJU6	P01764	O75061
	Q9UKY7	O75396	O75323
	Q9UL46	Q9H8H3	O75508
	Q9UMX0	O75306	O75955
	Q9UN36	Q12959	P00450
	Q9UNS2	Q9NUP9	P04083
	Q9UNZ2	P09493	P11233
	Q9UPA5	P36969	P11413
	Q9UQ80	Q13449	P11940
	Q9Y230	Q16799	P12111
	Q9Y281	P36873	P12955
	Q9Y2J2	Q92530	P13010
	Q9Y2J8	O95168	P13521
	Q9Y2T3	P50995	P13798
	Q9Y2V2	Q16762	P17980
	Q9Y2Z0	P17568	P20020
	Q9Y3B8	Q96DB2	P20073
	Q9Y3F4	O15075	P20618
	Q9Y4E8	P51659	P22676
	Q9Y5J7	Q7Z4W1	P23634
	Q9Y639	P48643	P25786
	Q9Y6H1	Q9H492	P29692
	Q9Y6I3	P60891	P30040
	Q9Y6M9	P02745	P31943
		Q6BCY4	P36969
		P11413	P42658
		O00170	P48539
		P61160	P51178
		P06310	P52943
		Q16531	P53041
		P84085	P61224
		P28070	P62993
		Q9UHY7	P63241
		P16615	P68036
		P07451	P68400
		Q14123	P78357
		O00764	P84103
		Q6PUV4	Q00577
		P48637	Q05639
		P10720	Q07021
		P07203	Q08722
		Q8NBX0	Q10567
		O94826	Q12955
		P21283	Q13825
		P07741	Q13838
		P06313	Q16543
		Q16698	Q16774
		P11166	Q16864
		O14773	Q58FF8
		Q14CZ8	Q6PUV4
		Q9H4G0	Q6YN16
		Q9P0L0	Q7Z4S6
		O75323	Q86Y39
		Q9NQR4	Q8NBX0
		Q04837	Q92561
		P55209	Q92686
		P62136	Q92841
		Q6PCE3	Q96AB3
		O43837	Q96QK1
		O00233	Q99963
		Q96CN7	Q9GZT8
		O75116	Q9H299
		P31947	Q9H3Z4
		Q9H853	Q9H492
		Q9UBB6	Q9H936
		P63010	Q9NP79
		P30405	Q9NRV9
		Q4V328	Q9P0L0
		Q27J81	Q9UBI6
		Q92777	Q9UBQ0
		P40123	Q9UGV2
		P59998	Q9UKX2
		Q96QK1	Q9ULP0
		P28838	Q9UPA5
		Q9BPU6	Q9UQB8
		O00217	Q9Y230
		A0MZ66	O00330
		Q16718	O00217
		Q9NR46	O15400
		P60983	O60268
		P17677	O60884
		O14791	O75340
		P10644	O76054
		Q9BWD1	O94919
		O60641	O95182
		P49418	O95433
		Q9NZG7	O95817
		P09429	P00387
		P53816	P01034
		Q15404	P05129
		P19086	P05387
		Q9UI09	P05771
		P20700	P07203
		Q99963	P13861
		Q9BZG9	P16298
		O14594	P16870
		P09382	P17252
		P0CW22	P17655
		Q7Z5G4	P21266
		Q9H0Q3	P21397
		O14576	P24534
		Q9H3Z4	P25686
		Q9ULX7	P25713
		Q9P2R3	P27144
		Q8NFX7	P27361
		Q96GK7	P28072
		Q04828	P30519
		Q92561	P31153
		Q07020	P35998
		Q96FC7	P36507
		O75348	P36776
		P05413	P46926
		Q14203	P49407
		Q02978	P50995
		P28074	P51452
		Q03252	P51858
		P00488	P60033
		Q8N1G4	P61960
		Q9BSJ8	P61970
		Q9UH03	P62195
		P49748	P63244
		Q15185	P63261
		P31942	P84243
		Q15370	Q00535
		P62333	Q00765
		Q02218	Q02978
		P48506	Q06124
		P61081	Q13200
		P49773	Q13884
		P17302	Q14141
		Q9UL25	Q14247
		P61018	Q14764
		P58549	Q14914
		Q99447	Q14CZ8
		P59190	Q15417
		Q15435	Q15700
		P55084	Q15773
		Q3ZCW2	Q6NVY1
		P07305	Q6ZVM7
		Q9Y2Q3	Q8N1G4
		P62913	Q8N335
		P99999	Q8NFZ8
		P49755	Q8WXF7
		Q9BUT1	Q92499
		Q9NQW6	Q93077
		O76003	Q96PU8
		P00387	Q9BRX8
		P05546	Q9BT78
		P20472	Q9BUR5
		P47985	Q9H0U4
		P62993	Q9H2X9
		P49720	Q9NUJ1
		P51572	Q9NVJ2
		P07384	Q9NX63
		P55795	Q9UDT6
		P09960	Q9UFN0
		O75891	Q9UHY7
		P84074	Q9Y266
		Q96E17	Q9Y285
		P52943	Q9Y2A7
		O15145	Q9Y6C9
		Q13491	Q9Y6I3
		Q9P0J0	O75935
		Q16543	O00410
		Q9UM22	O14880
		P31323	O43678
		Q96A00	O95167
		Q9Y639	O95831
		Q12906	P01116
		Q9BRF8	P02790
		P04434	P06454
		P23284	P07741
		P09455	P10412
		P84243	P10599
		Q8N335	P13797
		Q9Y3C6	P15954
		P10746	P16930
		Q8N3J6	P22694
		P53680	P23396
		P23471	P25398
		P27695	P25789
		Q9UNS2	P27824
		Q6YN16	P31942
		P08247	P36405
		Q8WVJ2	P37802
		Q9BT78	P42025
		O43665	P48637
		Q9BUP0	P55209
		O95139	P62081
		P43003	P62745
		P02100	P62857
		Q9H201	P84074
		Q9Y2J0	Q00688
		P07360	Q03001
		O95433	Q04837
		Q16799	Q08380
		P62277	Q08495
		P61077	Q12906
		P54819	Q13148
		Q9NS86	Q13404
		P36957	Q13424
		O60506	Q16531
		Q04760	Q4J6C6
		P19652	Q6GMV3
		P61601	Q6P587
		Q92876	Q6PIU2
		P11310	Q7Z6L0
		P16070	Q93045
		P30040	Q9HA64
		P09651	Q9NRX4
		Q15717	Q9NUP9
		P53597	Q9NZL9
		Q14315	Q9UBC2
		Q6IQ20	Q9UHD9
		P53041	Q9UHV9
		Q9NX40	Q9UJZ1
		P61225	Q9Y2I8
		Q9Y285	Q9Y2J0
		Q00688	Q9Y570
		Q9UGV2	Q9Y697
		Q9NZL9	O95298
		Q6DN90	Q9UII2
		P35998	Q9NQW7
		O43765	Q9NQE9
		Q14982	Q9Y3C6
		Q9GZM7	O00139
		Q06124	O43181
		Q9BS40	O43761
		Q13642	O60256
		P48507	O75396
		P32004	O94905
		P62191	P05165
		P25686	P05386
		Q13630	P07108
		O43633	P07384
		Q9UFN0	P07858
		P27338	P07919
		P61247	P09110
		Q9UBQ0	P09429
		O60256	P10114
		P60866	P11310
		P22694	P14406
		P04275	P17931
		Q9H313	P25325
		Q8TBX8	P30740
		Q9Y2B0	P31949
		O43181	P35241
		Q6NVY1	P35573
		P08697	P40121
		Q9HDC9	P56381
		Q9P0V9	P61956
		Q6PIU2	P62333
		O15173	P82909
		O75663	P98160
		P35237	Q01995
		Q14103	Q02338
		P31153	Q07960
		P56556	Q14155
		P25685	Q14254
		Q15942	Q3LXA3
		P78417	Q4G0F5
		P07910	Q4G0N4
		Q13409	Q7L1I2
		Q96I99	Q8NC51
		P05129	Q8NCW5
		Q92882	Q8WZA9
		P07357	Q92558
		Q9NY33	Q96C19
		P68402	Q96IU4
		P31689	Q99685
		P63151	Q9BXW6
		Q9NYI0	Q9H3K6
		Q14558	Q9HCC0
		P07602	Q9NQX3
		Q9Y371	Q9NRG7
		P49327	Q9NYI0
		P41219	Q9P121
		Q6IBS0	Q9P2U7
		P43243	Q9UKG1
		P62899	Q9UKU0
		Q9UKK9	Q9ULV4
		P35222	Q9UN86
		Q86UX7	Q9UNS2
		Q8N3V7	Q9UPN3
		Q9ULC3	Q9UPV7
		P43121	Q9UQ03
		P23381	Q9Y265
		Q00013	Q9Y2Z0
		P13671	Q9Y4F1
		P46108	Q9Y5L4
		P36871	Q9Y696
		P12956	Q9Y6R1
		Q9UNE7	O94903
		Q7KZF4	Q96PE5
		O43865	O14561
		O00291	O00244
		Q13148	Q9BRA2
		P40121	A0MZ66
		P23468	O15126
		Q9C0C9	O15240
		Q96KN2	O43759
		Q9HB71	O60763
		P24863	P05166
		P46926	P05976
		P61604	P09669
		P61978	P12109
		P48739	P13645
		P63244	P14324
		O43583	P16083
		Q9UJZ1	P31689
		Q4G0N4	P46109
		Q9BRK0	P49720
		Q8WUM4	P51665
		P23246	P52566
		O43681	P53680
		Q13153	P54289
		P00736	P61077
		P55011	P61201
		Q00765	P61758
		Q9Y6K8	P63096
		P31146	Q01105
		P25788	Q13409
		O95202	Q13555
		Q96PD5	Q13596
		O95757	Q6PCE3
		Q96PU8	Q7Z406
		P48059	Q86Y82
		P16930	Q8N8N7
		P05165	Q8TDJ6
		P07099	Q96CV9
		Q9UI12	Q96HN2
		P49591	Q99447
		P09874	Q99584
		Q9NR45	Q99627
		Q9ULD0	Q9BSJ8
		Q96FN4	Q9BX68
		Q14108	Q9H1E3
		P14314	Q9H444
		P35858	Q9H4M9
		P22676	Q9NYB9
		Q9NZN3	Q9UNH7
		Q92556	Q9UNZ2
		Q8TD22	Q9UQB3
		P22792	Q9Y224
		P38919	Q9Y3F4
		Q8WXD9	Q9Y4J8
		O60271	Q9Y6G9
		P07225	P28070
		P27918	Q8IYT4
		O14672	Q13057
		O94832	P11182
		P17301	Q9UMY4
		Q92542	P61457
		O00468	O00299
		P39656	O43768
		P05067	O43776
		Q9UKG1	O60925
		Q02952	O75251
		O75131	O95989
		O43426	P04181
		Q13423	P05198
		P17252	P05937
		Q9NZ32	P07814
		Q99460	P12883
		P16112	P13667
		Q13616	P15924
		P27797	P23588
		P42704	P24821
		Q9UPN3	P26440
		Q8WZ42	P33176
		P0C0L5	P35754
		P04220	P43686
		P68133	P50897
		P53675	P61769
		Q16891	P63092
		Q16720	P63220
		Q93050	P78356
		P02538	Q12979
		P18135	Q14168
		P68104	Q15185
		P01031	Q15691
		P04206	Q2M2I8
		P08729	Q5H9L2
		Q86Y46	Q8IVF2
		P01766	Q8WUW1
		Q14CN4	Q96CN7
		Q5XKE5	Q96EQ0
		Q00325	Q96GK7
		Q08722	Q9C0C9
		P12035	Q9NR45
		Q93084	Q9NVS9
		P19013	P10176
		P01621	Q9UHQ9
		P01779	Q9UBV8
		P28289	Q13098
		P31040	Q3ZCW2
		P01593	Q9UHY1
		P01781	Q16778
		P20648	O14994
		Q04695	O60220
		P35749	O76041
		Q7L0J3	O94967
		P04207	P02766
		P01610	P05230
		P02746	P08603
		P14927	P0CG30
		P56134	P10155
		Q9Y2Q0	P15880
		Q01813	P23368
		P51884	P27449
		P05771	P31947
		Q9UEY8	P35270
		O60313	P55060
		Q9P2U7	P56134
		P14415	P61081
		Q9NX63	P84085
		P36955	Q01130
		P51888	Q07666
		P17858	Q13303
		Q96F07	Q14008
		O95716	Q15714
		P09871	Q16566
		P18085	Q16720
		Q93077	Q765P7
		Q7L576	Q7KZF4
		P21912	Q8N0X7
		Q9C0H9	Q8N6N7
		Q9Y3L5	Q8WVM8
		P08237	Q8WXD9
		P08123	Q92905
		P63167	Q96P47
		P14406	Q96TC7
		Q8TB36	Q9BXK5
		P33778	Q9C0H9
		Q96CW1	Q9H9H5
		Q96S97	Q9Y2Q0
		O43761	P07099
		Q9UPR5	Q562R1
		O43678	Q9BRQ6
		Q9BRQ6	P03928
		P01591	O75689
		Q96IX5	P06241
		Q9H2X9	O00560
		Q9NVI7	O14617
		Q9UMF0	O14639
		P43007	O14775
		P09669	O14936
		Q9NP58	O14949
		P07358	O15294
		O75964	O15511
		Q07954	O43708
		P00748	O60749
		O14548	O75431
		O75431	P00325
		O94819	P04156
		Q8N145	P12081
		P31943	P13796
		O95169	P16104
		O14949	P17661
		Q7Z3B1	P20340
		O00483	P20962
		P04921	P35637
		P53985	P41732
		Q9BRX8	P45985
		Q9Y4G6	P46108
		P09488	Q05682
		Q03001	Q08211
		P20774	Q14344
		P01613	Q15334
		O60262	Q16762
		P20674	Q6KCM7
		P36507	Q7Z3B1
		P21397	Q96DG6
		Q53H96	Q96PY5
		P29762	Q9H0W9
		Q9Y512	Q9H313
		P18577	Q9H3Q1
		P61626	Q9NS69
		P55087	Q9NTX5
		Q15049	Q9NX40
		Q99456	Q9ULD0
		Q96FJ2	Q9ULR3
		O75380	Q9Y2V2
		P15954	Q969H8
		Q8NHG7	Q14152
		Q96N66	P62249
		P01880	Q6DN90
		O43237	Q9NP72
		O43866	P61086
		P11169	Q16186
		P59768	P26885
		Q9H254	O00408
		Q8TDJ6	O00571
		P01767	O15540
		O14994	O43598
		Q15008	O60331
		Q9Y2A7	O75145
		P29972	O75531
		P36222	P02774
		P50151	P24666
		Q99808	P30405
		O60493	P35237
		P42262	P43007
		Q9BUR5	P49915
		Q9NZH0	P54819
		P81605	P61020
		P56385	P62072
		P01624	Q02246
		O60361	Q07955
		P15880	Q13151
		O43390	Q13263
		O15083	Q14315
		P21810	Q14738
		Q5T749	Q15631
		Q9BVK6	Q15746
		P04271	Q15942
		P14174	Q6YP21
		Q06033	Q8N3V7
		P50914	Q92974
		Q02094	Q96PV0
		O75110	Q9BQI5
		Q9NRX5	Q9BX66
		P28072	Q9NS86
		O75077	Q9UL25
		Q13336	Q9Y2Q3
		Q9P0K1	Q9Y5J7
		Q92614	P62244
		Q13200	Q9UNF0
		Q8N126	P55010
		P46379	Q8NC96
		Q9NS69	O14548
		O95970	O14910
		P05452	O60861
		P50895	O75122
		Q14832	O95202
		P17980	P00966
		P51571	P01860
		O43169	P02794
		P20851	P05067
		Q06828	P06727
		Q9NR31	P11047
		P55290	P11169
		Q8N9N7	P15259
		Q9Y6G9	P16219
		P10915	P19086
		P78318	P28074
		Q92974	P29762
		P10643	P30520
		P29144	P36915
		P36776	P37235
		Q9UNM6	P43490
		Q9UJC5	P48147
		Q9ULP9	P51513
		Q9P121	P53677
		Q9UBI6	Q05329
		P22492	Q12756
		O75438	Q12959
		P01770	Q4V328
		Q86YM7	Q8NFU3
		Q9UL46	Q8TEA8
		Q9NRG7	Q9BQE5
		Q13303	Q9NQ48
		P48556	Q9NZD2
		O43676	Q9UDY2
		Q08380	Q9ULC4
		O75061	Q9Y2X7
		P23142	Q9NZH0
		P14780	Q9P2T1
		Q86UP2	Q9UMX0
		Q96PV0	O95563
		P08519	Q9UKK9
		Q9Y3D6	P43155
		P02652	O15212
		P14867	Q53GQ0
		Q9NZ01	E9PAV3
		P62330	O00442
		P13224	O60502
		Q3ZCQ8	O75914
		Q9UK55	P00751
		P11586	P01008
		P62750	P02652
		O94910	P15170
		Q6W3E5	P16070
		Q9Y4E6	P21980
		Q5TF21	P22307
		Q93009	P46976
		Q9Y4W6	P55795
		Q9UPA5	P59768
			Q14982
			Q15126
			Q16629
			Q8NFV4
			Q96E17
			Q9UJ70
			Q9UPR5
			Q9Y4E6
			Q15413
			Q76NI1
			Q9NX14
			Q9BSH5
			O00186
			Q8N4C8
			O43676
			P19623
			O14964
			O43242
			O95861
			P06702
			P26640
			P39687
			P46379
			P49589
			P53999
			P62269
			P62318
			Q13642
			Q15369
			Q1KMD3
			Q27J81
			Q5TF21
			Q71UI9
			Q7L5N1
			Q7Z6Z7
			Q8NCB2
			Q8TD22
			Q92783
			Q96IX5
			Q9NWV4
			Q9P0K1
			Q9UK76
			Q9UPY6
			Q9Y305
			Q8IWA5
			P35244
			P35268
			P25685
			Q9Y5X3
			Q8IV08
			O00399
			O00487
			O14558
			O75369
			O75915
			P0DJI8
			P19823
			P20700
			P27105
			P30711
			P38159
			P46439
			P49458
			P62701
			P84095
			Q06323
			Q12905
			Q16204
			Q8N9I0
			Q8TAC9
			Q96HC4
			Q96I99
			Q9H1V8
			Q9Y6K8
			Q9H0D6
			O95716
			O95372
			Q9Y376
			O75534
			P62906
			P00533
			O00170
			O95394
			P02751
			P04217
			P04843
			P27695
			P41091
			P45954
			P55884
			P56192
			P60866
			P62316
			Q04828
			Q13618
			Q15165
			Q15436
			Q16773
			Q5SSJ5
			Q6IBS0
			Q8IUD2
			Q99460
			Q9BY67
			Q9UMS4
			Q9UNM6
			P41217
			P62995
			Q8IU85
			Q13740
			Q14353
			P53990
			A6NKN8
			O43399
			O75116
			P08708
			P49441
			P60842
			Q04323
			Q14643
			Q15293
			Q15717
			Q16777
			Q5XKP0
			Q7Z6G3
			Q86UW8
			Q92614
			Q92796
			Q9P1U1
			Q13247
			Q92530
			Q9UHC6
			Q68D91
			O43674
			O14957
			O60506
			P10915
			P30050
			P30531
			P36873
			P49802
			P50570
			P54687
			P62136
			Q14980
			Q15818
			Q8WXF1
			Q92882
			Q96AQ6
			Q96MZ0
			Q9H8H3
			Q9NR31
			Q9UI40
			Q9UJS0
			Q9ULA0
			Q92526
			P35813
			Q14108
			Q12904
			P52594
			O75569
			O75832
			P12268
			P29992
			P48444
			P55290
			P55735
			P62888
			P84090
			Q01064
			Q14558
			Q16134
			Q8NB37
			Q99613
			Q9H0Q0
			Q9HCH3
			Q9NQR4
			Q9NRW7
			Q9NV96
			Q9NZW5
			Q9P035
			Q9UN37
			Q8TCZ2
			O75208
			Q9Y3A5
			P58549
			Q96S19
			P39019
			Q96HS1
			O95139
			O43852
			O76003
			O95319
			P04439
			P05455
			P13647
			P14649
			P19652
			P26196
			P28289
			P54727
			P58107
			P59666
			Q07157
			Q13126
			Q14257
			Q9C005
			Q9NZQ3
			Q9UBP4
			Q9UBW8
			Q9UHL4
			Q16563
			P62851
			Q8IVD9
			O95169
			Q7L576
			Q9Y2B0
			P42330
			Q8IYB4
			Q969T9
			Q9H2H8
			Q9NX46
			O00401
			O43765
			O95970
			P00734
			P02144
			P07311
			P0DJI9
			P46940
			P54136
			Q07954
			Q13938
			Q15847
			Q6H8Q1
			Q86YM7
			Q8N568
			Q9UEW8
			Q9UJW0
			O95178
			Q15904
			P46783
			O00743
			Q96L92
			O15173
			P26378
			Q15111
			O75044
			P35520
			P61247
			Q09028
			Q15008
			Q6NZI2
			Q96AC1
			Q9BTE1
			Q9NY33
			Q9NZZ3
			Q9P2K5
			P56211
			O14979
			Q9BRF8
			Q99250
			Q9ULB1
			P22570
			Q9NVT9
			Q86WG3
			Q9NRN7
			O75436
			O43747
			O00629
			O60716
			P09874
			P26599
			P38919
			P48506
			Q04637
			Q17R89
			Q6VY07
			Q8WUH6
			Q99471
			Q9GZM7
			Q9GZZ9
			Q9Y6V0
			P11441
			O43633
			Q9BY32
			Q13347
			Q16401
			P00167
			P63215
			Q13630
			Q09470
			P00747
			P11277
			P27694
			P46060
			Q14444
			Q15075
			Q8WWI5
			Q9BUF5
			Q9UIW2
			Q9UMF0
			O95721
			Q8WVJ2
			Q92973
			O75822
			P48066
			O14980
			P31321
			Q9BXM9
			P07996
			P0DOX2
			P35749
			Q05469
			Q15404
			Q93009
			Q96A00
			Q9H4A4
			Q9BV79
			Q9Y342
			P62837
			Q8N339
			P42677
			P50151
			Q99816
			P48739
			Q9NSE4
			Q9NNW7
			Q9NVH1
			Q2TAA2
			P42356
			Q9HAV0
			Q9BZV1
			O00303
			P01042
			P55036
			P62306
			Q13418
			Q14624
			Q7Z6G8
			Q8N163
			Q8NFW8
			Q8NI08
			Q9GZY8
			Q9H0B6
			Q9NQW6
			Q9UKY7
			Q9Y4Y9
			Q96FQ6
			Q01433
			Q99784
			P57088
			P78318
			Q14515
			Q13177
			P20810
			Q9Y4W6
			Q969L2
			O43581
			A6NHL2
			O75382
			P04004
			P36578
			P43121
			P53618
			Q15637
			Q5T848
			Q86TV6
			Q9GZT4
			Q9P0V9
			Q9P2R3
			Q9UJC5
			Q9Y678
			Q9NZJ7
			Q8NHG7
			Q01650
			Q9Y2Z9
			Q9Y3C8
			Q99622
			P61923
			Q9UMX5
			Q3SXM5
			P78362
			Q9Y371
			P01871
			P53602
			P63098
			Q13492
			Q8N6T3
			Q9BR01
			Q9GZN7
			Q9H0Q3
			Q9UHA4
			Q9UHX1
			Q9UJY1
			Q86X76
			P12694
			O15484
			O43272
			P54709
			P49593
			P54725
			Q16890
			P61225
			O75146
			O95294
			O95671
			P10451
			P19827
			P47736
			P50440
			P53992
			P56537
			Q7Z4H3
			Q9BS26
			Q9BTW9
			Q9H254
			Q9NSC5
			Q9UIC8
			Q9UPQ0
			Q9Y5U8
			P13987
			Q02410
			Q96Q06
			Q9UHG3
			Q8IV01
			P67870
			O43504
			O00232
			P10643
			P29972
			P61601
			Q8TBF2
			Q96AE4
			Q96G03
			Q96HU8
			Q9NXR1
			Q9P1F3
			Q9UL46
			Q9UNE7
			P50150
			Q9P265
			P30837
			Q92572
			P01861
			P05787
			P18085
			P19022
			P20929
			P36404
			P52815
			P61278
			P62877
			Q15493
			Q96AG4
			Q96SB3
			Q9UM19
			Q9Y3E1
			P27701
			Q13336
			Q8WUD1
			Q9Y4P1
			P42126
			Q96ID5
			O75077
			P49840
			A1L0T0
			O95352
			O60883
			O95777
			P61925
			O75936
			P61328
			Q9UBT2
			P02760
			P05556
			P16112
			P22830
			P23763
			P42785
			P60903
			P62330
			Q08174
			Q92947
			Q99961
			Q9C0D0
			Q9NUU7
			Q9Y6T7
			P01303
			P60468
			Q93008
			P45381
			Q9UDY4
			Q96TA1
			O43324
			Q8TC12
			Q9Y4C0
			Q13867
			O95373
			P02792
			P04275
			P05155
			P20472
			P35555
			P36959
			P39210
			P51693
			Q9Y233
			P63173
			P06730
			Q00013
			Q96Q15
			Q9NR28
			P06756
			Q15813
			Q52LJ0
			O75223
			Q969E4
			Q6NXS1
			Q9NZV8
			A5YM72
			O00468
			P13671
			P14920
			P16157
			P18124
			P19971
			P62241
			Q5SYC1
			Q86UP2
			Q8N3E9
			Q9H061
			Q9H2U2
			Q9NVE7
			P17568
			Q96RQ3
			Q9Y512
			P63162
			O14974
			Q8N608
			Q9UNW9
			Q99614
			O15061
			O95674
			P02750
			P02765
			P08572
			P22102
			P55769
			P62263
			Q96KN2
			Q96PE3
			Q9P260
			Q9Y6H1
			P0CG32
			P05408
			Q8IYB5
			Q15599
			O94832
			A0AVT1
			Q9H598
			Q96HE7
			P50135
			O43169
			P11279
			P46782
			P55011
			Q14011
			Q96FZ7
			Q9C0B1
			Q9NZN4
			Q9UKA9
			Q15027
			O00233
			Q9Y6E0
			O75190
			P01112
			Q92930
			O60936
			Q8WY54
			Q99598
			Q5VWZ2
			P62495
			P02749
			P12110
			P26368
			P43897
			P62280
			P63172
			Q04446
			Q5FWE3
			Q92506
			Q96RR4
			Q9BYB0
			O15239
			P46736
			Q02833
			P56556
			Q9H4A3
			Q5SW79
			P53779
			Q9BS92
			Q96IJ6
			Q13505
			Q13617
			Q92900
			Q9UIA9
			P49354
			P09012
			P50416
			Q5TFE4
			O43615
			O96008
			P02748
			P07305
			P14923
			P26639
			P41567
			P62191
			Q00341
			Q07065
			Q9GZN8
			Q9Y3Q8
			Q9Y6R0
			Q9Y3P9
			Q9Y5S2
			O60869
			Q9HAV7
			Q15286
			Q14289
			Q6F5E8
			Q14318
			P46777
			O14618
			Q8TBG9
			O95057
			Q9HAP6
			P05156
			P08779
			P21810
			P37108
			Q15811
			Q5JSH3
			Q6BCY4
			Q86SX6
			Q8NF91
			Q8TBX8
			O43790
			Q96C01
			Q8ND76
			Q8NFX7
			Q14118
			O95837
			P55263
			O94985
			Q9BXS5
			P41252
			Q02818
			P49841
			O75899
			P02462
			P04003
			P22748
			P23434
			P35219
			P62424
			P78527
			Q96GA7
			Q96S97
			Q9H425
			Q9HBL0
			Q08378
			P55957
			Q15029
			Q96T17
			Q9BQI0
			Q93034
			Q9UF11
			Q99829
			O00273
			Q15046
			Q86XD5
			O43809
			O43815
			O60684
			P09525
			P50579
			P51884
			Q8WX93
			Q99715
			Q9BWQ8
			Q9Y496
			Q9BVA0
			Q96FE5
			Q92804
			P05204
			P10253
			O43583
			P00846
			P23435
			Q8TC26
			Q9UM22
[truncated: 923 more rows]

## Sheet: Enrichment_DBS
source	term_name	term_id	adjusted_p_value	negative_log10_of_adjusted_p_value	term_size	query_size	intersection_size	intersections
GO:MF	identical protein binding	GO:0042802	4.840432939171758e-32	31.315115792346404	2063	714	195	O00154,O00499,O00764,O14558,O14818,O43399,O43598,O43707,O75223,O76003,O94811,P00338,P00367,P00441,P00491,P00492,P00505,P01009,P01034,P02452,P02511,P02545,P02647,P02649,P02652,P02679,P02724,P02730,P02749,P02751,P02766,P02768,P02792,P04040,P04075,P04083,P04179,P04271,P04406,P04792,P05089,P06703,P06727,P06733,P06748,P07108,P07195,P07196,P07355,P07900,P08123,P08133,P08238,P08603,P08670,P09382,P09417,…
GO:MF	protein binding	GO:0005515	3.291464092118577e-30	29.482610878436045	14767	714	676	A0A1B0GUS4,E9PAV3,O00154,O00231,O00233,O00244,O00299,O00410,O00487,O00499,O00533,O00764,O14558,O14576,O14618,O14745,O14773,O14810,O14818,O15240,O43181,O43301,O43399,O43488,O43598,O43681,O43707,O43768,O60641,O60664,O60888,O75083,O75223,O75347,O75348,O75368,O75431,O75781,O75828,O75947,O75955,O75964,O76003,O76070,O94811,O94856,O94925,O95182,O95197,O95336,O95782,O95865,P00167,P00338,P00352,P00367,P00…
GO:MF	protein-containing complex binding	GO:0044877	4.8342591398940685e-26	25.315670072999623	1304	714	138	O00487,O00499,O14576,O14745,O43707,O75083,O95782,P02511,P02549,P02647,P02649,P02652,P02751,P02753,P04216,P05026,P05386,P06748,P06753,P07196,P07237,P07437,P07858,P07900,P08133,P08238,P08670,P09493,P09496,P10412,P10451,P10636,P10809,P10909,P11021,P11142,P11171,P11215,P11277,P12036,P12273,P13716,P13796,P14136,P14618,P14923,P15531,P16157,P16401,P16403,P18859,P20073,P20472,P21333,P21796,P22392,P22695,…
GO:MF	oxidoreductase activity	GO:0016491	1.4690819970571636e-23	22.83295396331415	770	714	98	O14548,O14618,O43175,O43181,O43396,O43488,O43678,O75380,O75828,O76003,O95182,P00167,P00338,P00352,P00367,P00441,P00558,P02008,P02042,P02794,P04040,P04179,P04406,P05091,P07195,P07203,P07237,P07919,P08559,P09105,P09211,P09417,P09622,P10515,P10599,P10606,P11177,P11413,P13073,P13804,P14406,P14854,P15121,P16083,P16152,P19404,P20674,P30041,P30043,P30044,P30048,P30101,P31040,P31930,P32119,P35754,P36959,…
GO:MF	cytoskeletal protein binding	GO:0008092	1.7446609513450417e-22	21.758288959115482	1001	714	112	O00499,O14576,O14745,O43707,O75083,O75347,O94811,P02511,P02549,P02649,P02730,P02774,P04075,P04271,P04406,P05109,P05413,P06702,P06703,P06753,P07197,P07237,P07355,P07737,P07900,P08133,P08238,P09493,P09972,P0DP25,P10636,P10909,P11137,P11171,P11277,P12036,P12273,P13796,P15531,P16157,P16949,P17600,P21291,P21333,P23528,P26038,P26447,P27816,P28289,P29966,P31146,P32455,P33241,P35579,P35611,P35612,P35908,…
GO:MF	structural constituent of cytoskeleton	GO:0005200	4.537423911295887e-20	19.343190644640437	104	714	34	P02549,P04259,P04350,P07196,P07197,P07437,P08670,P09493,P11171,P11277,P12036,P14136,P15924,P16157,P16452,P26038,P35611,P35612,P35908,P60709,P63261,P68363,P68366,P68371,Q01082,Q13509,Q13813,Q13885,Q15149,Q16352,Q3ZCM7,Q71U36,Q9BUF5,Q9Y2J2
GO:MF	enzyme binding	GO:0019899	2.308227332370893e-19	18.636721420675638	2048	714	167	A0A1B0GUS4,O00244,O00410,O00499,O14745,O43768,O60641,O60888,O75348,O75955,O76003,O95782,P00167,P00338,P00441,P00505,P01009,P01023,P01034,P01040,P02452,P02647,P02655,P02686,P02751,P04040,P04080,P04179,P04216,P04792,P05026,P06733,P06748,P07196,P07237,P07355,P07437,P07737,P07900,P08123,P08238,P09211,P09496,P09936,P0DMV9,P0DP25,P10636,P10809,P10909,P11021,P11142,P12036,P12277,P13796,P14136,P14625,P14…
GO:MF	unfolded protein binding	GO:0051082	9.50862171623085e-19	18.021882429899158	113	714	34	E9PAV3,O14558,P02511,P06748,P07900,P08238,P0DMV9,P10809,P10909,P11021,P11142,P14625,P17066,P17987,P25686,P27797,P38646,P40227,P48643,P49368,P50502,P50990,P50991,P54652,P61604,P62937,P68371,P78371,Q99471,Q99733,Q99832,Q9NQP4,Q9NZD4,Q9Y230
GO:MF	cell adhesion molecule binding	GO:0050839	2.7582957340651984e-18	17.559359172247483	544	714	73	O00299,O14618,O43707,O60664,P00338,P02671,P02675,P02679,P02751,P04075,P04083,P04216,P06733,P07237,P07355,P07737,P08238,P10451,P11021,P11142,P11215,P13796,P14136,P14618,P14923,P15924,P20073,P20810,P21333,P22061,P22234,P26038,P27797,P28072,P30041,P31939,P31946,P31949,P35579,P35611,P37802,P40121,P43487,P47756,P50990,P52907,P61978,P62258,P62826,P62937,P63104,Q01082,Q05682,Q06830,Q09666,Q13813,Q13835,…
GO:MF	cadherin binding	GO:0045296	1.7561909791790352e-17	16.755428257966546	333	714	55	O00299,O14618,O60664,P00338,P04075,P04083,P06733,P07355,P07737,P08238,P11021,P11142,P14618,P14923,P20810,P21333,P22061,P22234,P28072,P30041,P31939,P31946,P31949,P35579,P35611,P37802,P40121,P43487,P47756,P50990,P52907,P61978,P62258,P62826,P63104,Q01082,Q05682,Q06830,Q09666,Q13813,Q13835,Q14847,Q15019,Q15056,Q15149,Q15365,Q16181,Q16658,Q92597,Q99497,Q9H444,Q9HC38,Q9NTK5,Q9UHD8,Q9UJU6
GO:MF	electron transfer activity	GO:0009055	1.6877607942702485e-15	14.772689105749443	140	714	34	O14548,O43175,O43181,O43488,O43678,O75380,O95182,P00167,P05091,P07919,P09417,P10606,P13073,P13804,P14406,P14854,P15121,P16083,P19404,P20674,P31040,P31930,P35754,P38117,P47985,P51970,P56556,P99999,Q13630,Q16718,Q8N183,Q9C002,Q9UI09,Q9Y6M9
GO:MF	structural molecule activity	GO:0005198	9.319943947751048e-15	14.030586699583317	701	714	78	O00231,O14558,O75339,O95182,P02452,P02511,P02545,P02549,P02649,P02671,P02675,P02679,P02686,P02751,P04259,P04264,P04350,P05386,P05387,P07196,P07197,P07437,P08123,P08670,P09493,P09496,P09497,P11137,P11171,P11277,P12036,P13611,P14136,P14923,P15924,P16157,P16452,P20774,P21291,P22528,P26038,P27816,P35321,P35611,P35612,P35908,P46821,P51884,P51888,P60201,P60660,P60709,P61970,P62081,P62987,P63261,P67936,…
GO:MF	actin binding	GO:0003779	1.3502831510893648e-14	13.869575151459513	449	714	60	O00499,O43707,O75083,P02549,P02774,P04075,P06753,P07237,P07737,P08133,P09493,P10636,P11171,P11277,P12273,P13796,P17600,P21333,P23528,P26038,P26447,P28289,P29966,P31146,P32455,P33241,P35579,P35611,P35612,P37840,P40121,P40123,P46821,P47755,P47756,P49006,P52907,P60981,P60983,P62328,P63313,P67936,Q01082,Q01518,Q04917,Q05682,Q08495,Q13813,Q14847,Q15149,Q16658,Q8TAM6,Q8WVV4,Q8WZ42,Q9BPX5,Q9C0K3,Q9NZR1,…
GO:MF	catalytic activity	GO:0003824	3.582920759614372e-14	13.445762796646273	5682	714	321	A0A1B0GUS4,O00154,O00487,O00764,O14548,O14576,O14618,O14773,O14818,O43175,O43181,O43396,O43488,O43598,O43678,O43681,O75223,O75380,O75828,O75947,O75964,O76003,O94760,O94811,O94925,O95182,O95336,O95865,P00167,P00338,P00352,P00367,P00441,P00491,P00492,P00505,P00558,P00568,P00734,P00738,P00751,P00915,P00918,P02008,P02042,P02788,P02794,P04040,P04075,P04083,P04179,P04350,P04406,P04632,P05089,P05091,P05…
GO:MF	antioxidant activity	GO:0016209	6.714845864802909e-14	13.172963951846173	87	714	26	O14618,P00441,P00738,P02008,P02042,P02649,P02768,P04040,P04179,P06702,P06727,P07203,P09105,P09211,P25713,P30041,P30044,P30048,P32119,P68871,P69891,P69892,P78417,Q06830,Q6B0K9,Q99497
GO:MF	small molecule binding	GO:0036094	1.2737987905368458e-13	12.894899167809774	2516	714	176	A0A1B0GUS4,O00154,O00764,O14994,O43175,O43301,O43681,O43707,O75828,O94760,O95865,P00338,P00352,P00367,P00491,P00492,P00505,P00558,P00568,P02008,P02042,P02647,P02652,P02656,P02689,P02753,P02768,P02774,P04040,P04075,P04179,P04350,P04406,P05090,P05091,P05109,P05413,P06576,P06702,P06727,P07108,P07437,P07737,P07741,P07900,P08133,P08238,P09105,P09417,P09467,P09543,P09622,P0DMV9,P10412,P10746,P10809,P11…
GO:MF	protein folding chaperone	GO:0044183	1.9133258577999916e-12	11.718211059145323	36	714	17	P04792,P08238,P0DMV9,P11021,P11142,P17066,P17987,P27797,P38646,P40227,P48643,P49368,P50990,P50991,P54652,P78371,Q99832
GO:MF	calcium-dependent protein binding	GO:0048306	2.3558200060460004e-12	11.62785789443128	83	714	24	P01023,P04083,P04271,P05109,P06702,P06703,P07355,P08133,P0DP25,P17600,P20073,P21579,P23297,P26447,P31151,P31949,P60880,P60903,P63027,Q16623,Q6PUV4,Q8WUM4,Q93045,Q9HCY8
GO:MF	enzyme inhibitor activity	GO:0004857	1.0178985979710588e-11	10.992295483821536	391	714	51	O00410,O00499,O43768,P01009,P01011,P01023,P01024,P01034,P01040,P01042,P02647,P02652,P02654,P02655,P02656,P02765,P02788,P04080,P04083,P04406,P04792,P06748,P07355,P08758,P0C0L5,P13489,P19827,P20810,P23381,P25713,P30044,P30048,P30086,P31946,P37840,P48594,P54578,P60983,P61925,P61981,P62081,P63167,Q14624,Q16143,Q92530,Q96P63,Q9BS40,Q9C0C9,Q9UD71,Q9UHG2,Q9UII2
GO:MF	binding	GO:0005488	8.144048752354141e-11	10.089159635201938	17070	714	699	A0A1B0GUS4,E9PAV3,O00154,O00231,O00233,O00244,O00299,O00410,O00487,O00499,O00533,O00764,O14558,O14576,O14618,O14745,O14773,O14810,O14818,O14994,O15240,O43175,O43181,O43301,O43399,O43488,O43598,O43681,O43707,O43768,O60641,O60664,O60888,O75083,O75223,O75347,O75348,O75368,O75431,O75781,O75828,O75947,O75955,O75964,O76003,O76070,O94760,O94811,O94856,O94925,O95182,O95197,O95336,O95782,O95865,P00167,P00…
GO:MF	endopeptidase regulator activity	GO:0061135	6.122120387671092e-10	9.213098134525163	187	714	32	O00487,O00499,P01009,P01011,P01023,P01024,P01034,P01040,P01042,P02765,P02788,P04080,P04406,P07355,P0C0L5,P19827,P20810,P25713,P30044,P30048,P30086,P37840,P48594,P54578,Q06323,Q14624,Q92530,Q96P63,Q9BS40,Q9C0C9,Q9UHG2,Q9UL46
GO:MF	actin filament binding	GO:0051015	9.268036488595432e-10	9.033012265045587	213	714	34	O00499,O43707,O75083,P02549,P06753,P08133,P09493,P11277,P13796,P21333,P23528,P28289,P29966,P31146,P35579,P35611,P35612,P40121,P47755,P47756,P49006,P52907,P60981,P67936,Q08495,Q14847,Q16658,Q8TAM6,Q8WVV4,Q8WZ42,Q9BPX5,Q9C0K3,Q9UJU6,Q9Y281
GO:MF	protein homodimerization activity	GO:0042803	1.9757769037181626e-9	8.704262095656338	679	714	66	O00154,O00764,O14558,O43399,O43598,O43707,O75223,O94811,P02511,P02649,P02652,P02730,P04040,P04271,P04792,P06703,P06727,P06733,P06748,P07900,P08238,P09493,P10599,P11413,P14923,P16083,P20916,P21333,P23246,P23297,P23381,P27105,P29218,P29401,P30040,P31146,P31939,P31949,P32455,P35579,P35611,P35612,P48426,P51659,P55327,P59666,P60174,P60891,P60903,P61769,P67936,P68402,Q03164,Q14894,Q15102,Q15257,Q8WUM4,…
GO:MF	peptidase regulator activity	GO:0061134	3.0793251165350936e-9	8.511544455668702	222	714	34	O00487,O00499,P01009,P01011,P01023,P01024,P01034,P01040,P01042,P02751,P02765,P02788,P04080,P04406,P07355,P0C0L5,P19827,P20810,P25713,P30044,P30048,P30086,P37840,P48594,P54578,P55072,Q06323,Q14624,Q92530,Q96P63,Q9BS40,Q9C0C9,Q9UHG2,Q9UL46
GO:MF	chaperone binding	GO:0051087	6.563112255946752e-9	8.182890167475318	106	714	23	O00499,O14558,O75347,P00441,P02675,P02751,P02768,P10636,P10809,P10909,P11021,P11142,P13637,P25686,P27797,P30040,P31948,P50502,P54652,P61604,Q9NQP4,Q9Y2Z0,Q9Y5J7
GO:MF	NAD binding	GO:0051287	1.0649695194094731e-8	7.972662822029662	56	714	17	O43175,P00338,P00352,P00367,P04406,P05091,P09417,P09622,P23526,P40925,P40939,P50213,Q00796,Q13363,Q16836,Q8IXJ6,Q9UBQ7
GO:MF	endopeptidase inhibitor activity	GO:0004866	1.6303310035220126e-8	7.787724212522949	175	714	29	O00499,P01009,P01011,P01023,P01024,P01034,P01040,P01042,P02765,P02788,P04080,P04406,P07355,P0C0L5,P19827,P20810,P25713,P30044,P30048,P30086,P37840,P48594,P54578,Q14624,Q92530,Q96P63,Q9BS40,Q9C0C9,Q9UHG2
GO:MF	peptidase inhibitor activity	GO:0030414	3.802570842581538e-8	7.419922686214964	181	714	29	O00499,P01009,P01011,P01023,P01024,P01034,P01040,P01042,P02765,P02788,P04080,P04406,P07355,P0C0L5,P19827,P20810,P25713,P30044,P30048,P30086,P37840,P48594,P54578,Q14624,Q92530,Q96P63,Q9BS40,Q9C0C9,Q9UHG2
GO:MF	nucleoside phosphate binding	GO:1901265	4.5007575303596165e-8	7.346714383209777	2177	714	142	A0A1B0GUS4,O00154,O00764,O14994,O43175,O43301,O43681,O75828,P00338,P00352,P00367,P00492,P00558,P00568,P04040,P04350,P04406,P05091,P06576,P07108,P07437,P07737,P07741,P07900,P08133,P08238,P09417,P09467,P09543,P09622,P0DMV9,P10412,P10809,P11021,P11142,P11413,P12277,P13637,P13804,P14618,P14625,P15104,P15531,P16083,P16452,P17066,P17600,P17980,P17987,P19367,P21281,P21980,P22234,P22314,P22392,P23381,P23…
GO:MF	proton-transporting ATP synthase activity, rotational mechanism	GO:0046933	6.365274834271859e-8	7.196182840018043	17	714	10	O75947,O75964,P06576,P18859,P25705,P30049,P36542,P38606,P48047,P56385
GO:MF	nucleotide binding	GO:0000166	8.530422040351102e-8	7.0690294816974895	2176	714	141	A0A1B0GUS4,O00154,O00764,O14994,O43175,O43301,O43681,O75828,P00338,P00352,P00367,P00492,P00558,P00568,P04040,P04350,P04406,P05091,P06576,P07108,P07437,P07737,P07741,P07900,P08133,P08238,P09417,P09467,P09543,P09622,P0DMV9,P10412,P10809,P11021,P11142,P11413,P12277,P13637,P13804,P14618,P14625,P15104,P15531,P16083,P16452,P17066,P17600,P17980,P17987,P19367,P21281,P21980,P22234,P22314,P22392,P23381,P23…
GO:MF	oxidoreductase activity, acting on peroxide as acceptor	GO:0016684	1.5717561338527244e-7	6.803614836119691	57	714	16	P02008,P02042,P04040,P07203,P09105,P09211,P30041,P30044,P30048,P32119,P68871,P69891,P69892,Q06830,Q6B0K9,Q99497
GO:MF	peroxidase activity	GO:0004601	5.062503227188314e-7	6.295634686927966	53	714	15	P02008,P02042,P04040,P07203,P09105,P09211,P30041,P30044,P30048,P32119,P68871,P69891,P69892,Q06830,Q6B0K9
GO:MF	protein dimerization activity	GO:0046983	9.064124239447654e-7	6.042674150349341	1073	714	82	O00154,O00764,O14558,O43399,O43598,O43707,O75223,O94811,P02511,P02649,P02652,P02730,P04040,P04264,P04271,P04792,P05026,P06703,P06727,P06733,P06748,P07237,P07900,P08238,P09493,P10599,P11413,P14923,P16083,P20916,P21333,P21579,P23246,P23297,P23381,P27105,P29218,P29401,P30040,P30153,P30626,P31146,P31939,P31949,P32455,P35232,P35579,P35611,P35612,P43034,P48426,P50502,P51659,P55327,P59666,P60174,P60891,…
GO:MF	lipid binding	GO:0008289	0.000001403746553853159	5.852711296906367	774	714	65	O00499,O14773,O60641,P00505,P00734,P02647,P02649,P02652,P02654,P02655,P02656,P02689,P02749,P02753,P02768,P02774,P02788,P04083,P04216,P05090,P05109,P05413,P06702,P06727,P07108,P07355,P07737,P08133,P08758,P09211,P10636,P10809,P11142,P11171,P11277,P13637,P17677,P20073,P20916,P21579,P21796,P22392,P28070,P30086,P37840,P40121,P41222,P45880,P46821,P49418,P52565,P52758,P54652,P55072,P63027,Q01082,Q01469,…
GO:MF	lipase inhibitor activity	GO:0055102	0.0000020400998580978457	5.690348574358673	17	714	9	P02647,P02652,P02654,P02655,P02656,P04083,P07355,P08758,Q16143
GO:MF	proton transmembrane transporter activity	GO:0015078	0.000002399080636481227	5.619955154537257	129	714	22	O14548,O75348,O75947,O75964,P00167,P06576,P10606,P13073,P14406,P14854,P18859,P20674,P21281,P25705,P30049,P36542,P36543,P38606,P48047,P56385,Q16864,Q9C002
GO:MF	ubiquitin protein ligase binding	GO:0031625	0.0000025428346935609425	5.594681871836795	298	714	35	A0A1B0GUS4,P07437,P07900,P08238,P09936,P0DMV9,P10809,P10909,P11021,P11142,P12277,P17066,P17987,P25686,P25788,P27797,P30041,P31930,P38646,P55072,P55957,P60174,P61088,P62258,P62987,P63104,P63261,P68036,P68363,P78371,Q04323,Q13263,Q15843,Q5VVQ6,Q9UQ80
GO:MF	hemoglobin binding	GO:0030492	0.000002600410424556352	5.5849581016241645	9	714	7	P00738,P02042,P02730,P68871,P69891,P69892,Q9NZD4
GO:MF	proton channel activity	GO:0015252	0.000003038923289646116	5.5172802625077075	23	714	10	O75947,O75964,P06576,P18859,P25705,P30049,P36542,P38606,P48047,P56385
GO:MF	molecular carrier activity	GO:0140104	0.0000052735953390677905	5.2778931981588855	71	714	16	O00244,O00410,P02008,P02042,P02787,P09105,P61970,P62826,P68871,P69891,P69892,Q14974,Q6B0K9,Q96P70,Q99497,Q9Y5J7
GO:MF	haptoglobin binding	GO:0031720	0.000008381138855804372	5.076696964044404	10	714	7	P02008,P02042,P09105,P68871,P69891,P69892,Q6B0K9
GO:MF	fatty acid binding	GO:0005504	0.000008956670515520255	5.0478534016617616	39	714	12	P02654,P02689,P02768,P05109,P05413,P06702,P09211,P22392,P41222,P52565,P52758,Q01469
GO:MF	ubiquitin-like protein ligase binding	GO:0044389	0.000011678476066440373	4.932613824956119	316	714	35	A0A1B0GUS4,P07437,P07900,P08238,P09936,P0DMV9,P10809,P10909,P11021,P11142,P12277,P17066,P17987,P25686,P25788,P27797,P30041,P31930,P38646,P55072,P55957,P60174,P61088,P62258,P62987,P63104,P63261,P68036,P68363,P78371,Q04323,Q13263,Q15843,Q5VVQ6,Q9UQ80
GO:MF	anion binding	GO:0043168	0.000013647065923466693	4.864960710543981	2413	714	144	A0A1B0GUS4,O00764,O14773,O14994,O43301,O43681,O60641,O75828,P00367,P00491,P00505,P00558,P00568,P02654,P02689,P02768,P04350,P05109,P05413,P06576,P06702,P07355,P07437,P07737,P07741,P07900,P08133,P08238,P09211,P09417,P09467,P09622,P0DMV9,P10412,P10746,P10809,P11021,P11142,P12277,P13637,P13804,P14618,P14625,P15104,P15531,P16083,P16452,P17066,P17174,P17600,P17677,P17980,P17987,P19367,P20916,P21281,P21…
GO:MF	hydrolase activity	GO:0016787	0.000017208041085586273	4.764268565706246	2357	714	141	O00154,O00487,O14576,O14773,O14818,O43488,O43598,O43681,O94760,O94811,O94925,O95336,O95865,P00734,P00738,P00751,P00915,P00918,P02788,P04040,P04350,P04632,P05089,P05156,P07339,P07384,P07437,P07451,P07738,P07858,P07900,P09467,P09543,P09936,P09960,P10768,P11021,P11142,P12273,P12955,P13798,P15374,P15531,P16930,P17980,P18669,P20618,P21281,P21980,P23526,P24666,P25311,P25786,P25787,P25788,P25789,P28066,…
GO:MF	carbohydrate derivative binding	GO:0097367	0.00002313260071196426	4.635775538376747	2282	714	137	A0A1B0GUS4,O00154,O00764,O14773,O14994,O43301,O43681,O43707,P00367,P00491,P00558,P00568,P00734,P01042,P02649,P02749,P02751,P02776,P02788,P04216,P04350,P06576,P07108,P07437,P07741,P07858,P07900,P08133,P08238,P08603,P09467,P0DMV9,P10412,P10809,P11021,P11142,P12277,P13611,P13637,P14618,P14625,P15104,P15531,P16452,P17066,P17600,P17677,P17980,P17987,P19367,P20916,P21281,P21980,P22234,P22314,P22392,P23…
GO:MF	oxidoreductase activity, acting on NAD(P)H, quinone or similar compound as acceptor	GO:0016655	0.000035512505612072855	4.449618684637059	61	714	14	O43181,O43678,O75380,O95182,P16083,P16152,P19404,P51970,P56556,Q08257,Q16718,Q8N183,Q9UI09,Q9Y6M9
GO:MF	tau protein binding	GO:0048156	0.00005334619503141862	4.272896551605763	45	714	12	O00499,P02649,P04271,P07900,P08238,P10909,P11137,P37840,P54652,P60709,P67775,Q13526
GO:MF	peroxiredoxin activity	GO:0051920	0.00005341312220016903	4.272352035124409	8	714	6	P30041,P30044,P30048,P32119,Q06830,Q99497
GO:MF	RNA binding	GO:0003723	0.00005448700268597549	4.263707081850787	1951	714	120	O00410,O43399,O43707,O75347,O76003,P00505,P04075,P04080,P04083,P04792,P06733,P06748,P07237,P07355,P07737,P07900,P08238,P08670,P09382,P09543,P09651,P09960,P0DMV9,P10412,P10599,P10636,P10809,P11142,P13798,P14618,P14625,P15531,P15924,P16401,P16403,P17987,P20073,P20810,P21291,P21333,P22314,P22626,P23246,P23588,P25705,P25786,P26038,P26447,P27797,P27816,P30086,P30101,P31146,P31948,P35579,P35611,P36542,…
GO:MF	oxidoreductase activity, acting on the CH-OH group of donors, NAD or NADP as acceptor	GO:0016616	0.00005609272534058238	4.2510934586957365	128	714	20	O43175,O43488,O75828,P00338,P07195,P11413,P15121,P16152,P40925,P40926,P40939,P48507,P50213,P51659,P52209,Q00796,Q13363,Q13630,Q16836,Q9UBQ7
GO:MF	oxidoreductase activity, acting on the aldehyde or oxo group of donors, NAD or NADP as acceptor	GO:0016620	0.0000736144072546077	4.133037180515082	38	714	11	P00352,P04406,P05091,P08559,P09622,P10515,P11177,P15121,P49419,Q02252,Q8IZ83
GO:MF	protease binding	GO:0002020	0.00008314559253959219	4.080160767328005	131	714	20	O00499,O75955,P01009,P01023,P01034,P01040,P02452,P02686,P02751,P04080,P07355,P08123,P30626,P48594,P54725,P55072,Q00610,Q14254,Q8WZ42,Q99497
GO:MF	NAD(P)H dehydrogenase (quinone) activity	GO:0003955	0.00014871766343809331	3.82763744655457	49	714	12	O43181,O43678,O75380,O95182,P16083,P19404,P51970,P56556,Q16718,Q8N183,Q9UI09,Q9Y6M9
GO:MF	signaling receptor binding	GO:0005102	0.00016584222410469495	3.780304886565913	1551	714	99	O14745,O15240,O43707,O43768,O75781,O75955,O95782,P00734,P01023,P01024,P01042,P01210,P01859,P01861,P01876,P02647,P02649,P02652,P02656,P02671,P02675,P02679,P02751,P02766,P02775,P02776,P02787,P04083,P04216,P04271,P05109,P06307,P06576,P06702,P07108,P07237,P07437,P08238,P09936,P0DMV9,P0DOY3,P0DP03,P0DP25,P10451,P10909,P11142,P11215,P13796,P14136,P14174,P14625,P19105,P20073,P20774,P20916,P21333,P21579,…
GO:MF	threonine-type endopeptidase activity	GO:0004298	0.00020954341479511305	3.6787259829479257	14	714	7	P20618,P25789,P28070,P28072,P28074,P49721,Q99436
GO:MF	oxidoreductase activity, acting on CH-OH group of donors	GO:0016614	0.00022403871646033754	3.6496769241116236	139	714	20	O43175,O43488,O75828,P00338,P07195,P11413,P15121,P16152,P40925,P40926,P40939,P48507,P50213,P51659,P52209,Q00796,Q13363,Q13630,Q16836,Q9UBQ7
GO:MF	spectrin binding	GO:0030507	0.00027873591393642205	3.5548070706855106	27	714	9	O14576,P11171,P16157,P32455,P35611,P35612,P62873,Q08495,Q13561
GO:MF	cysteine-type endopeptidase inhibitor activity	GO:0004869	0.00029942925697392996	3.523705767381204	52	714	12	P01034,P01040,P01042,P02765,P02788,P04080,P20810,P25713,P30044,P30048,P37840,Q9C0C9
GO:MF	phosphatidylcholine-sterol O-acyltransferase activator activity	GO:0060228	0.0003118582366668356	3.5060427810606076	6	714	5	P02647,P02649,P02652,P02654,P06727
GO:MF	oxygen carrier activity	GO:0005344	0.0003799230316795006	3.4203043778637494	15	714	7	P02008,P02042,P09105,P68871,P69891,P69892,Q6B0K9
GO:MF	lipoprotein particle receptor binding	GO:0070325	0.0003968901203129899	3.40132971174276	28	714	9	O95782,P02647,P02649,P02652,P02656,P10909,P14625,P21579,Q00610
GO:MF	hydro-lyase activity	GO:0016836	0.00048282202221584325	3.316212929318889	64	714	13	P00915,P00918,P06733,P07451,P07954,P09104,P10746,P13716,P30084,P40939,P51659,Q99497,Q99798
GO:MF	NADH dehydrogenase (ubiquinone) activity	GO:0008137	0.0004863979247043353	3.3130082867192407	45	714	11	O43181,O43678,O75380,O95182,P19404,P51970,P56556,Q16718,Q8N183,Q9UI09,Q9Y6M9
GO:MF	oxidoreductase activity, acting on a sulfur group of donors	GO:0016667	0.000572994547083198	3.24184951098714	55	714	12	O43396,O76003,P00558,P07237,P09622,P10599,P30048,P30101,P35754,P78417,Q13228,Q9H299
GO:MF	oxidoreductase activity, acting on the aldehyde or oxo group of donors	GO:0016903	0.0006173652137035785	3.2094578450874836	46	714	11	P00352,P04406,P05091,P08559,P09622,P10515,P11177,P15121,P49419,Q02252,Q8IZ83
GO:MF	NADH dehydrogenase (quinone) activity	GO:0050136	0.0006173652137035785	3.2094578450874836	46	714	11	O43181,O43678,O75380,O95182,P19404,P51970,P56556,Q16718,Q8N183,Q9UI09,Q9Y6M9
GO:MF	molecular adaptor activity	GO:0060090	0.0006894923651774484	3.1614705384506583	341	714	33	O14745,O95782,P02730,P05026,P07196,P08123,P10636,P11142,P12036,P14923,P16157,P35579,P50502,P54920,P60880,P61266,P63010,P63027,P63208,Q14141,Q15019,Q16181,Q16623,Q16658,Q92599,Q99719,Q9H115,Q9NVA2,Q9NX63,Q9UH03,Q9UHD8,Q9Y230,Q9Y2J2
GO:MF	NADH dehydrogenase activity	GO:0003954	0.0007783985068167417	3.108798005835634	47	714	11	O43181,O43678,O75380,O95182,P19404,P51970,P56556,Q16718,Q8N183,Q9UI09,Q9Y6M9
GO:MF	threonine-type peptidase activity	GO:0070003	0.0008602182803155289	3.065391332584292	23	714	8	P20618,P25789,P28070,P28072,P28074,P49721,Q7L266,Q99436
GO:MF	oxygen binding	GO:0019825	0.000969375635028173	3.0135079003403047	39	714	10	P02008,P02042,P02768,P04179,P09105,P68871,P69891,P69892,Q6B0K9,Q99497
GO:MF	heat shock protein binding	GO:0031072	0.0010768231601634441	2.967855612274058	127	714	18	P02647,P02652,P08238,P0DMV9,P10636,P11021,P11142,P11215,P17066,P25686,P31948,P32455,P37840,P38646,P50502,P52565,P54652,Q14974
GO:MF	carbon-oxygen lyase activity	GO:0016835	0.0012151078691435952	2.915385166597036	80	714	14	P00915,P00918,P06733,P07451,P07954,P09104,P10746,P13716,P30084,P40939,P51659,P60174,Q99497,Q99798
GO:MF	oxidoreductase activity, acting on NAD(P)H	GO:0016651	0.0013283835752195422	2.8766765028686074	92	714	15	O43181,O43678,O75380,O95182,P16083,P16152,P19404,P36959,P51970,P56556,Q08257,Q16718,Q8N183,Q9UI09,Q9Y6M9
GO:MF	calcium ion binding	GO:0005509	0.0013973123655112926	2.8547064976412244	723	714	54	O43707,P00734,P02549,P04083,P04271,P04350,P04632,P05109,P06702,P06703,P07355,P07384,P08133,P08758,P0DP25,P10412,P11021,P13611,P13796,P14625,P19105,P19827,P20073,P20472,P21579,P21980,P23297,P26447,P27797,P29401,P30626,P31151,P31949,P35030,P37840,P40121,P48539,P55327,P60660,P60903,P62760,P63098,P67936,Q02413,Q08188,Q08209,Q08554,Q13813,Q14574,Q16143,Q8WZ42,Q9HCY8,Q9NZT1,Q9Y2J8
GO:MF	amide binding	GO:0033218	0.0015614018159958829	2.806485319862754	387	714	35	O00154,O00410,O14773,P01034,P02511,P02647,P02649,P04040,P07108,P08238,P09496,P09497,P09622,P10746,P10909,P11215,P13637,P16083,P20916,P21796,P27797,P40939,P45880,P62937,P62942,P63010,P63098,Q02252,Q08209,Q13509,Q14974,Q99471,Q99623,Q9NQP4,Q9NZD2
GO:MF	lyase activity	GO:0016829	0.002223898482644186	2.6528850414756433	203	714	23	O75223,P00915,P00918,P04075,P06132,P06733,P07451,P07954,P09104,P09972,P10746,P13716,P17174,P22234,P30046,P30084,P30566,P40939,P51659,P60174,Q04760,Q99497,Q99798
GO:MF	cuprous ion binding	GO:1903136	0.002729644833236731	2.5638938573548127	8	714	5	O00244,O76070,P37840,Q16143,Q99497
GO:MF	purine nucleotide binding	GO:0017076	0.0028490595221514698	2.5452984774464116	1932	714	112	A0A1B0GUS4,O00154,O00764,O14994,O43301,O43681,P00367,P00558,P00568,P04350,P06576,P07108,P07437,P07737,P07741,P07900,P08133,P08238,P09467,P0DMV9,P10412,P10809,P11021,P11142,P12277,P13637,P14618,P14625,P15104,P15531,P16452,P17066,P17600,P17980,P17987,P19367,P21281,P21980,P22234,P22314,P22392,P23381,P23526,P23919,P24752,P25705,P28482,P30049,P30085,P30086,P30613,P32455,P34932,P35579,P38606,P38646,P40…
GO:MF	phospholipid binding	GO:0005543	0.0033206133721653814	2.4787816875181066	452	714	38	O00499,O14773,O60641,P00505,P02647,P02649,P02652,P02654,P02656,P02749,P04083,P04216,P06727,P07355,P07737,P08133,P08758,P10636,P11142,P11171,P11277,P17677,P20073,P21579,P21796,P30086,P37840,P40121,P45880,P46821,P49418,P63027,Q01082,Q92686,Q9BY11,Q9NZD2,Q9UNZ2,Q9Y6I3
GO:MF	cytochrome-c oxidase activity	GO:0004129	0.003400283020644274	2.468484933196398	27	714	8	O14548,P00167,P10606,P13073,P14406,P14854,P20674,Q9C002
GO:MF	oxidoreductase activity, acting on a heme group of donors	GO:0016675	0.004601640180776789	2.337087343427595	28	714	8	O14548,P00167,P10606,P13073,P14406,P14854,P20674,Q9C002
GO:MF	S100 protein binding	GO:0044548	0.004701260292121502	2.3277857027997104	14	714	6	P04271,P06703,P07355,P23297,P31949,Q09666
GO:MF	hydrolase activity, acting on carbon-nitrogen (but not peptide) bonds	GO:0016810	0.005687874832019488	2.245049969303847	129	714	17	O94760,O94925,O95865,P04040,P05089,P21980,P31939,P49773,P52758,Q14194,Q14195,Q16555,Q7L266,Q8IXJ6,Q9BPU6,Q9Y2J8,Q9Y2T3
GO:MF	ATPase	GO:0016887	0.005831086659737696	2.2342505041858467	553	714	43	O43681,O75348,P02730,P04083,P05026,P06576,P07900,P08238,P0DMV9,P10809,P11021,P11142,P13637,P14625,P17066,P17980,P17987,P21281,P30049,P34932,P35579,P36542,P36543,P38606,P38646,P40227,P43686,P46459,P48643,P49368,P50990,P50991,P54652,P55072,P61604,P62191,P68032,P78371,Q15257,Q16864,Q99832,Q9NTK5,Q9Y230
GO:MF	ADP binding	GO:0043531	0.006647053938226537	2.177370797082771	38	714	9	P00367,P00558,P10412,P25705,P30049,P35579,P48506,P55072,Q9Y230
GO:MF	hemoglobin alpha binding	GO:0031721	0.006844267816541765	2.1646730048336567	5	714	4	P02042,P68871,P69891,P69892
GO:MF	thioredoxin peroxidase activity	GO:0008379	0.006844267816541765	2.1646730048336567	5	714	4	P30044,P30048,P32119,Q06830
GO:MF	acetyl-CoA C-acetyltransferase activity	GO:0003985	0.006844267816541765	2.1646730048336567	5	714	4	P24752,P40939,P42765,Q9BWD1
GO:MF	calmodulin binding	GO:0005516	0.007408259809126345	2.130283795266275	203	714	22	P02686,P11137,P11171,P17677,P21579,P29966,P35579,P35611,P35612,P48539,P49006,P63027,P63098,Q01082,Q02952,Q05682,Q08209,Q13813,Q8WZ42,Q92686,Q96JE9,Q9UII2
GO:MF	ligase activity	GO:0016874	0.008408291014784661	2.075292265589714	175	714	20	A0A1B0GUS4,O75947,O75964,P06576,P09936,P15104,P18859,P22234,P22314,P23381,P25705,P30049,P36542,P38606,P48047,P48506,P48507,P53597,P56385,Q6XQN6
GO:MF	purine ribonucleotide binding	GO:0032555	0.009223214188422466	2.0351177057317513	1917	714	109	A0A1B0GUS4,O00154,O00764,O14994,O43301,O43681,P00367,P00558,P00568,P04350,P06576,P07108,P07437,P07741,P07900,P08133,P08238,P09467,P0DMV9,P10412,P10809,P11021,P11142,P12277,P13637,P14618,P14625,P15104,P15531,P16452,P17066,P17600,P17980,P17987,P19367,P21281,P21980,P22234,P22314,P22392,P23381,P23919,P24752,P25705,P28482,P30049,P30085,P30086,P30613,P32455,P34932,P35579,P38606,P38646,P40227,P40939,P43…
GO:MF	carboxylic acid binding	GO:0031406	0.009957197434353263	2.0018628814626678	177	714	20	P00367,P00505,P02654,P02689,P02768,P05109,P05413,P06702,P09211,P10746,P15104,P17174,P20916,P22392,P41222,P48506,P52565,P52758,Q01469,Q9UBQ7
GO:MF	kinase binding	GO:0019900	0.01094605198558129	1.960742493613806	757	714	53	O60641,O76003,O95782,P00338,P04216,P04792,P05026,P06748,P07900,P08238,P09211,P0DP25,P10636,P12036,P14136,P14923,P15924,P17600,P18669,P20916,P21333,P21796,P23381,P26038,P28482,P29966,P30048,P30086,P35612,P46459,P49773,P52565,P54725,P60709,P61266,P61764,P61925,P61981,P62081,P63104,P68366,Q00610,Q05193,Q07021,Q13526,Q13561,Q14764,Q16555,Q16623,Q8WZ42,Q99497,Q99962,Q9UMX0
GO:MF	copper ion binding	GO:0005507	0.01148199253831739	1.9399827396987284	61	714	11	O00244,O14618,O60888,O76070,P00441,P02768,P06727,P25713,P37840,Q16143,Q99497
GO:MF	RAGE receptor binding	GO:0050786	0.011520780729092009	1.9385180890684055	10	714	5	P04271,P05109,P06702,P26447,P31151
GO:MF	organic acid binding	GO:0043177	0.011556066495032491	1.9371899678366153	136	714	17	O94760,O95865,P00505,P02008,P02042,P05109,P05413,P06702,P09105,P10746,P15104,P48506,P68871,P69891,P69892,Q01469,Q6B0K9
GO:MF	monocarboxylic acid binding	GO:0033293	0.01279460194150374	1.8929732210935257	73	714	12	P02654,P02689,P02768,P05109,P05413,P06702,P09211,P22392,P41222,P52565,P52758,Q01469
GO:MF	endopeptidase activity	GO:0004175	0.012923967133227004	1.8886041551016468	444	714	36	O14773,O14818,P00734,P00738,P00751,P02788,P04632,P05156,P07339,P07384,P07858,P09936,P12273,P13798,P20618,P25786,P25787,P25788,P25789,P28066,P28070,P28072,P28074,P30101,P31944,P35030,P45974,P49721,P54578,P60900,Q13200,Q13867,Q15661,Q5TDH0,Q99436,Q9Y4E8
GO:MF	peptidase activity	GO:0008233	0.013215878473063387	1.8789039635709566	647	714	47	O00487,O14773,O14818,P00734,P00738,P00751,P02788,P04632,P05156,P07339,P07384,P07858,P09936,P09960,P12273,P12955,P13798,P15374,P20618,P21980,P25786,P25787,P25788,P25789,P28066,P28070,P28072,P28074,P30101,P31944,P35030,P45974,P49721,P54578,P60900,P81605,Q12765,Q13200,Q13867,Q15661,Q5TDH0,Q5VVQ6,Q7L266,Q99436,Q99497,Q9NY33,Q9Y4E8
GO:MF	ribonucleotide binding	GO:0032553	0.013496943296416024	1.869764576676181	1934	714	109	A0A1B0GUS4,O00154,O00764,O14994,O43301,O43681,P00367,P00558,P00568,P04350,P06576,P07108,P07437,P07741,P07900,P08133,P08238,P09467,P0DMV9,P10412,P10809,P11021,P11142,P12277,P13637,P14618,P14625,P15104,P15531,P16452,P17066,P17600,P17980,P17987,P19367,P21281,P21980,P22234,P22314,P22392,P23381,P23919,P24752,P25705,P28482,P30049,P30085,P30086,P30613,P32455,P34932,P35579,P38606,P38646,P40227,P40939,P43…
GO:MF	ion channel binding	GO:0044325	0.014015322656559517	1.8533968995911483	138	714	17	O43707,P08238,P0DP25,P16157,P21333,P21796,P27348,P30626,P60903,P62258,P62942,P63027,P63104,Q04917,Q16623,Q9NRX4,Q9Y639
GO:MF	protein domain specific binding	GO:0019904	0.014107569430341551	1.850547803674259	706	714	50	O14745,O75368,O94856,P02751,P04406,P07196,P07203,P07437,P07900,P08238,P08670,P09651,P0DMV9,P0DP25,P10636,P11021,P11142,P21980,P23381,P27348,P31946,P32004,P35579,P37840,P40121,P40227,P46459,P50502,P54652,P55072,P61266,P61764,P61978,P61981,P63098,P63104,P63208,P80723,P84077,Q00610,Q04917,Q05193,Q13263,Q13363,Q14195,Q14974,Q16623,Q71U36,Q9NUP9,Q9UJU6
GO:MF	MHC class II protein complex binding	GO:0023026	0.017557303168730557	1.7555421916693774	17	714	6	P05026,P07900,P08238,P11142,P14618,P62258
GO:MF	enzyme regulator activity	GO:0030234	0.018841736404763047	1.7248790762640844	911	714	60	O00410,O00487,O00499,O43768,P00352,P01009,P01011,P01023,P01024,P01034,P01040,P01042,P02656,P02751,P02765,P02788,P04080,P04216,P04406,P05026,P07355,P07737,P07900,P08238,P0C0L5,P0DP25,P19827,P20810,P25686,P25713,P30044,P30048,P30086,P31150,P37840,P43487,P48507,P48594,P50395,P52565,P52566,P54578,P55072,P62081,P63167,P68036,Q06323,Q13200,Q14624,Q15257,Q15435,Q92530,Q96P63,Q9BS40,Q9C0C9,Q9NZT1,Q9UD71,…
GO:MF	nucleobase-containing compound kinase activity	GO:0019205	0.019379775867059853	1.7126512500025908	43	714	9	P00568,P15531,P22392,P23919,P30085,P54819,P55263,Q00013,Q16774
GO:MF	pyruvate dehydrogenase activity	GO:0004738	0.01990908697629159	1.70094865610772	6	714	4	P08559,P09622,P10515,P11177
GO:MF	C-acetyltransferase activity	GO:0016453	0.01990908697629159	1.70094865610772	6	714	4	P24752,P40939,P42765,Q9BWD1
GO:MF	pyruvate dehydrogenase (NAD+) activity	GO:0034604	0.01990908697629159	1.70094865610772	6	714	4	P08559,P09622,P10515,P11177
GO:MF	pyruvate dehydrogenase [NAD(P)+] activity	GO:0034603	0.01990908697629159	1.70094865610772	6	714	4	P08559,P09622,P10515,P11177
GO:MF	isomerase activity	GO:0016853	0.02047960736981333	1.6886783738074396	171	714	19	P07237,P07738,P10809,P14174,P18669,P30046,P30101,P41222,P49247,P51659,P60174,P62937,P62942,Q13526,Q13630,Q15084,Q15257,Q96G03,Q9UHY7
GO:MF	GTPase activity	GO:0003924	0.02392241677773908	1.6211949475842804	300	714	27	O94811,P04350,P07437,P32455,P49411,P52566,P62826,P62873,P62879,P68363,P68366,P68371,Q05193,Q13509,Q13885,Q14141,Q15019,Q16181,Q2VIR3,Q3ZCM7,Q71U36,Q92599,Q99719,Q9BUF5,Q9NVA2,Q9UH03,Q9UHD8
GO:MF	proteasome binding	GO:0070628	0.025486423254367722	1.5936911088180972	18	714	6	O00487,P25686,P54578,P54725,P54727,Q92530
GO:MF	phospholipase inhibitor activity	GO:0004859	0.033964218958518075	1.468978367998202	12	714	5	P02654,P04083,P07355,P08758,Q16143
GO:MF	structural constituent of postsynapse	GO:0099186	0.033964218958518075	1.468978367998202	12	714	5	P07196,P12036,P60709,P63261,Q16352
GO:MF	disulfide oxidoreductase activity	GO:0015036	0.03417342014368449	1.4663115539727136	36	714	8	O43396,O76003,P00558,P10599,P30101,P35754,P78417,Q9H299
GO:MF	syntaxin-1 binding	GO:0017075	0.035094361876078076	1.4547626499953958	27	714	7	O14810,P21579,P46459,P60880,P61764,P63027,Q6PUV4
GO:MF	purine ribonucleoside triphosphate binding	GO:0035639	0.03528695469550111	1.452385820132723	1846	714	103	A0A1B0GUS4,O00764,O14994,O43301,O43681,P00367,P00558,P00568,P04350,P06576,P07437,P07900,P08133,P08238,P0DMV9,P10412,P10809,P11021,P11142,P12277,P13637,P14618,P14625,P15104,P15531,P16452,P17066,P17600,P17980,P17987,P19367,P21281,P21980,P22234,P22314,P22392,P23381,P23919,P25705,P28482,P30049,P30085,P30086,P30613,P32455,P34932,P35579,P38606,P38646,P40227,P43686,P46459,P48426,P48506,P48643,P49368,P49…
GO:MF	structural constituent of synapse	GO:0098918	0.03604866895871194	1.4431107662998508	19	714	6	P07196,P12036,P60709,P63261,Q16352,Q9UPA5
GO:MF	nucleoside diphosphate kinase activity	GO:0004550	0.03604866895871194	1.4431107662998508	19	714	6	P00568,P15531,P22392,P23919,P30085,P54819
GO:MF	intramolecular oxidoreductase activity, interconverting keto- and enol-groups	GO:0016862	0.037083896837449164	1.430814635744392	3	714	3	P14174,P30046,Q9UHY7
GO:MF	high-density lipoprotein particle receptor binding	GO:0070653	0.037083896837449164	1.430814635744392	3	714	3	P02647,P02652,P02656
GO:MF	structural constituent of postsynaptic intermediate filament cytoskeleton	GO:0099184	0.037083896837449164	1.430814635744392	3	714	3	P07196,P12036,Q16352
GO:MF	dATP binding	GO:0032564	0.037083896837449164	1.430814635744392	3	714	3	P08238,P10412,P50502
GO:MF	protein kinase binding	GO:0019901	0.040576397933470634	1.3917265089796327	677	714	47	O60641,O76003,O95782,P04216,P04792,P05026,P06748,P07900,P08238,P09211,P0DP25,P10636,P12036,P14923,P15924,P17600,P18669,P20916,P21333,P21796,P23381,P26038,P28482,P29966,P30048,P30086,P35612,P46459,P49773,P52565,P60709,P61266,P61764,P61925,P61981,P62081,P63104,P68366,Q00610,Q05193,Q07021,Q13526,Q13561,Q14764,Q16555,Q8WZ42,Q99962
GO:MF	acetyl-CoA C-acyltransferase activity	GO:0003988	0.04504520292622848	1.3463514522675322	7	714	4	P24752,P40939,P42765,Q9BWD1
GO:MF	GTP binding	GO:0005525	0.04520605290568176	1.3448034110394982	381	714	31	P00367,P04350,P07437,P08133,P08238,P10412,P15531,P21980,P32455,P49411,P62826,P68363,P68366,P68371,P84077,Q05193,Q13509,Q13885,Q14141,Q15019,Q16181,Q2VIR3,Q3ZCM7,Q71U36,Q92599,Q99719,Q9BUF5,Q9NTK5,Q9NVA2,Q9UH03,Q9UHD8
GO:MF	misfolded protein binding	GO:0051787	0.045258602441178374	1.3442988609304602	28	714	7	P0DMV9,P10909,P11021,P11142,P17066,P38646,P54652
GO:BP	regulated exocytosis	GO:0045055	3.5778598533992374e-42	41.446376674972505	790	711	129	O00231,O00487,O00764,O14810,O43707,O75083,O94856,P00441,P00491,P00738,P01009,P01011,P01023,P01024,P01034,P01042,P02647,P02671,P02675,P02679,P02749,P02751,P02763,P02765,P02766,P02768,P02775,P02776,P02787,P02788,P02792,P02794,P04040,P04075,P04080,P04217,P04264,P05089,P05109,P06702,P07339,P07355,P07384,P07437,P07741,P07858,P07900,P08238,P08758,P09211,P09960,P09972,P0DMV9,P0DP25,P10909,P11142,P11215,…
GO:BP	exocytosis	GO:0006887	7.500203407479428e-42	41.12492695826857	906	711	138	O00231,O00487,O00764,O14810,O43707,O75083,O94856,P00441,P00491,P00738,P01009,P01011,P01023,P01024,P01034,P01042,P02647,P02671,P02675,P02679,P02749,P02751,P02763,P02765,P02766,P02768,P02775,P02776,P02787,P02788,P02792,P02794,P04040,P04075,P04080,P04083,P04217,P04264,P05089,P05109,P06702,P07339,P07355,P07384,P07437,P07741,P07858,P07900,P08238,P08758,P09211,P09960,P09972,P0DMV9,P0DP25,P10909,P11142,…
GO:BP	establishment of localization in cell	GO:0051649	2.183690764084193e-40	39.66080886274412	2778	711	256	E9PAV3,O00231,O00410,O00487,O00499,O00764,O14576,O14745,O14810,O14994,O43681,O43707,O60641,O75083,O75947,O75964,O76070,O94856,O95782,P00441,P00491,P00734,P00738,P01009,P01011,P01023,P01024,P01034,P01042,P02511,P02545,P02549,P02647,P02649,P02671,P02675,P02679,P02749,P02751,P02763,P02765,P02766,P02768,P02775,P02776,P02787,P02788,P02792,P02794,P04040,P04075,P04080,P04216,P04217,P04264,P04792,P05026,…
GO:BP	establishment of localization	GO:0051234	2.6088824345661796e-40	39.58354549129824	5364	711	384	A0A0C4DH25,E9PAV3,O00231,O00233,O00244,O00299,O00410,O00487,O00499,O00764,O14548,O14576,O14618,O14745,O14810,O14818,O14994,O15240,O43681,O43707,O43768,O60641,O60664,O75083,O75348,O75431,O75947,O75955,O75964,O76070,O94856,O94925,O95197,O95782,P00167,P00367,P00441,P00491,P00505,P00734,P00738,P00915,P00918,P01009,P01011,P01023,P01024,P01034,P01042,P01859,P01861,P01876,P02008,P02042,P02452,P02511,P02…
GO:BP	transport	GO:0006810	3.3306088069523023e-40	39.477476373901105	5214	711	377	A0A0C4DH25,E9PAV3,O00231,O00233,O00244,O00299,O00410,O00487,O00499,O00764,O14548,O14576,O14618,O14745,O14810,O14818,O14994,O15240,O43681,O43707,O43768,O60641,O60664,O75083,O75348,O75431,O75947,O75955,O75964,O76070,O94856,O94925,O95197,O95782,P00167,P00367,P00441,P00491,P00505,P00734,P00738,P00915,P00918,P01009,P01011,P01023,P01024,P01034,P01042,P01859,P01861,P01876,P02008,P02042,P02452,P02511,P02…
GO:BP	cellular localization	GO:0051641	1.1822386131310215e-37	36.927294860250306	3519	711	290	E9PAV3,O00231,O00410,O00487,O00499,O00764,O14576,O14745,O14773,O14810,O14994,O43681,O43707,O60641,O75083,O75781,O75947,O75955,O75964,O76070,O94856,O95782,P00167,P00441,P00491,P00734,P00738,P01009,P01011,P01023,P01024,P01034,P01042,P02452,P02511,P02545,P02549,P02647,P02649,P02671,P02675,P02679,P02730,P02749,P02751,P02763,P02765,P02766,P02768,P02775,P02776,P02787,P02788,P02792,P02794,P04040,P04075,…
GO:BP	secretion by cell	GO:0032940	1.182765520333192e-35	34.927101344398956	1351	711	161	O00231,O00233,O00487,O00764,O14810,O14994,O15240,O43707,O43768,O75083,O76070,O94856,P00367,P00441,P00491,P00738,P01009,P01011,P01023,P01024,P01034,P01042,P02647,P02649,P02671,P02675,P02679,P02749,P02751,P02753,P02763,P02765,P02766,P02768,P02775,P02776,P02787,P02788,P02792,P02794,P04040,P04075,P04080,P04083,P04217,P04264,P05089,P05109,P06307,P06702,P07339,P07355,P07384,P07437,P07741,P07858,P07900,…
GO:BP	export from cell	GO:0140352	5.760958004507002e-35	34.23950529062616	1413	711	164	O00231,O00233,O00487,O00764,O14810,O14994,O15240,O43707,O43768,O75083,O76070,O94856,P00367,P00441,P00491,P00738,P01009,P01011,P01023,P01024,P01034,P01042,P02647,P02649,P02671,P02675,P02679,P02749,P02751,P02753,P02763,P02765,P02766,P02768,P02775,P02776,P02787,P02788,P02792,P02794,P04040,P04075,P04080,P04083,P04217,P04264,P05026,P05089,P05109,P06307,P06702,P07339,P07355,P07384,P07437,P07741,P07858,…
GO:BP	localization	GO:0051179	7.061846567186022e-34	33.15108172259115	6938	711	437	A0A0C4DH25,E9PAV3,O00231,O00233,O00244,O00299,O00410,O00487,O00499,O00764,O14548,O14576,O14618,O14745,O14773,O14810,O14818,O14994,O15240,O43681,O43707,O43768,O60641,O60664,O60888,O75083,O75348,O75431,O75781,O75947,O75955,O75964,O76070,O94856,O94925,O95197,O95782,P00167,P00367,P00441,P00491,P00505,P00734,P00738,P00915,P00918,P01009,P01011,P01023,P01024,P01034,P01042,P01859,P01861,P01876,P02008,P02…
GO:BP	secretion	GO:0046903	1.4865539492590714e-32	31.827819324978815	1492	711	165	O00231,O00233,O00487,O00764,O14745,O14810,O14994,O15240,O43707,O43768,O75083,O76070,O94856,P00367,P00441,P00491,P00505,P00738,P01009,P01011,P01023,P01024,P01034,P01042,P02647,P02649,P02671,P02675,P02679,P02749,P02751,P02753,P02763,P02765,P02766,P02768,P02775,P02776,P02787,P02788,P02792,P02794,P04040,P04075,P04080,P04083,P04217,P04264,P05089,P05109,P06307,P06702,P07339,P07355,P07384,P07437,P07741,…
GO:BP	neutrophil mediated immunity	GO:0002446	8.651181597179984e-31	30.06292457160002	500	711	89	O00231,O00487,O00764,O75083,O94856,P00491,P00734,P00738,P01009,P01011,P01024,P01034,P02763,P02765,P02766,P02775,P02788,P02792,P02794,P04040,P04075,P04080,P04217,P04264,P05089,P05109,P06702,P07339,P07355,P07384,P07437,P07741,P07858,P07900,P08238,P09211,P09960,P09972,P0DMV9,P11142,P11215,P13716,P13798,P14174,P14618,P14923,P15924,P17066,P17980,P18669,P20618,P22392,P25787,P27105,P28066,P28482,P30041,…
GO:BP	leukocyte degranulation	GO:0043299	1.651480556188659e-30	29.782126535136165	538	711	92	O00231,O00487,O00764,O94856,P00491,P00738,P01009,P01011,P01024,P01034,P02763,P02765,P02766,P02775,P02788,P02792,P02794,P04040,P04075,P04080,P04217,P04264,P05089,P05109,P06702,P07339,P07355,P07384,P07437,P07741,P07858,P07900,P08238,P09211,P09960,P09972,P0DMV9,P11142,P11215,P13716,P13798,P14174,P14618,P14923,P15924,P17066,P17980,P18669,P20618,P22392,P25787,P27105,P28066,P28482,P30041,P31146,P31151,…
GO:BP	neutrophil degranulation	GO:0043312	1.9927806525883846e-30	29.70054050190817	483	711	87	O00231,O00487,O00764,O94856,P00491,P00738,P01009,P01011,P01024,P01034,P02763,P02765,P02766,P02775,P02788,P02792,P02794,P04040,P04075,P04080,P04217,P04264,P05089,P05109,P06702,P07339,P07355,P07384,P07437,P07741,P07858,P07900,P08238,P09211,P09960,P09972,P0DMV9,P11142,P11215,P13716,P13798,P14174,P14618,P14923,P15924,P17066,P17980,P18669,P20618,P22392,P25787,P27105,P28066,P28482,P30041,P31151,P31949,…
GO:BP	vesicle-mediated transport	GO:0016192	3.222897490315527e-30	29.491753507735666	2193	711	203	A0A0C4DH25,O00231,O00487,O00499,O00764,O14576,O14810,O14994,O43707,O60641,O60664,O75083,O75955,O76070,O94856,O95197,O95782,P00441,P00491,P00734,P00738,P01009,P01011,P01023,P01024,P01034,P01042,P01859,P01861,P01876,P02549,P02647,P02649,P02652,P02654,P02655,P02656,P02671,P02675,P02679,P02749,P02751,P02763,P02765,P02766,P02768,P02775,P02776,P02787,P02788,P02790,P02792,P02794,P04040,P04075,P04080,P04…
GO:BP	neutrophil activation involved in immune response	GO:0002283	4.473726323565071e-30	29.349330587025467	488	711	87	O00231,O00487,O00764,O94856,P00491,P00738,P01009,P01011,P01024,P01034,P02763,P02765,P02766,P02775,P02788,P02792,P02794,P04040,P04075,P04080,P04217,P04264,P05089,P05109,P06702,P07339,P07355,P07384,P07437,P07741,P07858,P07900,P08238,P09211,P09960,P09972,P0DMV9,P11142,P11215,P13716,P13798,P14174,P14618,P14923,P15924,P17066,P17980,P18669,P20618,P22392,P25787,P27105,P28066,P28482,P30041,P31151,P31949,…
GO:BP	small molecule metabolic process	GO:0044281	4.7531609819671336e-30	29.323017476596032	1924	711	187	O00154,O00231,O00233,O00487,O00764,O14818,O43175,O43488,O43598,O75828,O75947,O75964,O94760,O94925,O95865,P00167,P00338,P00352,P00367,P00441,P00491,P00492,P00505,P00558,P00568,P00915,P00918,P01024,P02647,P02649,P02652,P02654,P02655,P02656,P02730,P02753,P02766,P02774,P04040,P04075,P04083,P04406,P05089,P05090,P05091,P05413,P06576,P06727,P06733,P07108,P07195,P07203,P07451,P07738,P07741,P07900,P07954,…
GO:BP	myeloid leukocyte mediated immunity	GO:0002444	5.844153522414223e-30	29.233278383931854	558	711	93	O00231,O00487,O00764,O75083,O94856,P00491,P00734,P00738,P01009,P01011,P01024,P01034,P02763,P02765,P02766,P02775,P02788,P02792,P02794,P04040,P04075,P04080,P04217,P04264,P05089,P05109,P06702,P07339,P07355,P07384,P07437,P07741,P07858,P07900,P08238,P09211,P09960,P09972,P0DMV9,P11142,P11215,P13716,P13798,P14174,P14618,P14923,P15924,P17066,P17980,P18669,P20618,P22392,P25787,P27105,P28066,P28482,P30041,…
GO:BP	granulocyte activation	GO:0036230	2.0824430194594814e-29	28.68142687307742	509	711	88	O00231,O00487,O00764,O94856,P00491,P00738,P01009,P01011,P01024,P01034,P02763,P02765,P02766,P02775,P02788,P02792,P02794,P04040,P04075,P04080,P04217,P04264,P05089,P05109,P06702,P07339,P07355,P07384,P07437,P07741,P07858,P07900,P08238,P09211,P09960,P09972,P0DMV9,P11142,P11215,P13716,P13798,P14174,P14618,P14923,P15924,P17066,P17980,P18669,P20618,P22392,P25787,P27105,P28066,P28482,P30041,P31151,P31949,…
GO:BP	generation of precursor metabolites and energy	GO:0006091	2.6364940502937533e-29	28.57897320439226	545	711	91	O14548,O15240,O43175,O43181,O43488,O43678,O75380,O75947,O75964,O95182,O95336,P00167,P00338,P00352,P00558,P02730,P04040,P04075,P04406,P05091,P06576,P06733,P07738,P07919,P07954,P08559,P09104,P09417,P09467,P09622,P09972,P10515,P10606,P11177,P11413,P13073,P13804,P14406,P14618,P14854,P14927,P15121,P16083,P18669,P18859,P19367,P19404,P20674,P22695,P24752,P25705,P25713,P29401,P30049,P30566,P30613,P31040,…
GO:BP	neutrophil activation	GO:0042119	4.0613688522425466e-29	28.391327566230444	502	711	87	O00231,O00487,O00764,O94856,P00491,P00738,P01009,P01011,P01024,P01034,P02763,P02765,P02766,P02775,P02788,P02792,P02794,P04040,P04075,P04080,P04217,P04264,P05089,P05109,P06702,P07339,P07355,P07384,P07437,P07741,P07858,P07900,P08238,P09211,P09960,P09972,P0DMV9,P11142,P11215,P13716,P13798,P14174,P14618,P14923,P15924,P17066,P17980,P18669,P20618,P22392,P25787,P27105,P28066,P28482,P30041,P31151,P31949,…
GO:BP	myeloid cell activation involved in immune response	GO:0002275	7.316553028252093e-29	28.135693475415277	552	711	91	O00231,O00487,O00764,O94856,P00491,P00738,P01009,P01011,P01024,P01034,P02763,P02765,P02766,P02775,P02788,P02792,P02794,P04040,P04075,P04080,P04217,P04264,P05089,P05109,P06702,P07339,P07355,P07384,P07437,P07741,P07858,P07900,P08238,P09211,P09960,P09972,P0DMV9,P11142,P11215,P13716,P13798,P14174,P14618,P14923,P15924,P17066,P17980,P18669,P20618,P22392,P25787,P27105,P28066,P28482,P30041,P31151,P31949,…
GO:BP	regulation of biological quality	GO:0065008	1.2853299890750084e-27	26.890985359464096	4116	711	297	O00231,O00233,O00244,O00299,O00487,O00499,O14745,O14773,O14810,O14818,O14994,O15240,O43768,O75083,O75348,O75781,O75955,O76003,O76070,O94760,O94925,P00352,P00367,P00441,P00505,P00734,P00918,P01009,P01011,P01023,P01042,P01876,P02042,P02452,P02511,P02545,P02549,P02647,P02649,P02652,P02655,P02656,P02671,P02675,P02679,P02686,P02730,P02749,P02751,P02753,P02766,P02768,P02776,P02787,P02788,P02790,P02792,…
GO:BP	cellular component organization	GO:0016043	1.6009046865039046e-27	26.795634524019256	6661	711	410	O00231,O00233,O00487,O00499,O00533,O14548,O14576,O14745,O14773,O14810,O14818,O43175,O43181,O43598,O43678,O43681,O60641,O75083,O75223,O75347,O75348,O75380,O75431,O75781,O75947,O75955,O75964,O76003,O76070,O94811,O94856,O94925,O95182,O95197,O95782,P00167,P00441,P00492,P00734,P01009,P01023,P01024,P01034,P01859,P01861,P01876,P02452,P02511,P02545,P02549,P02647,P02649,P02652,P02654,P02655,P02656,P02671,…
GO:BP	cellular component organization or biogenesis	GO:0071840	5.67245561644672e-26	25.24622889352283	6880	711	415	O00231,O00233,O00487,O00499,O00533,O14548,O14576,O14745,O14773,O14810,O14818,O43175,O43181,O43598,O43678,O43681,O60641,O75083,O75223,O75347,O75348,O75380,O75431,O75781,O75947,O75955,O75964,O76003,O76070,O94811,O94856,O94925,O95182,O95197,O95782,P00167,P00441,P00492,P00734,P01009,P01023,P01024,P01034,P01859,P01861,P01876,P02452,P02511,P02545,P02549,P02647,P02649,P02652,P02654,P02655,P02656,P02671,…
GO:BP	myeloid leukocyte activation	GO:0002274	1.3749402662690182e-25	24.861716169174272	671	711	96	O00231,O00487,O00764,O94856,P00491,P00738,P01009,P01011,P01024,P01034,P02763,P02765,P02766,P02775,P02788,P02792,P02794,P04040,P04075,P04080,P04217,P04264,P05089,P05109,P06702,P07339,P07355,P07384,P07437,P07741,P07858,P07900,P08238,P09211,P09960,P09972,P0DMV9,P10636,P10809,P10909,P11142,P11215,P13716,P13798,P14174,P14618,P14923,P15924,P17066,P17980,P18669,P20618,P22392,P25787,P27105,P28066,P28482,…
GO:BP	protein-containing complex assembly	GO:0065003	1.782202427325916e-25	24.749042969166855	1724	711	166	O00231,O00233,O00487,O00499,O14548,O14745,O14818,O43181,O43678,O60641,O75347,O75380,O94811,O94925,O95182,P00492,P01009,P02511,P02549,P02647,P02649,P02652,P02654,P02655,P02656,P02671,P02675,P02679,P02751,P04075,P04179,P04264,P04350,P06307,P06727,P06748,P07196,P07237,P07737,P07900,P08123,P08238,P09496,P09497,P0DMV9,P10412,P10636,P10809,P10909,P11021,P11137,P11142,P11171,P11277,P13716,P13796,P14136,…
GO:BP	ATP metabolic process	GO:0046034	2.304527639307825e-25	24.637418078805727	317	711	65	O14548,O43181,O43678,O75380,O75947,O75964,O95182,P00338,P00558,P00568,P02730,P04075,P04406,P05026,P06576,P06733,P07738,P07919,P09104,P09467,P09622,P09972,P0DMV9,P10606,P11142,P13073,P14406,P14618,P14854,P14927,P18669,P18859,P19367,P19404,P20674,P21281,P22695,P25705,P30049,P30613,P31040,P31930,P36542,P37840,P38606,P47985,P48047,P51970,P54819,P55072,P55957,P56385,P56537,P56556,P60174,P62328,P99999,…
GO:BP	catabolic process	GO:0009056	1.1090774236345144e-24	23.95503813511003	2779	711	223	A0A1B0GUS4,O00154,O00231,O00233,O00487,O14576,O14773,O14818,O43598,O75348,O75828,O94760,O94925,O95782,O95865,P00338,P00352,P00367,P00491,P00492,P00505,P00558,P00738,P01034,P02008,P02042,P02647,P02649,P02652,P02654,P02655,P02656,P02730,P02768,P04040,P04075,P04406,P04632,P04792,P05089,P05091,P05109,P05386,P05387,P05413,P06702,P06727,P06733,P06748,P07203,P07339,P07355,P07384,P07738,P07858,P07900,P08…
GO:BP	leukocyte mediated immunity	GO:0002443	2.7655607496609837e-24	23.55821679716489	888	711	110	A0A0C4DH25,O00231,O00487,O00764,O75083,O94856,P00491,P00492,P00734,P00738,P01009,P01011,P01024,P01034,P01859,P01861,P01876,P02763,P02765,P02766,P02775,P02788,P02790,P02792,P02794,P04040,P04075,P04080,P04217,P04264,P05089,P05109,P05156,P06702,P07339,P07355,P07384,P07437,P07741,P07858,P07900,P08238,P09211,P09960,P09972,P0C0L5,P0DMV9,P0DOY3,P0DP03,P10809,P10909,P11142,P11215,P13716,P13798,P14174,P14…
GO:BP	immune effector process	GO:0002252	8.36667747207868e-24	23.077446972354824	1135	711	126	A0A0C4DH25,O00231,O00487,O00764,O75083,O94856,P00491,P00492,P00734,P00738,P00751,P01009,P01011,P01023,P01024,P01034,P01859,P01861,P01876,P02647,P02652,P02753,P02763,P02765,P02766,P02775,P02788,P02790,P02792,P02794,P04040,P04075,P04080,P04083,P04217,P04264,P05089,P05109,P05156,P06702,P07339,P07355,P07384,P07437,P07741,P07858,P07900,P08238,P08603,P09211,P09382,P09960,P09972,P0C0L5,P0DMV9,P0DOY3,P0D…
GO:BP	leukocyte activation involved in immune response	GO:0002366	1.1394017285989978e-23	22.943323126005865	723	711	97	O00231,O00487,O00764,O94856,P00491,P00738,P01009,P01011,P01024,P01034,P02763,P02765,P02766,P02775,P02788,P02792,P02794,P04040,P04075,P04080,P04083,P04217,P04264,P05089,P05109,P06702,P07339,P07355,P07384,P07437,P07741,P07858,P07900,P08238,P09211,P09382,P09960,P09972,P0DMV9,P10809,P11142,P11215,P13716,P13796,P13798,P14174,P14618,P14923,P15924,P17066,P17980,P18669,P20618,P22392,P25787,P27105,P28066,…
GO:BP	cell activation involved in immune response	GO:0002263	1.755749009770738e-23	22.755537567850435	727	711	97	O00231,O00487,O00764,O94856,P00491,P00738,P01009,P01011,P01024,P01034,P02763,P02765,P02766,P02775,P02788,P02792,P02794,P04040,P04075,P04080,P04083,P04217,P04264,P05089,P05109,P06702,P07339,P07355,P07384,P07437,P07741,P07858,P07900,P08238,P09211,P09382,P09960,P09972,P0DMV9,P10809,P11142,P11215,P13716,P13796,P13798,P14174,P14618,P14923,P15924,P17066,P17980,P18669,P20618,P22392,P25787,P27105,P28066,…
GO:BP	cellular component assembly	GO:0022607	1.0360443649179523e-22	21.98462164707484	3104	711	235	O00231,O00233,O00487,O00499,O14548,O14745,O14818,O43181,O43678,O60641,O75083,O75347,O75380,O75781,O75955,O76003,O94811,O94925,O95182,O95197,P00492,P01009,P02511,P02545,P02549,P02647,P02649,P02652,P02654,P02655,P02656,P02671,P02675,P02679,P02751,P04075,P04179,P04216,P04264,P04350,P05090,P06307,P06727,P06748,P07196,P07197,P07237,P07355,P07437,P07737,P07900,P08123,P08238,P09493,P09496,P09497,P0DMV9,…
GO:BP	cellular catabolic process	GO:0044248	3.3356624217373893e-22	21.476817907613135	2381	711	196	A0A1B0GUS4,O00154,O00231,O00233,O00487,O14576,O14773,O14818,O43598,O75348,O75828,O94760,O94925,O95782,O95865,P00367,P00491,P00492,P00505,P00738,P01034,P02008,P02042,P02647,P02649,P02652,P02654,P02655,P02656,P02768,P04040,P04406,P04632,P04792,P05089,P05109,P05386,P05387,P05413,P06702,P06727,P06748,P07203,P07355,P07384,P07858,P07900,P08238,P08670,P09105,P09417,P09496,P09543,P09622,P09936,P09960,P0D…
GO:BP	aerobic respiration	GO:0009060	3.564152945155847e-22	21.448043667763105	200	711	49	O14548,O43181,O43678,O75380,O75947,O75964,O95182,P04040,P06576,P07919,P07954,P08559,P09622,P10515,P10606,P11177,P13073,P14406,P14854,P14927,P18859,P19404,P20674,P22695,P25705,P30049,P30566,P31040,P31930,P36542,P37840,P40925,P40926,P47985,P48047,P50213,P51970,P53597,P55072,P55957,P56385,P56556,P99999,Q16718,Q99497,Q99798,Q9UI09,Q9Y6H1,Q9Y6M9
GO:BP	cell activation	GO:0001775	4.749055095233669e-22	21.32339279200628	1507	711	146	O00231,O00299,O00487,O00764,O94856,P00441,P00491,P00492,P00734,P00738,P01009,P01011,P01024,P01034,P01859,P01861,P01876,P02452,P02549,P02649,P02671,P02675,P02679,P02751,P02763,P02765,P02766,P02775,P02776,P02788,P02792,P02794,P04040,P04075,P04080,P04083,P04216,P04217,P04264,P04792,P05089,P05109,P06702,P07339,P07355,P07384,P07437,P07741,P07858,P07900,P08123,P08238,P09211,P09382,P09960,P09972,P0DMV9,…
GO:BP	carboxylic acid metabolic process	GO:0019752	5.002140464450781e-22	21.300844117067857	1033	711	116	O00154,O00231,O00233,O00487,O14818,O43175,O94760,O94925,O95865,P00167,P00338,P00367,P00505,P00558,P01024,P02647,P02654,P02655,P02656,P02730,P04075,P04083,P04406,P05089,P05413,P06727,P06733,P07195,P07203,P07738,P07954,P08559,P09104,P09211,P09417,P09467,P09622,P09960,P09972,P10515,P10746,P11177,P12277,P12955,P13804,P14174,P14618,P15104,P15121,P16152,P16930,P17174,P17980,P18669,P19367,P20618,P21796,…
GO:BP	cellular protein-containing complex assembly	GO:0034622	1.1436332454125657e-21	20.941713228192185	1150	711	123	O00231,O00233,O00487,O00499,O14548,O14818,O43181,O43678,O60641,O75347,O75380,O94811,O95182,P02511,P02549,P02671,P02675,P02679,P04350,P06748,P07196,P07737,P07900,P08238,P09496,P09497,P0DMV9,P10412,P10636,P10809,P10909,P11137,P11277,P14406,P16401,P16403,P16949,P17980,P17987,P19404,P20618,P23588,P25786,P25787,P25788,P25789,P27797,P28066,P28070,P28072,P28074,P28289,P30049,P31146,P34932,P35611,P35612,…
GO:BP	membrane organization	GO:0061024	1.4928184375219547e-21	20.825993009674345	1016	711	114	O00499,O14745,O14810,O43681,O60641,O75431,O75947,O75955,O75964,O95782,P00167,P00441,P01009,P01024,P01859,P01861,P01876,P02545,P02549,P02647,P02649,P02652,P02686,P02689,P02730,P02787,P04083,P05026,P06576,P06702,P06727,P07355,P07900,P08133,P09496,P09497,P09543,P0DOY3,P0DP03,P0DP25,P10909,P11142,P11215,P18859,P20073,P21579,P25705,P25713,P27348,P27797,P30049,P30153,P31146,P31946,P34932,P35579,P36542,…
GO:BP	oxoacid metabolic process	GO:0043436	2.191812553956661e-21	20.65919658990627	1066	711	117	O00154,O00231,O00233,O00487,O14818,O43175,O94760,O94925,O95865,P00167,P00338,P00367,P00505,P00558,P01024,P02647,P02654,P02655,P02656,P02730,P04075,P04083,P04406,P05089,P05413,P06727,P06733,P07195,P07203,P07738,P07954,P08559,P09104,P09211,P09417,P09467,P09622,P09960,P09972,P10515,P10746,P11177,P12277,P12955,P13804,P14174,P14618,P15104,P15121,P16152,P16930,P17174,P17980,P18669,P19367,P20618,P21796,…
GO:BP	organic acid metabolic process	GO:0006082	2.458497262138196e-21	20.609330271017885	1098	711	119	O00154,O00231,O00233,O00487,O14818,O43175,O94760,O94925,O95865,P00167,P00338,P00367,P00491,P00505,P00558,P01024,P02647,P02654,P02655,P02656,P02730,P04075,P04083,P04406,P05089,P05413,P06727,P06733,P07195,P07203,P07738,P07954,P08559,P09104,P09211,P09417,P09467,P09622,P09960,P09972,P10515,P10746,P11177,P12277,P12955,P13804,P14174,P14618,P15104,P15121,P16152,P16930,P17174,P17980,P18669,P19367,P20618,…
GO:BP	protein-containing complex subunit organization	GO:0043933	2.5013388600768444e-21	20.60182746976781	2017	711	174	O00231,O00233,O00487,O00499,O14548,O14745,O14818,O43181,O43678,O60641,O75083,O75347,O75380,O94811,O94925,O95182,P00492,P01009,P02511,P02549,P02647,P02649,P02652,P02654,P02655,P02656,P02671,P02675,P02679,P02751,P02768,P04075,P04179,P04264,P04350,P06307,P06727,P06748,P07196,P07237,P07737,P07900,P08123,P08238,P09496,P09497,P0DMV9,P10412,P10636,P10809,P10909,P11021,P11137,P11142,P11171,P11277,P13716,…
GO:BP	regulation of cellular component organization	GO:0051128	2.589443356385532e-21	20.586793584657	2439	711	197	O00499,O14810,O43598,O60641,O75083,O75781,O75955,O94811,O95782,P00734,P01024,P01034,P02511,P02545,P02549,P02647,P02649,P02652,P02654,P02655,P02656,P02751,P02787,P04083,P04216,P04350,P05090,P05109,P06307,P06702,P06727,P06733,P06748,P07196,P07203,P07355,P07437,P07737,P07900,P08670,P09104,P09382,P09467,P09493,P09651,P0DMV9,P0DP25,P10412,P10451,P10636,P10909,P11021,P11137,P11142,P11277,P11413,P13796,…
GO:BP	organic substance catabolic process	GO:1901575	1.6820343909099222e-20	19.774165128853376	2289	711	187	A0A1B0GUS4,O00154,O00231,O00233,O00487,O14773,O14818,O43598,O75828,O94760,O94925,O95782,O95865,P00338,P00352,P00367,P00491,P00492,P00505,P00558,P01034,P02647,P02649,P02652,P02654,P02655,P02656,P02730,P02768,P04075,P04406,P04792,P05089,P05091,P05386,P05387,P05413,P06727,P06733,P06748,P07203,P07339,P07355,P07384,P07738,P07858,P07900,P08238,P08670,P09104,P09417,P09467,P09496,P09543,P09622,P09936,P09…
GO:BP	cellular respiration	GO:0045333	4.0980266080320136e-20	19.38742522609979	240	711	51	O14548,O43181,O43678,O75380,O75947,O75964,O95182,P04040,P06576,P07919,P07954,P08559,P09622,P10515,P10606,P11177,P13073,P13804,P14406,P14854,P14927,P18859,P19404,P20674,P22695,P25705,P30049,P30566,P31040,P31930,P36542,P37840,P38117,P40925,P40926,P47985,P48047,P50213,P51970,P53597,P55072,P55957,P56385,P56556,P99999,Q16718,Q99497,Q99798,Q9UI09,Q9Y6H1,Q9Y6M9
GO:BP	response to chemical	GO:0042221	1.0903184465817168e-19	18.962446640229242	4829	711	309	O00231,O00233,O00410,O00487,O00533,O14618,O14745,O14773,O14818,O15240,O43181,O43707,O43768,O60888,O75339,O75348,O75781,O75828,O75955,O94760,O94856,P00167,P00338,P00441,P00491,P00492,P00505,P00558,P00738,P00915,P00918,P01210,P01861,P02008,P02042,P02452,P02511,P02545,P02549,P02647,P02649,P02652,P02671,P02675,P02679,P02686,P02751,P02753,P02765,P02768,P02775,P02776,P02787,P02788,P02790,P04040,P04083,…
GO:BP	cellular component biogenesis	GO:0044085	2.1018013165385148e-19	18.67740834026268	3377	711	240	O00231,O00233,O00487,O00499,O14548,O14745,O14818,O43181,O43678,O60641,O75083,O75347,O75380,O75781,O75955,O76003,O94811,O94925,O95182,O95197,P00492,P01009,P02511,P02545,P02549,P02647,P02649,P02652,P02654,P02655,P02656,P02671,P02675,P02679,P02751,P04075,P04179,P04216,P04264,P04350,P05090,P05386,P05387,P06307,P06727,P06748,P07196,P07197,P07237,P07355,P07437,P07737,P07900,P08123,P08238,P09493,P09496,…
GO:BP	antigen processing and presentation of exogenous peptide antigen	GO:0002478	3.101500910670741e-19	18.508428086980324	175	711	43	O00231,O00233,O00487,O14576,O14818,O95782,P07339,P09496,P17980,P20618,P25786,P25787,P25788,P25789,P27797,P28066,P28070,P28072,P28074,P30101,P43686,P47755,P47756,P49721,P52907,P60900,P61163,P61769,P62191,P63010,P63167,P84077,Q00610,Q06323,Q13200,Q13409,Q13561,Q16401,Q92530,Q96FJ2,Q99436,Q99962,Q9UL46
GO:BP	antigen processing and presentation of exogenous antigen	GO:0019884	2.0648738328535006e-18	17.685106479295463	183	711	43	O00231,O00233,O00487,O14576,O14818,O95782,P07339,P09496,P17980,P20618,P25786,P25787,P25788,P25789,P27797,P28066,P28070,P28072,P28074,P30101,P43686,P47755,P47756,P49721,P52907,P60900,P61163,P61769,P62191,P63010,P63167,P84077,Q00610,Q06323,Q13200,Q13409,Q13561,Q16401,Q92530,Q96FJ2,Q99436,Q99962,Q9UL46
GO:BP	antigen processing and presentation of peptide antigen	GO:0048002	2.4979473700863886e-18	17.602416716130758	193	711	44	O00231,O00233,O00487,O14576,O14818,O95782,P07339,P09496,P17980,P20618,P25311,P25786,P25787,P25788,P25789,P27797,P28066,P28070,P28072,P28074,P30101,P43686,P47755,P47756,P49721,P52907,P60900,P61163,P61769,P62191,P63010,P63167,P84077,Q00610,Q06323,Q13200,Q13409,Q13561,Q16401,Q92530,Q96FJ2,Q99436,Q99962,Q9UL46
GO:BP	immune system process	GO:0002376	5.746351888545587e-18	17.2406077826994	3438	711	239	A0A0C4DH25,O00231,O00233,O00487,O00764,O14576,O14818,O15240,O75083,O94856,O95782,P00441,P00491,P00492,P00734,P00738,P00751,P00918,P01009,P01011,P01023,P01024,P01034,P01859,P01861,P01876,P02452,P02549,P02647,P02649,P02652,P02671,P02675,P02686,P02724,P02730,P02751,P02753,P02763,P02765,P02766,P02775,P02776,P02787,P02788,P02790,P02792,P02794,P04040,P04075,P04080,P04083,P04216,P04217,P04264,P04271,P04…
GO:BP	oxidative phosphorylation	GO:0006119	3.8855474417393945e-17	16.410547784024658	151	711	38	O14548,O43181,O43678,O75380,O75947,O75964,O95182,P06576,P07919,P09622,P10606,P13073,P14406,P14854,P14927,P18859,P19404,P20674,P22695,P25705,P30049,P31040,P31930,P36542,P37840,P47985,P48047,P51970,P55072,P55957,P56385,P56556,P99999,Q16718,Q99497,Q9UI09,Q9Y6H1,Q9Y6M9
GO:BP	substantia nigra development	GO:0021762	5.275698425238395e-17	16.277720037992648	47	711	23	P00338,P00367,P02686,P09543,P0DP25,P11021,P11413,P12277,P14854,P18859,P20916,P23297,P27348,P60201,P60709,P62258,P63167,P80723,Q04917,Q16352,Q8IXJ6,Q9UN36,Q9Y2J8
GO:BP	response to organic substance	GO:0010033	1.3394130689719758e-16	15.873085467864582	3457	711	236	O00231,O00233,O00410,O00487,O14745,O14773,O14818,O15240,O43181,O43707,O43768,O75339,O75348,O75781,O75955,P00338,P00441,P00492,P00505,P00915,P00918,P01210,P01861,P02452,P02511,P02545,P02647,P02649,P02652,P02675,P02679,P02751,P02753,P02765,P02775,P02776,P02788,P02790,P04040,P04083,P04179,P04271,P04406,P04792,P05089,P05109,P05413,P06702,P06727,P06748,P07196,P07237,P07355,P07451,P07741,P07858,P07900,…
GO:BP	supramolecular fiber organization	GO:0097435	2.750184175449361e-16	15.56063822118682	863	711	94	O00499,O75083,O94811,P01034,P02452,P02511,P02549,P02647,P02649,P02671,P02766,P02787,P02788,P04075,P04279,P04350,P06727,P06753,P07196,P07197,P07203,P07237,P07355,P07737,P08123,P08238,P08670,P09493,P0DMV9,P10636,P10909,P11137,P11142,P11277,P12036,P13796,P14136,P14625,P15924,P16949,P21291,P21333,P23528,P28289,P29966,P31146,P35611,P35612,P35908,P37840,P40121,P43034,P46821,P47755,P47756,P49006,P51884,…
GO:BP	antigen processing and presentation of exogenous peptide antigen via MHC class I, TAP-dependent	GO:0002479	5.095329398577521e-16	15.292827734844918	75	711	27	O00231,O00233,O00487,O14818,P17980,P20618,P25786,P25787,P25788,P25789,P27797,P28066,P28070,P28072,P28074,P30101,P43686,P49721,P60900,P61769,P62191,Q06323,Q13200,Q16401,Q92530,Q99436,Q9UL46
GO:BP	protein folding	GO:0006457	5.70090258746516e-16	15.244056379814635	230	711	45	O14558,O75347,P02511,P04792,P07237,P07900,P08238,P0DMV9,P10809,P10909,P11021,P11142,P14625,P17066,P17987,P25686,P27797,P30040,P30101,P38646,P40227,P48643,P49368,P50502,P50990,P50991,P54652,P54727,P55072,P61604,P61769,P62191,P62873,P62879,P62937,P62942,P78371,Q04323,Q15084,Q5QJ74,Q99471,Q99832,Q9NQP4,Q9NZD4,Q9Y230
GO:BP	organelle organization	GO:0006996	6.450459761470184e-16	15.190409329589006	4136	711	266	O00499,O14548,O14576,O14745,O14773,O14810,O43181,O43678,O43681,O60641,O75083,O75223,O75348,O75380,O75431,O75781,O75947,O75964,O94811,O95182,O95197,P00167,P00441,P01009,P02511,P02545,P02549,P02647,P02649,P02787,P04075,P04083,P04179,P04216,P04259,P04350,P04406,P05109,P06307,P06576,P06702,P06733,P06748,P06753,P07196,P07197,P07203,P07355,P07437,P07737,P07900,P08238,P08670,P09104,P09493,P09543,P09651,…
GO:BP	regulation of cellular amine metabolic process	GO:0033238	8.248128178151409e-16	15.08364459861793	83	711	28	O00231,O00233,O00487,O14818,P00492,P11215,P17980,P20618,P25786,P25787,P25788,P25789,P28066,P28070,P28072,P28074,P37840,P43686,P49721,P60900,P62191,Q06323,Q13200,Q16401,Q92530,Q99436,Q99497,Q9UL46
GO:BP	electron transport chain	GO:0022900	9.277240614064973e-16	15.032581179415725	183	711	40	O14548,O43175,O43181,O43488,O43678,O75380,O95182,P00167,P05091,P07919,P09417,P09622,P10606,P13073,P13804,P14406,P14854,P14927,P15121,P16083,P19404,P20674,P22695,P31040,P31930,P35754,P37840,P38117,P47985,P51970,P55957,P56556,P99999,Q13630,Q16718,Q99497,Q9C002,Q9UI09,Q9Y6H1,Q9Y6M9
GO:BP	leukocyte activation	GO:0045321	1.7402827130837607e-15	14.75938019381011	1341	711	122	O00231,O00487,O00764,O94856,P00441,P00491,P00492,P00738,P01009,P01011,P01024,P01034,P01859,P01861,P01876,P02549,P02763,P02765,P02766,P02775,P02788,P02792,P02794,P04040,P04075,P04080,P04083,P04216,P04217,P04264,P05089,P05109,P06702,P07339,P07355,P07384,P07437,P07741,P07858,P07900,P08238,P09211,P09382,P09960,P09972,P0DMV9,P0DOY3,P0DP03,P10636,P10809,P10909,P11142,P11215,P13716,P13796,P13798,P14174,…
GO:BP	regulation of cellular amino acid metabolic process	GO:0006521	2.6333064473078923e-15	14.579498597547738	66	711	25	O00231,O00233,O00487,O14818,P17980,P20618,P25786,P25787,P25788,P25789,P28066,P28070,P28072,P28074,P43686,P49721,P60900,P62191,Q06323,Q13200,Q16401,Q92530,Q99436,Q99497,Q9UL46
GO:BP	pre-replicative complex assembly	GO:0036388	2.6333064473078923e-15	14.579498597547738	66	711	25	O00231,O00233,O00487,O14818,P17980,P20618,P25786,P25787,P25788,P25789,P28066,P28070,P28072,P28074,P43686,P49721,P60900,P62191,P62987,Q06323,Q13200,Q16401,Q92530,Q99436,Q9UL46
GO:BP	antigen processing and presentation of exogenous peptide antigen via MHC class I	GO:0042590	3.545199435013606e-15	14.450359328579745	80	711	27	O00231,O00233,O00487,O14818,P17980,P20618,P25786,P25787,P25788,P25789,P27797,P28066,P28070,P28072,P28074,P30101,P43686,P49721,P60900,P61769,P62191,Q06323,Q13200,Q16401,Q92530,Q99436,Q9UL46
GO:BP	cellular response to chemical stimulus	GO:0070887	3.844445832852171e-15	14.415166253802637	3443	711	231	O00231,O00233,O00410,O00487,O14618,O14745,O14773,O14818,O43707,O75339,O75348,O75781,O75828,O75955,O94760,P00441,P00558,P00738,P00915,P00918,P01210,P01861,P02008,P02042,P02452,P02545,P02647,P02649,P02675,P02679,P02751,P02765,P02768,P02775,P02776,P02787,P02788,P02790,P04040,P04083,P04179,P04271,P04406,P04792,P05089,P05109,P06702,P06727,P06733,P06748,P07203,P07237,P07355,P07741,P07858,P07900,P08123,…
GO:BP	regulation of hematopoietic stem cell differentiation	GO:1902036	4.846609678055064e-15	14.314561954796037	74	711	26	O00231,O00233,O00487,O14818,P17980,P20618,P25786,P25787,P25788,P25789,P28066,P28070,P28072,P28074,P38646,P43686,P49721,P60900,P62191,Q03164,Q06323,Q13200,Q16401,Q92530,Q99436,Q9UL46
GO:BP	energy derivation by oxidation of organic compounds	GO:0015980	6.2778410546236606e-15	14.20218968417177	334	711	53	O14548,O43181,O43678,O75380,O75947,O75964,O95182,P04040,P06576,P07919,P07954,P08559,P09622,P10515,P10606,P11177,P13073,P13804,P14406,P14854,P14927,P18859,P19404,P20674,P22695,P25705,P25713,P30049,P30566,P31040,P31930,P36542,P37840,P38117,P40925,P40926,P47985,P48047,P50213,P51970,P53597,P55072,P55957,P56385,P56556,P99999,Q16718,Q96G03,Q99497,Q99798,Q9UI09,Q9Y6H1,Q9Y6M9
GO:BP	regulation of cell cycle G2/M phase transition	GO:1902749	6.85573570127995e-15	14.163945933454782	213	711	42	O00231,O00233,O00487,O14818,P04350,P06748,P07437,P07900,P17980,P20618,P25786,P25787,P25788,P25789,P28066,P28070,P28072,P28074,P30153,P43034,P43686,P49721,P54652,P60900,P61163,P61925,P61981,P62191,P62258,P63167,P63208,P68366,P68371,Q06323,Q13200,Q13409,Q13561,Q16401,Q71U36,Q92530,Q99436,Q9UL46
GO:BP	regulation of G2/M transition of mitotic cell cycle	GO:0010389	8.467113941332375e-15	14.072264595919977	204	711	41	O00231,O00233,O00487,O14818,P04350,P07437,P07900,P17980,P20618,P25786,P25787,P25788,P25789,P28066,P28070,P28072,P28074,P30153,P43034,P43686,P49721,P54652,P60900,P61163,P61925,P61981,P62191,P62258,P63167,P63208,P68366,P68371,Q06323,Q13200,Q13409,Q13561,Q16401,Q71U36,Q92530,Q99436,Q9UL46
GO:BP	antigen processing and presentation	GO:0019882	1.0041906341530824e-14	13.998183833503997	236	711	44	O00231,O00233,O00487,O14576,O14818,O95782,P07339,P09496,P17980,P20618,P25311,P25786,P25787,P25788,P25789,P27797,P28066,P28070,P28072,P28074,P30101,P43686,P47755,P47756,P49721,P52907,P60900,P61163,P61769,P62191,P63010,P63167,P84077,Q00610,Q06323,Q13200,Q13409,Q13561,Q16401,Q92530,Q96FJ2,Q99436,Q99962,Q9UL46
GO:BP	hydrogen peroxide catabolic process	GO:0042744	1.2555132727695514e-14	13.901178691744283	31	711	18	P00738,P02008,P02042,P04040,P06727,P07203,P09105,P25713,P30041,P30044,P30048,P32119,P37840,P68871,P69891,P69892,Q06830,Q6B0K9
GO:BP	organonitrogen compound catabolic process	GO:1901565	1.2862547782972943e-14	13.890672998869515	1375	711	122	A0A1B0GUS4,O00154,O00231,O00233,O00487,O14773,O14818,O43598,O94760,O94925,O95782,O95865,P00367,P00491,P00492,P00505,P01034,P02649,P02654,P02768,P05089,P07203,P07339,P07355,P07858,P07900,P08238,P09417,P09496,P09622,P09936,P09960,P0DMV9,P10909,P11021,P11142,P13611,P13716,P14136,P14625,P15104,P15374,P16930,P17174,P17980,P20618,P20774,P21333,P22314,P23526,P24752,P25325,P25686,P25786,P25787,P25788,P25…
GO:BP	regulation of transcription from RNA polymerase II promoter in response to hypoxia	GO:0061418	2.201222876038006e-14	13.65733598246571	78	711	26	O00231,O00233,O00487,O14818,P17980,P20618,P25786,P25787,P25788,P25789,P28066,P28070,P28072,P28074,P43686,P49721,P60900,P62191,P62987,Q06323,Q13200,Q16401,Q8IXJ6,Q92530,Q99436,Q9UL46
GO:BP	cytoskeleton organization	GO:0007010	2.401584660119736e-14	13.619502099104231	1473	711	127	O00499,O14576,O14745,O75083,O75781,O94811,P00441,P02511,P02545,P02549,P02647,P02649,P02787,P04075,P04083,P04216,P04259,P04350,P04406,P05109,P06702,P06748,P06753,P07196,P07197,P07437,P07737,P08670,P09493,P09543,P0DMV9,P10636,P11137,P11171,P11277,P12036,P13796,P14136,P14625,P15924,P16157,P16452,P16949,P21291,P21333,P23528,P26038,P27797,P27816,P28289,P28482,P29966,P31146,P35579,P35611,P35612,P35908,…
GO:BP	immune response	GO:0006955	3.1763977765133905e-14	13.498065116658175	2544	711	184	A0A0C4DH25,O00231,O00233,O00487,O00764,O14818,O15240,O94856,P00491,P00492,P00734,P00738,P00751,P01009,P01011,P01023,P01024,P01034,P01859,P01861,P01876,P02452,P02647,P02649,P02652,P02671,P02675,P02686,P02763,P02765,P02766,P02775,P02776,P02787,P02788,P02790,P02792,P02794,P04040,P04075,P04080,P04083,P04216,P04217,P04264,P04271,P04279,P04406,P05089,P05109,P05156,P06702,P06727,P07203,P07339,P07355,P07…
GO:BP	platelet degranulation	GO:0002576	4.098692036883793e-14	13.38735471200956	127	711	32	O43707,O75083,P00441,P01009,P01011,P01023,P01042,P02647,P02671,P02675,P02679,P02749,P02751,P02763,P02765,P02768,P02775,P02776,P02787,P04075,P04217,P08758,P10909,P21333,P37802,P61764,P62328,P68366,Q08495,Q14624,Q8WZ42,Q9NTK5
GO:BP	organonitrogen compound metabolic process	GO:1901564	4.570161966030268e-14	13.340068408309417	6904	711	380	A0A0C4DH25,A0A1B0GUS4,E9PAV3,O00154,O00231,O00233,O00299,O00410,O00487,O00499,O00764,O14618,O14745,O14773,O14818,O15240,O43175,O43181,O43598,O43768,O75223,O75947,O75955,O75964,O76003,O94760,O94811,O94925,O95182,O95197,O95782,O95865,P00338,P00367,P00441,P00491,P00492,P00505,P00558,P00568,P00734,P00738,P00751,P01009,P01011,P01023,P01024,P01034,P01040,P01042,P01210,P01859,P01861,P01876,P02511,P02545…
GO:BP	positive regulation of cellular component organization	GO:0051130	1.0327404475704949e-13	12.98600881338029	1189	711	109	O00499,O75083,O75781,O75955,O94811,O95782,P01024,P02545,P02647,P02649,P02655,P02751,P02787,P04083,P04216,P06307,P06702,P07196,P07203,P07355,P07737,P07900,P09493,P09651,P0DMV9,P10636,P10909,P11021,P13796,P15531,P16157,P16401,P17980,P17987,P21333,P21579,P21796,P22392,P22626,P23246,P23381,P26038,P27348,P28482,P31146,P31150,P31946,P32004,P35611,P37840,P40227,P43034,P43487,P43686,P46821,P48426,P48643,…
GO:BP	morphogenesis of a polarized epithelium	GO:0001738	2.1070969495691452e-13	12.676315481622916	152	711	34	O00231,O00233,O00487,O14745,O14818,O75083,O95782,P07737,P17980,P20618,P25786,P25787,P25788,P25789,P26038,P28066,P28070,P28072,P28074,P43034,P43686,P49721,P60709,P60900,P62191,P63010,P63261,Q00610,Q06323,Q13200,Q16401,Q92530,Q99436,Q9UL46
GO:BP	regulation of localization	GO:0032879	3.485483545348034e-13	12.457736963187529	2906	711	199	O00233,O00299,O00410,O00499,O14745,O14810,O43707,O43768,O60641,O60664,O75083,O75955,O76070,O95782,P00367,P00441,P00734,P00918,P01024,P02452,P02511,P02545,P02647,P02649,P02652,P02654,P02655,P02656,P02671,P02675,P02679,P02749,P02751,P02753,P02765,P02787,P04083,P04179,P04216,P04279,P04792,P05026,P05089,P05090,P05109,P05413,P06307,P06576,P06727,P06748,P07108,P07196,P07339,P07355,P07384,P07737,P07900,…
GO:BP	ribose phosphate metabolic process	GO:0019693	3.956265075744405e-13	12.402714617712785	444	711	59	O00154,O75947,O75964,P00338,P00491,P00492,P00558,P00568,P02730,P04075,P04406,P06576,P06733,P07108,P07738,P07741,P08559,P09104,P09467,P09622,P09972,P10515,P11177,P11413,P14618,P15531,P18669,P18859,P19367,P22234,P22392,P24752,P25705,P29401,P30049,P30085,P30566,P30613,P31939,P36542,P37840,P38606,P48047,P49247,P49773,P51659,P54819,P55072,P55263,P56385,P56537,P60174,P60891,P62328,P62826,Q00013,Q16774,…
GO:BP	response to hypoxia	GO:0001666	4.1511728204812054e-13	12.381829185817098	367	711	53	O00231,O00233,O00487,O14818,O94760,P00338,P00558,P01210,P02511,P02545,P04040,P04179,P04271,P05026,P06733,P07237,P10809,P13716,P14625,P17980,P20618,P23526,P25713,P25786,P25787,P25788,P25789,P28066,P28070,P28072,P28074,P30566,P30613,P42765,P43686,P49721,P60900,P62191,P62873,P62987,Q06323,Q13200,Q13526,Q16401,Q8IXJ6,Q8WVM8,Q92530,Q92597,Q99436,Q99623,Q9UL46,Q9UMX0,Q9Y6H1
GO:BP	negative regulation of cellular component organization	GO:0051129	4.350107907542273e-13	12.361499969926072	760	711	81	P01034,P02511,P02545,P02549,P02647,P02649,P02652,P02654,P02655,P02656,P04216,P04350,P05090,P06727,P06748,P07203,P07737,P08670,P09382,P09651,P0DMV9,P10412,P10451,P10636,P10909,P11021,P11137,P11142,P11277,P14136,P16401,P16403,P16949,P20916,P21333,P23515,P25686,P25713,P27816,P28289,P31146,P31150,P35611,P35612,P37840,P40121,P42765,P43034,P45880,P46821,P47755,P47756,P48506,P52565,P52907,P54652,P58546,…
GO:BP	regulation of transport	GO:0051049	4.6387295071152e-13	12.333600951256244	1839	711	144	O00233,O00299,O00410,O00499,O14745,O14810,O43707,O43768,O60641,O75083,O75955,O76070,O95782,P00367,P00441,P00734,P00918,P01024,P02511,P02647,P02649,P02652,P02654,P02655,P02656,P02671,P02675,P02679,P02753,P02765,P02787,P04083,P04216,P04279,P05026,P05089,P05090,P05109,P05413,P06307,P06727,P07108,P07196,P07355,P07384,P08238,P0C0L5,P0DP25,P10451,P10599,P10909,P11137,P11142,P11171,P11215,P11413,P12036,…
GO:BP	regulation of anatomical structure morphogenesis	GO:0022603	4.996258652383371e-13	12.301355086631943	1048	711	99	O00231,O00233,O00487,O14558,O14745,O14818,O43707,O75083,O75781,O94760,O95782,P00558,P00734,P01024,P01034,P02549,P02647,P02671,P02675,P02679,P02749,P02751,P02776,P04075,P04083,P04216,P04264,P04271,P04792,P07196,P07237,P07737,P09493,P10451,P10636,P11137,P11171,P13489,P14618,P14923,P15104,P16452,P17980,P19105,P20618,P20916,P21333,P21579,P23297,P23381,P23515,P23528,P25713,P25786,P25787,P25788,P25789,…
GO:BP	cellular amino acid metabolic process	GO:0006520	5.215480074996469e-13	12.282705709418497	344	711	51	O00231,O00233,O00487,O14818,O43175,O94760,O94925,O95865,P00367,P00505,P05089,P09417,P09622,P12955,P15104,P16930,P17174,P17980,P20618,P23381,P23526,P24752,P25325,P25786,P25787,P25788,P25789,P28066,P28070,P28072,P28074,P43686,P48506,P48507,P49419,P49721,P52758,P60900,P62191,Q02252,Q06323,Q13200,Q13867,Q14894,Q16401,Q7L266,Q92530,Q99436,Q99497,Q9UHY7,Q9UL46
GO:BP	neural nucleus development	GO:0048857	5.63660940705005e-13	12.248982058889249	66	711	23	P00338,P00367,P02686,P09543,P0DP25,P11021,P11413,P12277,P14854,P18859,P20916,P23297,P27348,P60201,P60709,P62258,P63167,P80723,Q04917,Q16352,Q8IXJ6,Q9UN36,Q9Y2J8
GO:BP	response to oxygen levels	GO:0070482	7.066627028032307e-13	12.150787829860032	410	711	56	O00231,O00233,O00487,O14818,O75348,O94760,P00338,P00558,P01210,P02452,P02511,P02545,P04040,P04179,P04271,P05026,P06733,P07237,P10809,P13716,P14625,P17980,P20618,P23526,P25713,P25786,P25787,P25788,P25789,P28066,P28070,P28072,P28074,P30566,P30613,P38606,P42765,P43686,P49721,P60900,P62191,P62873,P62987,Q06323,Q13200,Q13526,Q16401,Q8IXJ6,Q8WVM8,Q92530,Q92597,Q99436,Q99623,Q9UL46,Q9UMX0,Q9Y6H1
GO:BP	hematopoietic stem cell differentiation	GO:0060218	8.677758281186465e-13	12.061592451303943	89	711	26	O00231,O00233,O00487,O14818,P17980,P20618,P25786,P25787,P25788,P25789,P28066,P28070,P28072,P28074,P38646,P43686,P49721,P60900,P62191,Q03164,Q06323,Q13200,Q16401,Q92530,Q99436,Q9UL46
GO:BP	interleukin-1-mediated signaling pathway	GO:0070498	8.733640265209243e-13	12.058804700444455	105	711	28	O00231,O00233,O00487,O14818,P17980,P20618,P25786,P25787,P25788,P25789,P28066,P28070,P28072,P28074,P43686,P49721,P60900,P61088,P62191,P62987,P63208,Q06323,Q13200,Q13404,Q16401,Q92530,Q99436,Q9UL46
GO:BP	regulation of organelle organization	GO:0033043	1.0234920247390922e-12	11.989915537100448	1228	711	109	O00499,O14810,O75083,O94811,P02545,P02549,P02647,P04083,P04350,P05109,P06702,P06733,P06748,P07203,P07355,P07737,P09104,P09493,P09651,P0DMV9,P10636,P10909,P11137,P11277,P13796,P16157,P16401,P16949,P17677,P17987,P21333,P21579,P21796,P22626,P23246,P26038,P27348,P27797,P27816,P28289,P28482,P31146,P31946,P35611,P35612,P37840,P40121,P40227,P42765,P43034,P46821,P47755,P47756,P48426,P48506,P48643,P49368,…
GO:BP	purine-containing compound metabolic process	GO:0072521	1.1787359848313608e-12	11.92858345798449	468	711	60	O00154,O43598,O75947,O75964,P00338,P00491,P00492,P00558,P00568,P02730,P02766,P04075,P04406,P06576,P06733,P07108,P07203,P07738,P07741,P08559,P09104,P09467,P09622,P09972,P10515,P11177,P14618,P15531,P18669,P18859,P19367,P22234,P22392,P23526,P24752,P25705,P30049,P30566,P30613,P31939,P36542,P36959,P37840,P38606,P48047,P49773,P51659,P54819,P55072,P55263,P56385,P56537,P60174,P60891,P62328,P62826,Q00013,…
GO:BP	regulation of hematopoietic progenitor cell differentiation	GO:1901532	1.586186627728904e-12	11.799645715741953	91	711	26	O00231,O00233,O00487,O14818,P17980,P20618,P25786,P25787,P25788,P25789,P28066,P28070,P28072,P28074,P38646,P43686,P49721,P60900,P62191,Q03164,Q06323,Q13200,Q16401,Q92530,Q99436,Q9UL46
GO:BP	mitochondrial ATP synthesis coupled electron transport	GO:0042775	1.5938750206273339e-12	11.797545735624894	99	711	27	O14548,O43181,O43678,O75380,O95182,P07919,P09622,P10606,P13073,P14854,P14927,P19404,P20674,P22695,P31040,P31930,P37840,P47985,P51970,P55957,P56556,P99999,Q16718,Q99497,Q9UI09,Q9Y6H1,Q9Y6M9
GO:BP	antigen processing and presentation of peptide antigen via MHC class I	GO:0002474	1.5938750206273339e-12	11.797545735624894	99	711	27	O00231,O00233,O00487,O14818,P17980,P20618,P25786,P25787,P25788,P25789,P27797,P28066,P28070,P28072,P28074,P30101,P43686,P49721,P60900,P61769,P62191,Q06323,Q13200,Q16401,Q92530,Q99436,Q9UL46
GO:BP	regulation of protein-containing complex assembly	GO:0043254	1.6806071442828204e-12	11.774533794597374	458	711	59	O00499,O94811,P02511,P02549,P02649,P04350,P06307,P07737,P07900,P0DMV9,P10636,P10909,P11021,P11137,P11142,P11277,P13796,P14136,P16949,P17980,P23381,P26038,P28289,P31146,P35611,P35612,P37840,P40121,P43686,P45880,P46821,P47755,P47756,P52907,P54920,P55072,P55957,P58546,P60983,P61266,P61764,P62328,P63313,P84077,Q01082,Q08495,Q13813,Q16623,Q16658,Q86VP6,Q92599,Q93045,Q99497,Q9BPX5,Q9BW30,Q9H115,Q9H3Q1,…
GO:BP	nucleotide metabolic process	GO:0009117	1.6976360916107193e-12	11.77015540027782	541	711	65	O00154,O43598,O75947,O75964,P00338,P00491,P00492,P00558,P00568,P02730,P04075,P04406,P06576,P06733,P07108,P07203,P07738,P07741,P08559,P09104,P09467,P09543,P09622,P09972,P10515,P11177,P14618,P15531,P18669,P18859,P19367,P22234,P22392,P23919,P24752,P25705,P28482,P30049,P30085,P30566,P30613,P31939,P36542,P36959,P37840,P38606,P48047,P49773,P51659,P54819,P55072,P55263,P56385,P56537,P60174,P60891,P62328,…
GO:BP	cellular response to hypoxia	GO:0071456	1.8557697035999875e-12	11.73147591963729	214	711	39	O00231,O00233,O00487,O14818,O94760,P00558,P02545,P04271,P06733,P07237,P17980,P20618,P25713,P25786,P25787,P25788,P25789,P28066,P28070,P28072,P28074,P42765,P43686,P49721,P60900,P62191,P62873,P62987,Q06323,Q13200,Q16401,Q8IXJ6,Q92530,Q92597,Q99436,Q99623,Q9UL46,Q9UMX0,Q9Y6H1
GO:BP	purine nucleotide metabolic process	GO:0006163	1.9495842033775403e-12	11.710058002706058	446	711	58	O00154,O43598,O75947,O75964,P00338,P00491,P00492,P00558,P00568,P02730,P04075,P04406,P06576,P06733,P07108,P07203,P07738,P07741,P08559,P09104,P09467,P09622,P09972,P10515,P11177,P14618,P15531,P18669,P18859,P19367,P22234,P22392,P24752,P25705,P30049,P30566,P30613,P31939,P36542,P36959,P37840,P38606,P48047,P49773,P51659,P54819,P55072,P55263,P56385,P56537,P60174,P60891,P62328,P62826,Q00013,Q16774,Q96IU4,…
GO:BP	hydrogen peroxide metabolic process	GO:0042743	2.023379814326055e-12	11.693922586935942	56	711	21	P00441,P00738,P02008,P02042,P04040,P04179,P06727,P07203,P09105,P25713,P30041,P30044,P30048,P32119,P37840,P68871,P69891,P69892,Q06830,Q6B0K9,Q99497
GO:BP	ATP synthesis coupled electron transport	GO:0042773	2.10380891708504e-12	11.676993708446123	100	711	27	O14548,O43181,O43678,O75380,O95182,P07919,P09622,P10606,P13073,P14854,P14927,P19404,P20674,P22695,P31040,P31930,P37840,P47985,P51970,P55957,P56556,P99999,Q16718,Q99497,Q9UI09,Q9Y6H1,Q9Y6M9
GO:BP	respiratory electron transport chain	GO:0022904	2.171590168964981e-12	11.663222133112289	117	711	29	O14548,O43181,O43678,O75380,O95182,P07919,P09622,P10606,P13073,P13804,P14854,P14927,P19404,P20674,P22695,P31040,P31930,P37840,P38117,P47985,P51970,P55957,P56556,P99999,Q16718,Q99497,Q9UI09,Q9Y6H1,Q9Y6M9
GO:BP	response to decreased oxygen levels	GO:0036293	2.3490944240829473e-12	11.629099525992086	382	711	53	O00231,O00233,O00487,O14818,O94760,P00338,P00558,P01210,P02511,P02545,P04040,P04179,P04271,P05026,P06733,P07237,P10809,P13716,P14625,P17980,P20618,P23526,P25713,P25786,P25787,P25788,P25789,P28066,P28070,P28072,P28074,P30566,P30613,P42765,P43686,P49721,P60900,P62191,P62873,P62987,Q06323,Q13200,Q13526,Q16401,Q8IXJ6,Q8WVM8,Q92530,Q92597,Q99436,Q99623,Q9UL46,Q9UMX0,Q9Y6H1
GO:BP	cell cycle G2/M phase transition	GO:0044839	2.8672508934291604e-12	11.542534303264032	273	711	44	O00231,O00233,O00487,O14818,O43768,P04350,P06748,P07437,P07900,P0DP25,P17980,P20618,P25786,P25787,P25788,P25789,P28066,P28070,P28072,P28074,P30153,P43034,P43686,P49721,P54652,P60900,P61163,P61925,P61981,P62191,P62258,P63167,P63208,P68366,P68371,Q06323,Q13200,Q13409,Q13561,Q16401,Q71U36,Q92530,Q99436,Q9UL46
GO:BP	G2/M transition of mitotic cell cycle	GO:0000086	3.117616515417939e-12	11.506177306555923	262	711	43	O00231,O00233,O00487,O14818,O43768,P04350,P07437,P07900,P0DP25,P17980,P20618,P25786,P25787,P25788,P25789,P28066,P28070,P28072,P28074,P30153,P43034,P43686,P49721,P54652,P60900,P61163,P61925,P61981,P62191,P62258,P63167,P63208,P68366,P68371,Q06323,Q13200,Q13409,Q13561,Q16401,Q71U36,Q92530,Q99436,Q9UL46
GO:BP	Wnt signaling pathway, planar cell polarity pathway	GO:0060071	3.2537241961274397e-12	11.487619263069845	110	711	28	O00231,O00233,O00487,O14818,O95782,P07737,P17980,P20618,P25786,P25787,P25788,P25789,P28066,P28070,P28072,P28074,P43686,P49721,P60900,P62191,P63010,Q00610,Q06323,Q13200,Q16401,Q92530,Q99436,Q9UL46
GO:BP	cellular ketone metabolic process	GO:0042180	3.2916624739834826e-12	11.482584703593924	274	711	44	O00231,O00233,O00487,O14818,O43488,O75828,P00505,P02647,P02654,P02655,P02656,P04083,P05413,P06727,P15121,P16083,P17980,P20618,P25786,P25787,P25788,P25789,P28066,P28070,P28072,P28074,P37840,P43686,P49721,P55809,P56537,P60174,P60900,P62191,Q01469,Q04760,Q06323,Q13200,Q16401,Q16775,Q92530,Q99436,Q99497,Q9UL46
GO:BP	regulation of transcription from RNA polymerase II promoter in response to stress	GO:0043618	4.19274467208529e-12	11.377501584264868	111	711	28	O00231,O00233,O00487,O14818,P11021,P17980,P20618,P25713,P25786,P25787,P25788,P25789,P28066,P28070,P28072,P28074,P43686,P49721,P60900,P62191,P62987,Q06323,Q13200,Q16401,Q8IXJ6,Q92530,Q99436,Q9UL46
GO:BP	post-translational protein modification	GO:0043687	4.4378547579752025e-12	11.35282691545284	362	711	51	O00231,O00233,O00487,O14818,O15240,P01009,P01024,P01034,P01042,P01210,P02647,P02649,P02652,P02671,P02679,P02751,P02765,P02768,P02787,P07237,P09382,P10451,P13611,P14625,P15374,P17980,P20618,P25786,P25787,P25788,P25789,P28066,P28070,P28072,P28074,P43686,P49721,P60900,P62191,P63208,Q06323,Q13200,Q15084,Q15843,Q16401,Q86VP6,Q92530,Q99436,Q9BT78,Q9UL46,Q9UNS2
GO:BP	anaphase-promoting complex-dependent catabolic process	GO:0031145	4.971592470629425e-12	11.303504478383298	87	711	25	O00231,O00233,O00487,O14818,P17980,P20618,P25786,P25787,P25788,P25789,P28066,P28070,P28072,P28074,P43686,P49721,P60900,P62191,P62987,Q06323,Q13200,Q16401,Q92530,Q99436,Q9UL46
GO:BP	nucleoside phosphate metabolic process	GO:0006753	4.984047123858788e-12	11.30241786010188	553	711	65	O00154,O43598,O75947,O75964,P00338,P00491,P00492,P00558,P00568,P02730,P04075,P04406,P06576,P06733,P07108,P07203,P07738,P07741,P08559,P09104,P09467,P09543,P09622,P09972,P10515,P11177,P14618,P15531,P18669,P18859,P19367,P22234,P22392,P23919,P24752,P25705,P28482,P30049,P30085,P30566,P30613,P31939,P36542,P36959,P37840,P38606,P48047,P49773,P51659,P54819,P55072,P55263,P56385,P56537,P60174,P60891,P62328,…
GO:BP	SCF-dependent proteasomal ubiquitin-dependent protein catabolic process	GO:0031146	5.035167195776902e-12	11.297986103859573	95	711	26	O00231,O00233,O00487,O14818,P17980,P20618,P25786,P25787,P25788,P25789,P28066,P28070,P28072,P28074,P43686,P49721,P60900,P62191,P63208,Q06323,Q13200,Q16401,Q6ZVX7,Q92530,Q99436,Q9UL46
GO:BP	ribose phosphate biosynthetic process	GO:0046390	5.324857024950646e-12	11.273692048754688	199	711	37	O00154,O75947,O75964,P00492,P00568,P04075,P06576,P06733,P07741,P08559,P09622,P10515,P11177,P11413,P15531,P18859,P22234,P22392,P24752,P25705,P29401,P30049,P30085,P30566,P30613,P31939,P36542,P37840,P38606,P48047,P54819,P55072,P55263,P56385,P60891,P62328,Q16774
GO:BP	cellular response to oxygen levels	GO:0071453	5.43509812637762e-12	11.26479261066515	243	711	41	O00231,O00233,O00487,O14818,O75348,O94760,P00558,P02545,P04271,P06733,P07237,P17980,P20618,P25713,P25786,P25787,P25788,P25789,P28066,P28070,P28072,P28074,P38606,P42765,P43686,P49721,P60900,P62191,P62873,P62987,Q06323,Q13200,Q16401,Q8IXJ6,Q92530,Q92597,Q99436,Q99623,Q9UL46,Q9UMX0,Q9Y6H1
GO:BP	response to inorganic substance	GO:0010035	5.522207210304229e-12	11.257887301318027	583	711	67	O14618,O60888,P00167,P00338,P00441,P00738,P00918,P01210,P02452,P02511,P02671,P02675,P02679,P02787,P04040,P04083,P04179,P05089,P05109,P06727,P07196,P07203,P09417,P09467,P09651,P0DP25,P10599,P10636,P10746,P10809,P11021,P11413,P13716,P15121,P17174,P20073,P21579,P23919,P25713,P27797,P28482,P30048,P30049,P30613,P31150,P31939,P32119,P35611,P37840,P43487,P46821,P48506,P55072,P61769,P67775,P68871,Q00796,…
GO:BP	establishment of tissue polarity	GO:0007164	5.659991287441276e-12	11.247184237331002	130	711	30	O00231,O00233,O00487,O14818,O75083,O95782,P07737,P17980,P20618,P25786,P25787,P25788,P25789,P28066,P28070,P28072,P28074,P43034,P43686,P49721,P60900,P62191,P63010,Q00610,Q06323,Q13200,Q16401,Q92530,Q99436,Q9UL46
GO:BP	establishment of planar polarity	GO:0001736	5.659991287441276e-12	11.247184237331002	130	711	30	O00231,O00233,O00487,O14818,O75083,O95782,P07737,P17980,P20618,P25786,P25787,P25788,P25789,P28066,P28070,P28072,P28074,P43034,P43686,P49721,P60900,P62191,P63010,Q00610,Q06323,Q13200,Q16401,Q92530,Q99436,Q9UL46
GO:BP	nucleobase-containing small molecule metabolic process	GO:0055086	6.021063134869791e-12	11.220326818901171	628	711	70	O00154,O43598,O75947,O75964,P00338,P00491,P00492,P00558,P00568,P02730,P02766,P04075,P04406,P06576,P06733,P07108,P07203,P07738,P07741,P08559,P09104,P09467,P09543,P09622,P09972,P10515,P11177,P14618,P15531,P18669,P18859,P19367,P22234,P22392,P23526,P23919,P24752,P25705,P28482,P30049,P30085,P30566,P30613,P31939,P35754,P36542,P36959,P37840,P38606,P48047,P49773,P51659,P54819,P55072,P55263,P56385,P56537,…
GO:BP	regulation of establishment of planar polarity	GO:0090175	8.812958287410888e-12	11.054878285431057	114	711	28	O00231,O00233,O00487,O14818,O95782,P07737,P17980,P20618,P25786,P25787,P25788,P25789,P28066,P28070,P28072,P28074,P43686,P49721,P60900,P62191,P63010,Q00610,Q06323,Q13200,Q16401,Q92530,Q99436,Q9UL46
GO:BP	cellular response to decreased oxygen levels	GO:0036294	9.062540024060227e-12	11.042750062386178	224	711	39	O00231,O00233,O00487,O14818,O94760,P00558,P02545,P04271,P06733,P07237,P17980,P20618,P25713,P25786,P25787,P25788,P25789,P28066,P28070,P28072,P28074,P42765,P43686,P49721,P60900,P62191,P62873,P62987,Q06323,Q13200,Q16401,Q8IXJ6,Q92530,Q92597,Q99436,Q99623,Q9UL46,Q9UMX0,Q9Y6H1
GO:BP	response to stress	GO:0006950	1.493741687894803e-11	10.825724498384918	4321	711	260	A0A0C4DH25,E9PAV3,O00231,O00233,O00244,O00299,O00487,O00533,O14618,O14773,O14818,O15240,O75157,O75348,O75955,O94760,P00338,P00441,P00558,P00734,P00738,P00751,P00918,P01009,P01011,P01023,P01024,P01034,P01042,P01210,P01859,P01861,P01876,P02042,P02452,P02511,P02545,P02647,P02649,P02652,P02671,P02675,P02679,P02730,P02749,P02751,P02763,P02765,P02768,P02775,P02776,P02787,P02788,P02790,P04040,P04083,P04…
GO:BP	cellular oxidant detoxification	GO:0098869	1.501146414435431e-11	10.823576946743874	99	711	26	O14618,P00441,P00738,P02008,P02042,P02649,P02768,P04040,P04179,P06702,P06727,P07203,P09105,P09211,P25713,P30041,P30044,P30048,P32119,P68871,P69891,P69892,P78417,Q06830,Q6B0K9,Q99497
GO:BP	regulation of establishment of protein localization	GO:0070201	1.5138178755659934e-11	10.819926370803211	595	711	67	O00233,O00410,O43768,P00367,P02649,P02671,P02675,P02679,P02753,P04083,P05090,P07339,P08238,P10599,P10636,P11142,P11215,P13796,P14923,P15104,P17987,P21333,P27105,P27348,P28482,P30040,P30626,P31150,P31946,P40227,P48643,P49368,P50990,P50991,P55809,P55957,P60880,P61925,P61960,P61970,P61981,P62258,P62760,P62826,P62937,P63027,P63098,P63104,P63167,P68036,P78371,P84077,Q04917,Q08209,Q08495,Q13263,Q16623,…
GO:BP	protein stabilization	GO:0050821	1.6131496075087227e-11	10.792325353192263	195	711	36	O75955,P02511,P02647,P02652,P04406,P05026,P06748,P07737,P07900,P08238,P0DMV9,P10809,P10909,P16401,P17987,P21333,P25713,P27797,P35232,P40227,P48643,P49368,P50990,P50991,P61764,P62081,P78371,Q02413,Q13526,Q14254,Q14574,Q99497,Q99623,Q99832,Q9NZD4,Q9Y2Z0
GO:BP	regulation of DNA-templated transcription in response to stress	GO:0043620	1.805887007442299e-11	10.743309426547135	117	711	28	O00231,O00233,O00487,O14818,P11021,P17980,P20618,P25713,P25786,P25787,P25788,P25789,P28066,P28070,P28072,P28074,P43686,P49721,P60900,P62191,P62987,Q06323,Q13200,Q16401,Q8IXJ6,Q92530,Q99436,Q9UL46
GO:BP	aerobic electron transport chain	GO:0019646	2.1028544825112926e-11	10.677190779443468	92	711	25	O14548,O43181,O43678,O75380,O95182,P07919,P09622,P10606,P13073,P14854,P14927,P19404,P20674,P22695,P31040,P31930,P37840,P47985,P51970,P56556,P99999,Q16718,Q99497,Q9UI09,Q9Y6M9
GO:BP	purine ribonucleotide metabolic process	GO:0009150	2.1885323692992817e-11	10.659847025608281	416	711	54	O00154,O75947,O75964,P00338,P00491,P00492,P00558,P00568,P02730,P04075,P04406,P06576,P06733,P07108,P07738,P07741,P08559,P09104,P09467,P09622,P09972,P10515,P11177,P14618,P15531,P18669,P18859,P19367,P22234,P22392,P24752,P25705,P30049,P30566,P30613,P31939,P36542,P37840,P38606,P48047,P49773,P51659,P54819,P55072,P55263,P56385,P56537,P60174,P62328,P62826,Q00013,Q16774,Q96IU4,Q9Y2T3
GO:BP	ribonucleotide metabolic process	GO:0009259	3.107813040045138e-11	10.507545115392027	433	711	55	O00154,O75947,O75964,P00338,P00491,P00492,P00558,P00568,P02730,P04075,P04406,P06576,P06733,P07108,P07738,P07741,P08559,P09104,P09467,P09622,P09972,P10515,P11177,P14618,P15531,P18669,P18859,P19367,P22234,P22392,P24752,P25705,P30049,P30085,P30566,P30613,P31939,P36542,P37840,P38606,P48047,P49773,P51659,P54819,P55072,P55263,P56385,P56537,P60174,P62328,P62826,Q00013,Q16774,Q96IU4,Q9Y2T3
GO:BP	mitochondrion organization	GO:0007005	4.828967346864181e-11	10.31614573125831	565	711	64	O14548,O43181,O43678,O75223,O75380,O75431,O75947,O75964,O95182,P02545,P04179,P06307,P06576,P07203,P07900,P09543,P0DP25,P10636,P10809,P10909,P14406,P18859,P19404,P21796,P25705,P27348,P30048,P30049,P31946,P34932,P35232,P36542,P37840,P38646,P42765,P45880,P47985,P48047,P48506,P48507,P51970,P55957,P56385,P56556,P61981,P62258,P63098,P63104,P68036,P99999,Q04837,Q04917,Q05193,Q16718,Q8N183,Q99497,Q99623,…
GO:BP	proteolysis	GO:0006508	5.244427003345603e-11	10.28030195511181	1851	711	139	A0A1B0GUS4,O00231,O00233,O00487,O00499,O14773,O14818,P00558,P00734,P00738,P00751,P01009,P01011,P01023,P01024,P01034,P01040,P01042,P02511,P02649,P02671,P02675,P02679,P02686,P02749,P02751,P02765,P02788,P04080,P04279,P04406,P04632,P05109,P05156,P06307,P06702,P06733,P07203,P07339,P07355,P07384,P07858,P08238,P09622,P09936,P09960,P0C0L5,P0DMV9,P10636,P10809,P10909,P11021,P12273,P12955,P13716,P13798,P14…
GO:BP	cellular detoxification	GO:1990748	5.7271673084938165e-11	10.242060129599382	113	711	27	O14618,P00441,P00738,P02008,P02042,P02649,P02768,P04040,P04179,P06702,P06727,P07203,P09105,P09211,P10768,P25713,P30041,P30044,P30048,P32119,P68871,P69891,P69892,P78417,Q06830,Q6B0K9,Q99497
GO:BP	non-canonical Wnt signaling pathway	GO:0035567	6.091041005317086e-11	10.215308476787694	151	711	31	O00231,O00233,O00487,O14818,O95782,P07737,P17980,P20618,P25786,P25787,P25788,P25789,P28066,P28070,P28072,P28074,P43686,P49721,P60900,P62191,P62873,P63010,P63098,Q00610,Q06323,Q08209,Q13200,Q16401,Q92530,Q99436,Q9UL46
GO:BP	regulation of protein localization	GO:0032880	6.671633312001548e-11	10.175767831517591	912	711	86	O00233,O00410,O43768,P00367,P00734,P02545,P02649,P02671,P02675,P02679,P02753,P04083,P05090,P06748,P07339,P07900,P08238,P10599,P10636,P11137,P11142,P11171,P11215,P13796,P14923,P15104,P17987,P21333,P25686,P26038,P27105,P27348,P28482,P30040,P30626,P31150,P31946,P32455,P40227,P48643,P49368,P50990,P50991,P52565,P55072,P55809,P55957,P60709,P60880,P61925,P61960,P61970,P61981,P62258,P62760,P62826,P62937,…
GO:BP	regulation of cellular catabolic process	GO:0031329	7.10286587891059e-11	10.148566385890943	913	711	86	O00231,O00233,O00487,O14818,O75348,P00738,P01034,P02647,P02649,P02654,P02655,P02656,P04406,P04632,P04792,P06727,P06748,P07203,P07355,P07384,P07900,P08238,P08670,P09936,P0DMV9,P10636,P10909,P11142,P13716,P14136,P17980,P18669,P20618,P21281,P21796,P25686,P25713,P25786,P25787,P25788,P25789,P26038,P28066,P28070,P28072,P28074,P31946,P36543,P37840,P38606,P43686,P45974,P48426,P48506,P49721,P52758,P54578,…
GO:BP	positive regulation of transport	GO:0051050	9.660416948444656e-11	10.015004128812148	951	711	88	O00233,O00410,O14745,O43707,O75955,O95782,P00367,P00441,P00734,P00918,P01024,P02647,P02649,P02652,P02671,P02675,P02679,P02753,P02765,P02787,P04083,P04216,P05026,P05109,P05413,P06307,P07108,P07355,P08238,P0C0L5,P0DP25,P10451,P10909,P11137,P11215,P11413,P14923,P15104,P21333,P21579,P23297,P26038,P27105,P27348,P27797,P28482,P30626,P31946,P35754,P37840,P54652,P55809,P55957,P60201,P60709,P61266,P61764,…
GO:BP	regulation of cellular ketone metabolic process	GO:0010565	1.0943973806508568e-10	9.96082495507045	196	711	35	O00231,O00233,O00487,O14818,P02647,P02654,P02655,P02656,P04083,P05413,P06727,P17980,P20618,P25786,P25787,P25788,P25789,P28066,P28070,P28072,P28074,P37840,P43686,P49721,P56537,P60900,P62191,Q01469,Q06323,Q13200,Q16401,Q92530,Q99436,Q99497,Q9UL46
GO:BP	system development	GO:0048731	1.1665741322126393e-10	9.933087657909315	5095	711	291	E9PAV3,O00231,O00233,O00487,O00499,O00533,O14558,O14745,O14773,O14818,O15240,O43175,O43181,O75083,O75363,O75781,O75955,O94760,O94811,O94856,O95782,P00338,P00367,P00441,P00491,P00492,P00505,P00558,P00734,P00918,P01024,P01040,P01210,P02452,P02511,P02545,P02549,P02647,P02649,P02652,P02686,P02730,P02749,P02751,P02753,P02765,P02776,P02787,P02788,P04040,P04083,P04179,P04216,P04259,P04264,P04271,P04632,…
GO:BP	regulation of protein stability	GO:0031647	1.2059976482363772e-10	9.918653539093844	302	711	44	O75955,P02511,P02545,P02647,P02652,P02787,P04406,P05026,P06748,P07737,P07900,P08238,P0DMV9,P10809,P10909,P11142,P16401,P17987,P21333,P25713,P27797,P28482,P35232,P37840,P40227,P48643,P49368,P50990,P50991,P54725,P61764,P62081,P78371,Q02413,Q13526,Q14254,Q14574,Q5TDH0,Q92599,Q99497,Q99623,Q99832,Q9NZD4,Q9Y2Z0
GO:BP	negative regulation of G2/M transition of mitotic cell cycle	GO:0010972	1.341675003752247e-10	9.872352671328311	99	711	25	O00231,O00233,O00487,O14818,P17980,P20618,P25786,P25787,P25788,P25789,P28066,P28070,P28072,P28074,P43686,P49721,P60900,P62191,P63208,Q06323,Q13200,Q16401,Q92530,Q99436,Q9UL46
GO:BP	cellular amine metabolic process	GO:0044106	1.492020484185532e-10	9.826225214324694	166	711	32	O00231,O00233,O00487,O14818,P00492,P11215,P15121,P17980,P20618,P25786,P25787,P25788,P25789,P28066,P28070,P28072,P28074,P37840,P43686,P49419,P49721,P58546,P60900,P62191,Q06323,Q13200,Q16143,Q16401,Q92530,Q99436,Q99497,Q9UL46
GO:BP	interleukin-12-mediated signaling pathway	GO:0035722	1.5411762877344498e-10	9.812147681585655	47	711	18	P00441,P00915,P04179,P07237,P07355,P13796,P14174,P17987,P22626,P23528,P26038,P37837,P38646,P52907,P62937,P78417,P84077,Q9UL46
GO:BP	mitochondrial membrane organization	GO:0007006	1.5565892816725466e-10	9.807825964332125	156	711	31	O75431,O75947,O75964,P06576,P07900,P09543,P0DP25,P18859,P25705,P27348,P30049,P31946,P34932,P36542,P37840,P38646,P42765,P45880,P48047,P48506,P55957,P56385,P61981,P62258,P63098,P63104,Q04917,Q9BRQ6,Q9NX63,Q9UII2,Q9Y5J7
GO:BP	negative regulation of protein polymerization	GO:0032272	1.579483450322469e-10	9.801484920231314	83	711	23	P02549,P04350,P07737,P11137,P11277,P16949,P28289,P35611,P35612,P37840,P40121,P45880,P47755,P47756,P52907,P58546,P62328,P63313,Q01082,Q08495,Q13813,Q93045,Q9NZR1
GO:BP	small molecule catabolic process	GO:0044282	1.7265505545842256e-10	9.762820700688101	437	711	54	O75828,O94760,O94925,O95865,P00352,P00367,P00491,P00505,P00558,P02649,P04075,P04406,P05089,P05091,P06733,P09104,P09417,P09622,P09972,P10768,P13804,P14618,P15104,P16083,P16930,P17174,P18669,P19367,P23526,P24752,P25325,P25713,P29218,P30084,P30613,P38117,P40939,P42765,P49419,P51659,P52209,P52758,P55809,P60174,Q00796,Q02252,Q13867,Q14894,Q16775,Q16836,Q7L266,Q96G03,Q99497,Q9BWD1
GO:BP	regulation of catabolic process	GO:0009894	1.934401461673069e-10	9.71345338832144	1081	711	95	O00231,O00233,O00487,O14818,O75348,P00738,P01034,P02647,P02649,P02652,P02654,P02655,P02656,P02730,P04406,P04632,P04792,P06727,P06748,P07203,P07355,P07384,P07900,P08238,P08670,P09467,P09936,P0DMV9,P10636,P10909,P11142,P13716,P14136,P17980,P18669,P20618,P21281,P21333,P21796,P25686,P25713,P25786,P25787,P25788,P25789,P26038,P28066,P28070,P28072,P28074,P31946,P35232,P36543,P37840,P38606,P43686,P45974,…
GO:BP	purine ribonucleotide biosynthetic process	GO:0009152	1.937527120524178e-10	9.712752209744716	178	711	33	O00154,O75947,O75964,P00492,P00568,P04075,P06576,P06733,P07741,P08559,P09622,P10515,P11177,P15531,P18859,P22234,P22392,P24752,P25705,P30049,P30566,P30613,P31939,P36542,P37840,P38606,P48047,P54819,P55072,P55263,P56385,P62328,Q16774
GO:BP	negative regulation of cell cycle G2/M phase transition	GO:1902750	2.2073331313695983e-10	9.65613211804013	101	711	25	O00231,O00233,O00487,O14818,P17980,P20618,P25786,P25787,P25788,P25789,P28066,P28070,P28072,P28074,P43686,P49721,P60900,P62191,P63208,Q06323,Q13200,Q16401,Q92530,Q99436,Q9UL46
GO:BP	purine-containing compound biosynthetic process	GO:0072522	2.334016165350703e-10	9.631896140365072	212	711	36	O00154,O75947,O75964,P00491,P00492,P00568,P04075,P06576,P06733,P07741,P08559,P09622,P10515,P11177,P15531,P18859,P22234,P22392,P24752,P25705,P30049,P30566,P30613,P31939,P36542,P36959,P37840,P38606,P48047,P54819,P55072,P55263,P56385,P60891,P62328,Q16774
GO:BP	ribonucleotide biosynthetic process	GO:0009260	2.7891163913813357e-10	9.554533362005037	191	711	34	O00154,O75947,O75964,P00492,P00568,P04075,P06576,P06733,P07741,P08559,P09622,P10515,P11177,P15531,P18859,P22234,P22392,P24752,P25705,P30049,P30085,P30566,P30613,P31939,P36542,P37840,P38606,P48047,P54819,P55072,P55263,P56385,P62328,Q16774
GO:BP	anatomical structure development	GO:0048856	3.098311760041774e-10	9.5088748845582	6164	711	335	E9PAV3,O00231,O00233,O00487,O00499,O00533,O14558,O14745,O14773,O14818,O15240,O43175,O43181,O43598,O43678,O43707,O75083,O75363,O75781,O75955,O94760,O94811,O94856,O95782,P00338,P00367,P00441,P00491,P00492,P00505,P00558,P00734,P00918,P01024,P01034,P01040,P01210,P02452,P02511,P02545,P02549,P02647,P02649,P02652,P02671,P02675,P02679,P02686,P02730,P02749,P02751,P02753,P02765,P02776,P02787,P02788,P04040,…
GO:BP	intracellular transport	GO:0046907	3.198828536934161e-10	9.495009038271332	1723	711	130	E9PAV3,O00410,O00499,O14576,O14745,O43681,O43707,O75947,O75964,O95782,P00441,P00734,P01009,P02511,P02545,P02549,P02649,P04792,P05026,P05090,P05386,P05387,P05413,P06576,P06748,P07196,P07355,P07437,P07900,P08238,P09496,P09497,P09651,P09936,P10599,P10636,P10809,P10909,P11021,P11137,P11142,P11215,P11277,P12036,P13796,P14136,P14625,P14923,P16157,P18859,P21333,P22626,P23246,P25705,P26038,P27105,P27348,…
GO:BP	cellular response to toxic substance	GO:0097237	3.439715722383492e-10	9.463477448504564	121	711	27	O14618,P00441,P00738,P02008,P02042,P02649,P02768,P04040,P04179,P06702,P06727,P07203,P09105,P09211,P10768,P25713,P30041,P30044,P30048,P32119,P68871,P69891,P69892,P78417,Q06830,Q6B0K9,Q99497
GO:BP	amine metabolic process	GO:0009308	3.5399590665356395e-10	9.451001759804855	171	711	32	O00231,O00233,O00487,O14818,P00492,P11215,P15121,P17980,P20618,P25786,P25787,P25788,P25789,P28066,P28070,P28072,P28074,P37840,P43686,P49419,P49721,P58546,P60900,P62191,Q06323,Q13200,Q16143,Q16401,Q92530,Q99436,Q99497,Q9UL46
GO:BP	cellular response to interleukin-12	GO:0071349	3.620597494635527e-10	9.441219753441766	49	711	18	P00441,P00915,P04179,P07237,P07355,P13796,P14174,P17987,P22626,P23528,P26038,P37837,P38646,P52907,P62937,P78417,P84077,Q9UL46
GO:BP	developmental process	GO:0032502	3.8155623365832716e-10	9.418441446784412	6678	711	356	E9PAV3,O00231,O00233,O00299,O00487,O00499,O00533,O14558,O14745,O14773,O14818,O15240,O43175,O43181,O43598,O43678,O43707,O75083,O75363,O75781,O75955,O94760,O94811,O94856,O95782,P00338,P00367,P00441,P00491,P00492,P00505,P00558,P00734,P00918,P01023,P01024,P01034,P01040,P01210,P02452,P02511,P02545,P02549,P02647,P02649,P02652,P02671,P02675,P02679,P02686,P02730,P02749,P02751,P02753,P02765,P02776,P02787,…
GO:BP	cellular response to cytokine stimulus	GO:0071345	4.4131015406494906e-10	9.355256079795856	1148	711	98	O00231,O00233,O00487,O14818,O43707,P00441,P00915,P01861,P02452,P02647,P02675,P02679,P02751,P02775,P02776,P02790,P04083,P04179,P04406,P05089,P07237,P07355,P07900,P08123,P08238,P08670,P09211,P0DMV9,P10809,P11021,P11142,P11215,P12036,P13591,P13716,P13796,P14174,P14625,P17980,P17987,P20618,P22626,P23528,P25713,P25786,P25787,P25788,P25789,P26038,P28066,P28070,P28072,P28074,P28482,P30101,P31146,P31939,…
GO:BP	response to interleukin-12	GO:0070671	5.452411514288323e-10	9.26341137373975	50	711	18	P00441,P00915,P04179,P07237,P07355,P13796,P14174,P17987,P22626,P23528,P26038,P37837,P38646,P52907,P62937,P78417,P84077,Q9UL46
GO:BP	response to toxic substance	GO:0009636	6.21385598181448e-10	9.206638816582826	254	711	39	O14618,P00441,P00738,P01210,P02008,P02042,P02649,P02686,P02768,P04040,P04179,P05089,P06702,P06727,P07196,P07203,P09105,P09211,P09543,P10768,P13716,P25325,P25713,P28482,P30041,P30044,P30048,P32119,P46821,P62987,P68871,P69891,P69892,P78417,Q06830,Q13867,Q6B0K9,Q8WVM8,Q99497
GO:BP	protein localization	GO:0008104	6.789940433913764e-10	9.16813403563644	2670	711	177	E9PAV3,O00233,O00410,O14745,O14773,O14810,O15240,O43681,O43707,O43768,O60641,O60888,O75348,O75431,O75781,O75955,O76070,O94856,O95782,P00167,P00367,P00734,P02452,P02545,P02649,P02671,P02675,P02679,P02730,P02753,P02787,P04040,P04083,P04216,P04792,P05026,P05090,P05386,P05387,P06748,P07339,P07355,P07900,P08238,P09496,P09497,P0DP25,P10599,P10636,P10809,P10909,P11021,P11137,P11142,P11171,P11215,P13796,…
GO:BP	cell death	GO:0008219	6.867512429823656e-10	9.163200545857318	2306	711	159	E9PAV3,O00244,O00499,O14558,O14745,O43707,O75223,O75955,O76070,O95197,O95865,P00338,P00441,P00738,P01040,P01042,P02511,P02545,P02649,P02671,P02675,P02679,P02749,P02768,P02776,P02788,P04040,P04083,P04179,P04259,P04264,P04271,P04406,P04632,P04792,P05089,P05109,P06307,P06454,P06702,P06733,P06748,P07196,P07203,P07237,P07339,P07384,P07858,P07900,P08133,P08238,P08758,P09211,P09382,P0DMV9,P10599,P10636,…
GO:BP	regulation of stem cell differentiation	GO:2000736	7.03526867049483e-10	9.152719312602322	115	711	26	O00231,O00233,O00487,O14818,P17980,P20618,P25786,P25787,P25788,P25789,P28066,P28070,P28072,P28074,P38646,P43686,P49721,P60900,P62191,Q03164,Q06323,Q13200,Q16401,Q92530,Q99436,Q9UL46
GO:BP	regulation of proteolysis	GO:0030162	7.932454269866624e-10	9.100592422902537	756	711	74	O00487,O00499,P00734,P01009,P01011,P01023,P01024,P01034,P01040,P01042,P02511,P02649,P02686,P02751,P02765,P02788,P04080,P04279,P04406,P05109,P06307,P06702,P06733,P07203,P07339,P07355,P08238,P0C0L5,P0DMV9,P10636,P10809,P10909,P13716,P17980,P19827,P20810,P25686,P25713,P25788,P30044,P30048,P30086,P35579,P37840,P43686,P45974,P48506,P48594,P54578,P54725,P54727,P55072,P55957,P61604,P62081,P62191,P62258,…
GO:BP	organophosphate metabolic process	GO:0019637	8.927304775003454e-10	9.049279638314209	1040	711	91	O00154,O00764,O43598,O75947,O75964,O95336,P00338,P00352,P00491,P00492,P00558,P00568,P02647,P02652,P02654,P02655,P02730,P04075,P04406,P05413,P06576,P06727,P06733,P07108,P07203,P07738,P07741,P08559,P09104,P09467,P09543,P09622,P09972,P10515,P11177,P11413,P12277,P14618,P15531,P18669,P18859,P19367,P22234,P22392,P23919,P24752,P25705,P28482,P29218,P29401,P30041,P30049,P30085,P30566,P30613,P31939,P36542,…
GO:BP	proteasomal ubiquitin-independent protein catabolic process	GO:0010499	9.3211780747873e-10	9.030529195044487	23	711	13	O14818,P20618,P25786,P25787,P25788,P25789,P28066,P28070,P28072,P28074,P49721,P60900,Q99436
GO:BP	protein refolding	GO:0042026	9.3211780747873e-10	9.030529195044487	23	711	13	P07900,P0DMV9,P10809,P11021,P11142,P17066,P25686,P38646,P50502,P54652,P61769,P62942,Q99832
GO:BP	Fc-epsilon receptor signaling pathway	GO:0038095	1.0712925523108621e-9	8.970091914317965	167	711	31	A0A0C4DH25,O00231,O00233,O00487,O14818,P0DOY3,P0DP03,P17980,P20618,P25786,P25787,P25788,P25789,P28066,P28070,P28072,P28074,P28482,P43686,P49721,P60900,P62191,P63098,P63208,Q06323,Q08209,Q13200,Q16401,Q92530,Q99436,Q9UL46
GO:BP	response to stimulus	GO:0050896	1.1826113654358982e-9	8.927157951548331	9487	711	465	A0A0C4DH25,E9PAV3,O00231,O00233,O00244,O00299,O00410,O00487,O00533,O00764,O14618,O14745,O14773,O14818,O15240,O43181,O43707,O43768,O60888,O75157,O75223,O75339,O75348,O75781,O75828,O75955,O76003,O94760,O94856,O95782,O95865,P00167,P00338,P00441,P00491,P00492,P00505,P00558,P00734,P00738,P00751,P00915,P00918,P01009,P01011,P01023,P01024,P01034,P01042,P01210,P01859,P01861,P01876,P02008,P02042,P02452,P02…
GO:BP	purine nucleotide biosynthetic process	GO:0006164	1.2867583301139472e-9	8.890503011567546	201	711	34	O00154,O75947,O75964,P00492,P00568,P04075,P06576,P06733,P07741,P08559,P09622,P10515,P11177,P15531,P18859,P22234,P22392,P24752,P25705,P30049,P30566,P30613,P31939,P36542,P37840,P38606,P48047,P54819,P55072,P55263,P56385,P60891,P62328,Q16774
GO:BP	Fc receptor signaling pathway	GO:0038093	1.7472115214491004e-9	8.757654515144502	238	711	37	A0A0C4DH25,O00231,O00233,O00487,O14818,P01859,P01861,P07900,P08238,P0DOY3,P0DP03,P17980,P20618,P25786,P25787,P25788,P25789,P28066,P28070,P28072,P28074,P28482,P43686,P49721,P60709,P60900,P62191,P63098,P63208,P63261,Q06323,Q08209,Q13200,Q16401,Q92530,Q99436,Q9UL46
GO:BP	biological process involved in interspecies interaction between organisms	GO:0044419	2.0993789609279194e-9	8.677909159423958	1768	711	130	O00231,O00233,O00487,O14818,O15240,P00558,P00734,P00738,P00751,P01023,P01024,P01210,P01859,P01861,P01876,P02649,P02671,P02675,P02724,P02751,P02775,P02776,P02787,P02788,P02790,P04083,P04179,P04264,P04271,P04279,P04406,P04792,P05089,P05109,P05156,P06702,P06727,P06733,P07203,P07237,P07355,P07437,P07451,P07858,P07900,P08238,P08603,P08670,P09211,P09382,P09543,P0C0L5,P0DMV9,P0DOY3,P0DP03,P10809,P10909,…
GO:BP	programmed cell death	GO:0012501	2.138626142649456e-9	8.669865128647327	2158	711	150	E9PAV3,O00244,O00499,O14558,O14745,O43707,O75223,O75955,O95197,O95865,P00338,P00441,P01040,P01042,P02511,P02545,P02649,P02671,P02675,P02679,P02749,P02768,P02776,P02788,P04040,P04083,P04179,P04259,P04264,P04271,P04406,P04632,P04792,P05089,P05109,P06307,P06454,P06702,P06733,P06748,P07196,P07203,P07237,P07339,P07384,P07858,P07900,P08133,P08238,P08758,P09211,P09382,P0DMV9,P10809,P10909,P11021,P11215,…
GO:BP	midbrain development	GO:0030901	2.2206566749424537e-9	8.653518580444564	93	711	23	P00338,P00367,P02686,P09543,P0DP25,P11021,P11413,P12277,P14854,P18859,P20916,P23297,P27348,P60201,P60709,P62258,P63167,P80723,Q04917,Q16352,Q8IXJ6,Q9UN36,Q9Y2J8
GO:BP	macromolecule localization	GO:0033036	2.4599081253407226e-9	8.609081112979004	3148	711	198	E9PAV3,O00233,O00410,O14745,O14773,O14810,O15240,O43681,O43707,O43768,O60641,O60664,O60888,O75348,O75431,O75781,O75955,O76070,O94856,O95782,P00167,P00367,P00505,P00734,P01024,P02452,P02545,P02647,P02649,P02652,P02654,P02655,P02656,P02671,P02675,P02679,P02730,P02749,P02753,P02787,P04040,P04083,P04216,P04792,P05026,P05090,P05386,P05387,P05413,P06727,P06748,P07108,P07339,P07355,P07900,P08238,P09496,…
GO:BP	response to interleukin-1	GO:0070555	2.4636134773302966e-9	8.608427428743916	217	711	35	O00231,O00233,O00487,O14818,P02675,P02679,P04083,P17980,P20618,P25786,P25787,P25788,P25789,P28066,P28070,P28072,P28074,P32455,P37840,P43686,P48506,P49721,P60900,P61088,P62191,P62987,P63208,Q02952,Q06323,Q13200,Q13404,Q16401,Q92530,Q99436,Q9UL46
GO:BP	stimulatory C-type lectin receptor signaling pathway	GO:0002223	2.750322724615258e-9	8.560616342789311	112	711	25	O00231,O00233,O00487,O14818,P17980,P20618,P25786,P25787,P25788,P25789,P28066,P28070,P28072,P28074,P43686,P49721,P60900,P62191,P63208,Q06323,Q13200,Q16401,Q92530,Q99436,Q9UL46
GO:BP	nucleotide biosynthetic process	GO:0009165	2.788462335623684e-9	8.55463521724424	266	711	39	O00154,O75947,O75964,P00491,P00492,P00568,P04075,P06576,P06733,P07741,P08559,P09622,P10515,P11177,P15531,P18859,P22234,P22392,P23919,P24752,P25705,P28482,P30049,P30085,P30566,P30613,P31939,P36542,P37840,P38606,P48047,P54819,P55072,P55263,P56385,P60891,P62328,Q16774,Q6XQN6
GO:BP	negative regulation of supramolecular fiber organization	GO:1902904	2.858199166726372e-9	8.543907511725418	173	711	31	P02511,P02549,P02649,P04350,P07737,P10909,P11137,P11142,P11277,P16949,P28289,P31146,P35611,P35612,P37840,P40121,P46821,P47755,P47756,P52907,P58546,P60983,P62328,P63313,Q01082,Q08495,Q13813,Q93045,Q99471,Q9NQP4,Q9NZR1
GO:BP	response to lectin	GO:1990840	3.4030637557961505e-9	8.468129914397847	113	711	25	O00231,O00233,O00487,O14818,P17980,P20618,P25786,P25787,P25788,P25789,P28066,P28070,P28072,P28074,P43686,P49721,P60900,P62191,P63208,Q06323,Q13200,Q16401,Q92530,Q99436,Q9UL46
GO:BP	cellular response to lectin	GO:1990858	3.4030637557961505e-9	8.468129914397847	113	711	25	O00231,O00233,O00487,O14818,P17980,P20618,P25786,P25787,P25788,P25789,P28066,P28070,P28072,P28074,P43686,P49721,P60900,P62191,P63208,Q06323,Q13200,Q16401,Q92530,Q99436,Q9UL46
GO:BP	response to cytokine	GO:0034097	3.537561895653374e-9	8.451295952681633	1242	711	101	O00231,O00233,O00487,O14818,O43707,P00441,P00915,P01861,P02452,P02647,P02675,P02679,P02751,P02775,P02776,P02790,P04083,P04179,P04406,P05089,P07237,P07355,P07900,P08123,P08238,P08670,P09211,P0DMV9,P10809,P11021,P11142,P11215,P12036,P13591,P13716,P13796,P14174,P14625,P17980,P17987,P20618,P22626,P23528,P25713,P25786,P25787,P25788,P25789,P26038,P28066,P28070,P28072,P28074,P28482,P30101,P31146,P31939,…
GO:BP	response to oxidative stress	GO:0006979	3.7675265783791935e-9	8.423943675230262	457	711	53	O00244,O14618,P00338,P00441,P00738,P01210,P02452,P02511,P02649,P04040,P04083,P04179,P04264,P04792,P05089,P05090,P06727,P07203,P07237,P07451,P09211,P09493,P0DMV9,P10599,P10636,P10809,P11413,P13716,P22392,P23246,P25713,P28074,P28482,P30041,P30044,P30048,P31151,P32119,P37840,P48506,P48507,P56556,P62937,P68871,P99999,Q06830,Q6XQN6,Q8IXJ6,Q8N573,Q99497,Q9UI09,Q9UMX0,Q9Y6H1
GO:BP	protein polymerization	GO:0051258	3.9518022118277375e-9	8.403204800031114	307	711	42	O00499,O94811,P02549,P02671,P02675,P02679,P04350,P07196,P07737,P07900,P0DMV9,P10636,P11137,P11277,P16949,P28289,P31146,P35611,P35612,P37840,P40121,P45880,P46821,P47755,P47756,P52907,P58546,P60983,P62328,P63313,P84077,Q01082,Q05193,Q08495,Q13813,Q93045,Q9BPX5,Q9BW30,Q9H3Q1,Q9H444,Q9NZR1,Q9UJU6
GO:BP	negative regulation of protein-containing complex assembly	GO:0031333	4.507363426743326e-9	8.346077423542962	144	711	28	P02511,P02549,P04350,P07737,P10909,P11021,P11137,P11277,P16949,P28289,P35611,P35612,P37840,P40121,P45880,P47755,P47756,P52907,P58546,P61764,P62328,P63313,Q01082,Q08495,Q13813,Q93045,Q99497,Q9NZR1
GO:BP	cellular response to interleukin-1	GO:0071347	4.532918077066833e-9	8.343622129827109	187	711	32	O00231,O00233,O00487,O14818,P02675,P02679,P17980,P20618,P25786,P25787,P25788,P25789,P28066,P28070,P28072,P28074,P32455,P43686,P49721,P60900,P61088,P62191,P62987,P63208,Q02952,Q06323,Q13200,Q13404,Q16401,Q92530,Q99436,Q9UL46
GO:BP	reactive oxygen species metabolic process	GO:0072593	4.932592045351935e-9	8.306924801784753	234	711	36	O14618,O43181,P00441,P00734,P00738,P02008,P02042,P02511,P04040,P04179,P06727,P07203,P09105,P09211,P10636,P10809,P11215,P11413,P16083,P16152,P21796,P25713,P30041,P30044,P30048,P32119,P37840,P56537,P68871,P69891,P69892,Q06830,Q6B0K9,Q8IXJ6,Q99497,Q9UII2
GO:BP	nucleoside phosphate biosynthetic process	GO:1901293	5.068875606832232e-9	8.295088366486052	271	711	39	O00154,O75947,O75964,P00491,P00492,P00568,P04075,P06576,P06733,P07741,P08559,P09622,P10515,P11177,P15531,P18859,P22234,P22392,P23919,P24752,P25705,P28482,P30049,P30085,P30566,P30613,P31939,P36542,P37840,P38606,P48047,P54819,P55072,P55263,P56385,P60891,P62328,Q16774,Q6XQN6
GO:BP	innate immune response activating cell surface receptor signaling pathway	GO:0002220	5.171571401196913e-9	8.286377474860496	115	711	25	O00231,O00233,O00487,O14818,P17980,P20618,P25786,P25787,P25788,P25789,P28066,P28070,P28072,P28074,P43686,P49721,P60900,P62191,P63208,Q06323,Q13200,Q16401,Q92530,Q99436,Q9UL46
GO:BP	regulation of supramolecular fiber organization	GO:1902903	5.6710784302570435e-9	8.246334346437804	391	711	48	O00499,O75083,P02511,P02549,P02647,P02649,P04350,P07203,P07737,P09493,P0DMV9,P10636,P10909,P11137,P11142,P11277,P16949,P21333,P28289,P31146,P35611,P35612,P37840,P40121,P46821,P47755,P47756,P52907,P58546,P60903,P60981,P60983,P62328,P63261,P63313,P84077,Q01082,Q08495,Q13813,Q93045,Q99471,Q99497,Q9BPX5,Q9H3Q1,Q9NQP4,Q9NZR1,Q9UJU6,Q9Y281
GO:BP	small molecule biosynthetic process	GO:0044283	6.054476238503645e-9	8.21792342090512	675	711	67	O00154,O00764,O43175,O43598,O94925,P00367,P00441,P00491,P00492,P00505,P00558,P02647,P02649,P02654,P02655,P02656,P02753,P04075,P04083,P04406,P06727,P06733,P07203,P07741,P09104,P09211,P09417,P09467,P09543,P09960,P09972,P10746,P11413,P14174,P15104,P15121,P16152,P17174,P18669,P23919,P24752,P29218,P29401,P30613,P37837,P37840,P40925,P40926,P41222,P42765,P49773,P51659,P52209,P55072,P55263,P56537,P60174,…
GO:BP	cellular response to organic substance	GO:0071310	6.320983288185226e-9	8.199215357885896	2821	711	181	O00231,O00233,O00410,O00487,O14745,O14773,O14818,O43707,O75339,O75348,O75781,O75955,P00441,P00915,P00918,P01210,P01861,P02452,P02545,P02647,P02675,P02679,P02751,P02765,P02775,P02776,P02788,P02790,P04040,P04083,P04179,P04406,P04792,P05089,P06748,P07237,P07355,P07741,P07858,P07900,P08123,P08238,P08670,P09211,P09382,P09651,P0DMV9,P10451,P10636,P10746,P10809,P10909,P11021,P11142,P11215,P12036,P13591,…
GO:BP	innate immune response-activating signal transduction	GO:0002758	6.352296137402394e-9	8.197069263754473	116	711	25	O00231,O00233,O00487,O14818,P17980,P20618,P25786,P25787,P25788,P25789,P28066,P28070,P28072,P28074,P43686,P49721,P60900,P62191,P63208,Q06323,Q13200,Q16401,Q92530,Q99436,Q9UL46
GO:BP	cell morphogenesis	GO:0000902	7.523078224008706e-9	8.123604422418655	1045	711	89	O00533,O14745,O43707,O75083,O75781,O75955,O94856,P00441,P00492,P00734,P02549,P02647,P02649,P02671,P02675,P02679,P02751,P04075,P04083,P04216,P04271,P06307,P06703,P07196,P07237,P07900,P08238,P09493,P09543,P09936,P10451,P10636,P10909,P11137,P11171,P11277,P12036,P13591,P16452,P16949,P17677,P19105,P20916,P21333,P21579,P23515,P23528,P25713,P26038,P27797,P28482,P31146,P31150,P32004,P32455,P35579,P35611,…
GO:BP	regulation of protein polymerization	GO:0032271	8.230829983821083e-9	8.084556369013857	238	711	36	O00499,O94811,P02549,P04350,P07737,P07900,P0DMV9,P10636,P11137,P11277,P16949,P28289,P31146,P35611,P35612,P37840,P40121,P45880,P46821,P47755,P47756,P52907,P58546,P60983,P62328,P63313,P84077,Q01082,Q08495,Q13813,Q93045,Q9BPX5,Q9BW30,Q9H3Q1,Q9NZR1,Q9UJU6
GO:BP	positive regulation of biological process	GO:0048518	8.493722715809518e-9	8.070901920995384	6474	711	342	A0A0C4DH25,E9PAV3,O00231,O00233,O00299,O00410,O00487,O00499,O14558,O14745,O14818,O43181,O43598,O43707,O60664,O75083,O75781,O75955,O94760,O94811,O95782,O95865,P00338,P00367,P00441,P00491,P00492,P00734,P00738,P00751,P00918,P01023,P01024,P01042,P01210,P01859,P01861,P01876,P02452,P02545,P02549,P02647,P02649,P02652,P02654,P02655,P02671,P02675,P02679,P02686,P02749,P02751,P02753,P02763,P02765,P02775,P02…
GO:BP	cellular developmental process	GO:0048869	9.560408676897713e-9	8.019523542626827	4468	711	256	E9PAV3,O00231,O00233,O00299,O00487,O00499,O00533,O14745,O14773,O14818,O43175,O43598,O43707,O75083,O75955,O94811,O94856,O95782,P00441,P00491,P00492,P00558,P00734,P00918,P01023,P01024,P01040,P01210,P02452,P02545,P02549,P02647,P02649,P02671,P02675,P02679,P02730,P02751,P02776,P02787,P02788,P04040,P04083,P04179,P04216,P04259,P04264,P04271,P04279,P04632,P05090,P05109,P05413,P06307,P06576,P06702,P06703,…
GO:BP	establishment of protein localization	GO:0045184	1.0254600658568561e-8	7.989081247548855	1866	711	133	E9PAV3,O00233,O00410,O14810,O15240,O43681,O43707,O43768,O60641,O75348,O75431,O76070,O95782,P00167,P00367,P02452,P02545,P02649,P02671,P02675,P02679,P02753,P02787,P04083,P04792,P05026,P05090,P05386,P05387,P06748,P07339,P07900,P08238,P09496,P09497,P0DP25,P10599,P10636,P10809,P10909,P11021,P11142,P11215,P13796,P14136,P14625,P14923,P15104,P16401,P17987,P19367,P21281,P21333,P25311,P27105,P27348,P27797,…
GO:BP	protein catabolic process	GO:0030163	1.1054417252048146e-8	7.956464146879075	983	711	85	A0A1B0GUS4,O00231,O00233,O00487,O14773,O14818,O95782,P01034,P02649,P07203,P07339,P07355,P07858,P07900,P08238,P09496,P09936,P0DMV9,P10909,P11021,P11142,P13716,P14136,P14625,P15374,P17980,P20618,P21333,P22314,P25686,P25786,P25787,P25788,P25789,P26038,P28066,P28070,P28072,P28074,P35232,P37840,P43686,P45974,P46459,P48506,P49721,P54578,P54725,P54727,P55072,P60900,P61088,P62081,P62191,P62987,P63010,P63…
GO:BP	NIK/NF-kappaB signaling	GO:0038061	1.6748916483221056e-8	7.776013282990041	196	711	32	O00231,O00233,O00487,O14818,O43707,P17980,P20618,P25786,P25787,P25788,P25789,P27797,P28066,P28070,P28072,P28074,P35232,P43686,P49721,P60900,P62191,P62328,P63208,Q06323,Q06830,Q13200,Q16401,Q92530,Q99436,Q99623,Q9GZN8,Q9UL46
GO:BP	nervous system development	GO:0007399	1.955627018687823e-8	7.708713971210835	2484	711	163	O00499,O00533,O14745,O14773,O43175,O43181,O75083,O75363,O75781,O75955,O94811,O94856,O95782,P00338,P00367,P00441,P00492,P00734,P01024,P01210,P02549,P02647,P02649,P02686,P02751,P04083,P04216,P04271,P05090,P05109,P06307,P06702,P06703,P07196,P07737,P07900,P08238,P08670,P09211,P09382,P09543,P09936,P0DP25,P10451,P10636,P10909,P11021,P11137,P11215,P11277,P11413,P12036,P12277,P13591,P13611,P14136,P14854,…
GO:BP	positive regulation of organelle organization	GO:0010638	2.0748912409722967e-8	7.68300466265477	630	711	63	O00499,O75083,P02545,P02647,P04083,P07355,P07737,P09493,P09651,P0DMV9,P10636,P13796,P16157,P16401,P17987,P21333,P21579,P21796,P22626,P23246,P26038,P27348,P28482,P31146,P31946,P37840,P40227,P46821,P48426,P48643,P49368,P50990,P50991,P55957,P60903,P60981,P60983,P61088,P61981,P62258,P63098,P63104,P78371,P84077,Q03164,Q04837,Q04917,Q13263,Q13363,Q14103,Q16181,Q16658,Q8IXJ6,Q8WUM4,Q93045,Q99497,Q99832,…
GO:BP	positive regulation of canonical Wnt signaling pathway	GO:0090263	2.102425694591638e-8	7.677279344400006	153	711	28	O00231,O00233,O00487,O14818,P02452,P14923,P17980,P20618,P25786,P25787,P25788,P25789,P28066,P28070,P28072,P28074,P43686,P49721,P55072,P60900,P62191,Q06323,Q13200,Q13526,Q16401,Q92530,Q99436,Q9UL46
GO:BP	protein modification by small protein removal	GO:0070646	2.2097106163798212e-8	7.655664597780234	310	711	41	O00231,O00233,O00487,O14818,P09936,P15374,P17980,P20618,P25686,P25786,P25787,P25788,P25789,P28066,P28070,P28072,P28074,P43686,P45974,P49721,P54578,P54725,P54727,P55072,P60709,P60900,P62191,P62987,Q04323,Q06323,Q13200,Q15843,Q16401,Q5VVQ6,Q92530,Q99436,Q99497,Q9BT78,Q9UL46,Q9UNS2,Q9Y4E8
GO:BP	nucleoside triphosphate biosynthetic process	GO:0009142	2.232456313712304e-8	7.651217030938549	85	711	21	O75947,O75964,P00568,P04075,P06576,P06733,P15531,P18859,P22392,P23919,P25705,P30049,P30085,P30613,P36542,P38606,P48047,P55072,P55263,P56385,P62328
GO:BP	detoxification	GO:0098754	2.319638646183527e-8	7.634579664329565	143	711	27	O14618,P00441,P00738,P02008,P02042,P02649,P02768,P04040,P04179,P06702,P06727,P07203,P09105,P09211,P10768,P25713,P30041,P30044,P30048,P32119,P68871,P69891,P69892,P78417,Q06830,Q6B0K9,Q99497
GO:BP	response to abiotic stimulus	GO:0009628	2.3600602707423054e-8	7.627076905963549	1264	711	100	O00231,O00233,O00487,O14818,O15240,O75157,O75348,O75781,O94760,P00338,P00441,P00558,P00918,P01210,P02452,P02511,P02545,P04040,P04083,P04179,P04271,P05026,P06307,P06733,P06748,P07203,P07237,P07900,P08238,P0DMV9,P10599,P10636,P10809,P11021,P11142,P13716,P14625,P14923,P15121,P17066,P17174,P17980,P20618,P20916,P23526,P25713,P25786,P25787,P25788,P25789,P28066,P28070,P28072,P28074,P28482,P30566,P30613,…
GO:BP	cell differentiation	GO:0030154	2.4329427661422663e-8	7.613868107526623	4392	711	251	E9PAV3,O00231,O00233,O00299,O00487,O00499,O00533,O14745,O14773,O14818,O43175,O43598,O43707,O75083,O75955,O94811,O94856,O95782,P00441,P00491,P00492,P00558,P00734,P00918,P01023,P01024,P01040,P01210,P02452,P02545,P02549,P02647,P02649,P02671,P02675,P02679,P02730,P02751,P02776,P02787,P02788,P04040,P04083,P04179,P04216,P04259,P04264,P04271,P04279,P04632,P05090,P05109,P05413,P06307,P06576,P06702,P06703,…
GO:BP	activation of innate immune response	GO:0002218	2.7509237931471707e-8	7.560521440389699	144	711	27	O00231,O00233,O00487,O14818,P07900,P17980,P20618,P23246,P25786,P25787,P25788,P25789,P28066,P28070,P28072,P28074,P43686,P49721,P60900,P62191,P63208,Q06323,Q13200,Q16401,Q92530,Q99436,Q9UL46
GO:BP	negative regulation of cellular process	GO:0048523	2.8074943891613175e-8	7.551681103012618	5153	711	284	E9PAV3,O00231,O00233,O00244,O00410,O00487,O00499,O14558,O14745,O14818,O43707,O43768,O75339,O75781,O94760,O94811,O95197,O95865,P00441,P00734,P00738,P01009,P01011,P01023,P01024,P01034,P01040,P01042,P02452,P02511,P02545,P02549,P02647,P02649,P02652,P02654,P02655,P02656,P02671,P02675,P02679,P02686,P02730,P02749,P02753,P02765,P02768,P02776,P02788,P02794,P04040,P04080,P04083,P04179,P04216,P04271,P04279,…
GO:BP	positive regulation of cellular process	GO:0048522	3.22206169773536e-8	7.491866147737574	5863	711	314	E9PAV3,O00231,O00233,O00299,O00410,O00487,O00499,O14745,O14818,O43181,O43598,O43707,O75083,O75781,O75955,O94760,O94811,O95782,O95865,P00338,P00367,P00441,P00491,P00492,P00734,P00738,P00918,P01024,P01042,P01859,P01861,P01876,P02452,P02545,P02549,P02647,P02649,P02652,P02654,P02655,P02671,P02675,P02679,P02686,P02751,P02753,P02765,P02775,P02776,P02787,P02788,P02790,P04040,P04083,P04179,P04216,P04271,…
GO:BP	actin filament depolymerization	GO:0030042	3.5886197865937976e-8	7.445072552625636	62	711	18	O75083,P02549,P11277,P23528,P28289,P35611,P35612,P40121,P47755,P47756,P52907,P58546,P60981,Q01082,Q08495,Q13813,Q9NZR1,Q9Y281
GO:BP	regulation of cellular localization	GO:0060341	3.608892872211463e-8	7.4426260095165375	851	711	76	O00410,P00734,P02511,P02545,P04216,P05090,P06748,P07355,P07900,P08238,P0DP25,P10599,P10636,P11137,P11171,P11215,P12036,P13796,P14923,P15104,P17987,P21333,P26038,P27105,P27348,P28482,P30626,P31146,P31150,P31946,P32455,P37840,P40227,P46821,P48643,P49368,P50990,P50991,P55072,P55809,P55957,P60709,P61764,P61925,P61960,P61970,P61981,P62258,P62760,P62826,P62942,P63010,P63027,P63098,P63104,P63167,P68036,…
GO:BP	anatomical structure morphogenesis	GO:0009653	3.771715692826597e-8	7.423461051271421	2816	711	178	E9PAV3,O00231,O00233,O00487,O00533,O14558,O14745,O14818,O43707,O75083,O75781,O75955,O94760,O94811,O94856,O95782,P00441,P00492,P00558,P00734,P00918,P01024,P01034,P02452,P02511,P02549,P02647,P02649,P02671,P02675,P02679,P02686,P02749,P02751,P02753,P02776,P02788,P04075,P04083,P04216,P04264,P04271,P04792,P05089,P05090,P06307,P06576,P06703,P07196,P07203,P07237,P07355,P07384,P07737,P07900,P08123,P08133,…
GO:BP	cellular protein catabolic process	GO:0044257	4.7027008783059676e-8	7.327652644267423	822	711	74	A0A1B0GUS4,O00231,O00233,O00487,O14773,O14818,O95782,P02649,P07203,P07355,P07858,P07900,P08238,P09496,P09936,P0DMV9,P10909,P11021,P13716,P14625,P15374,P17980,P20618,P22314,P25686,P25786,P25787,P25788,P25789,P26038,P28066,P28070,P28072,P28074,P43686,P45974,P48506,P49721,P54578,P54725,P54727,P55072,P60900,P61088,P62081,P62191,P62987,P63010,P63208,P68036,Q00610,Q04323,Q06323,Q13200,Q15819,Q15843,Q16…
GO:BP	positive regulation of establishment of protein localization	GO:1904951	4.962771300068433e-8	7.3042757379815635	345	711	43	O00233,O00410,P00367,P02671,P02675,P02679,P02753,P08238,P11215,P14923,P15104,P17987,P21333,P27105,P27348,P28482,P30626,P31946,P40227,P48643,P49368,P50990,P50991,P55809,P55957,P61970,P61981,P62258,P62760,P62826,P62937,P63027,P63098,P63104,P63167,P68036,P78371,P84077,Q04917,Q13263,Q8WZ42,Q99832,Q9NRX4
GO:BP	regulation of anatomical structure size	GO:0090066	5.1165735239839716e-8	7.291020780780329	519	711	55	O00499,O14745,O75083,P00441,P01042,P02549,P02649,P02671,P02675,P02679,P02751,P04179,P06748,P07196,P07203,P07737,P08238,P10451,P10636,P11137,P11277,P20916,P25713,P26038,P28289,P31146,P31150,P32004,P35611,P35612,P40121,P43034,P46821,P47755,P47756,P48506,P48507,P52907,P58546,P60981,P60983,P62328,P63313,P84077,Q01082,Q08495,Q13813,Q16555,Q92752,Q92823,Q9BPX5,Q9H3Q1,Q9NZR1,Q9UJU6,Q9Y281
GO:BP	cytokine-mediated signaling pathway	GO:0019221	5.275613967617643e-8	7.277726990583431	824	711	74	O00231,O00233,O00487,O14818,O43707,P00441,P00915,P01861,P02647,P02751,P02775,P02776,P02790,P04083,P04179,P05089,P07237,P07355,P07900,P08123,P08238,P08670,P09211,P0DMV9,P11142,P11215,P13591,P13796,P14174,P14625,P17980,P17987,P20618,P22626,P23528,P25713,P25786,P25787,P25788,P25789,P26038,P28066,P28070,P28072,P28074,P32455,P37837,P38646,P43034,P43686,P49721,P52907,P60900,P61088,P61769,P62191,P62328,…
GO:BP	protein deubiquitination	GO:0016579	5.3040676934681714e-8	7.275390941859678	292	711	39	O00231,O00233,O00487,O14818,P09936,P15374,P17980,P20618,P25686,P25786,P25787,P25788,P25789,P28066,P28070,P28072,P28074,P43686,P45974,P49721,P54578,P54725,P54727,P55072,P60709,P60900,P62191,P62987,Q04323,Q06323,Q13200,Q15843,Q16401,Q5VVQ6,Q92530,Q99436,Q99497,Q9UL46,Q9Y4E8
GO:BP	actin filament organization	GO:0007015	5.312677904364114e-8	7.274686513583517	445	711	50	O00499,O75083,P02549,P02647,P02787,P04075,P06753,P07737,P09493,P11277,P13796,P14625,P16949,P21333,P23528,P28289,P29966,P31146,P35611,P35612,P40121,P47755,P47756,P49006,P52907,P58546,P60903,P60981,P60983,P62328,P63261,P63313,P67936,P68032,P84077,Q01082,Q05682,Q08495,Q13813,Q14195,Q16658,Q8TAM6,Q8WVV4,Q8WZ42,Q9BPX5,Q9BY11,Q9H3Q1,Q9NZR1,Q9UJU6,Q9Y281
GO:BP	regulation of cellular component size	GO:0032535	5.55961998443818e-8	7.254954892644891	388	711	46	O00499,O14745,O75083,P02549,P02649,P02751,P06748,P07196,P07737,P08238,P10451,P10636,P11137,P11277,P20916,P25713,P26038,P28289,P31146,P31150,P32004,P35611,P35612,P40121,P43034,P46821,P47755,P47756,P52907,P58546,P60981,P60983,P62328,P63313,P84077,Q01082,Q08495,Q13813,Q16555,Q92752,Q92823,Q9BPX5,Q9H3Q1,Q9NZR1,Q9UJU6,Q9Y281
GO:BP	proton transmembrane transport	GO:1902600	6.41433929880198e-8	7.19284807095887	160	711	28	O14548,O14745,O43707,O75348,O75947,O75964,P00167,P06576,P10606,P13073,P13637,P14406,P14854,P18859,P20674,P21281,P25705,P30049,P36542,P36543,P38606,P48047,P56385,P62328,Q16864,Q99497,Q99623,Q9C002
GO:BP	organic cyclic compound catabolic process	GO:1901361	6.902114013047956e-8	7.161017871061827	664	711	64	O00154,O00231,O00233,O00487,O14818,O43598,P00491,P00492,P02649,P02768,P04792,P05386,P05387,P06748,P07203,P08670,P09417,P09543,P0DMV9,P10451,P11142,P13489,P16930,P17980,P20618,P23526,P24752,P25713,P25786,P25787,P25788,P25789,P28066,P28070,P28072,P28074,P30043,P30153,P31946,P43686,P49721,P49773,P52758,P53004,P55072,P60900,P62081,P62191,P62987,P63104,P67775,Q02252,Q04917,Q06323,Q13200,Q13835,Q14103,…
GO:BP	response to metal ion	GO:0010038	7.339566955722827e-8	7.134329563283935	377	711	45	O60888,P00167,P00441,P00918,P01210,P02671,P02675,P02679,P02787,P04040,P04179,P05089,P05109,P09417,P09467,P0DP25,P10636,P10746,P11021,P11413,P13716,P17174,P20073,P21579,P23919,P25713,P27797,P28482,P30049,P30613,P31150,P35611,P37840,P43487,P48506,P61769,P67775,Q00796,Q08209,Q08495,Q14103,Q16143,Q8WZ42,Q92597,Q99497
GO:BP	regulation of actin filament depolymerization	GO:0030834	8.217485764556545e-8	7.085261039589495	57	711	17	O75083,P02549,P11277,P28289,P35611,P35612,P40121,P47755,P47756,P52907,P58546,P60981,Q01082,Q08495,Q13813,Q9NZR1,Q9Y281
GO:BP	regulation of endopeptidase activity	GO:0052548	9.14035856314298e-8	7.039036767183018	437	711	49	O00487,O00499,P01009,P01011,P01023,P01024,P01034,P01040,P01042,P02511,P02686,P02765,P02788,P04080,P04279,P04406,P05109,P06307,P06702,P07203,P07339,P07355,P0C0L5,P10636,P10809,P19827,P20810,P25713,P25788,P30044,P30048,P30086,P37840,P48594,P54578,P55072,P55957,P61604,P62258,P99999,Q06323,Q14624,Q92530,Q96P63,Q99497,Q9BS40,Q9C0C9,Q9UHG2,Q9UL46
GO:BP	regulation of peptidase activity	GO:0052547	9.506628218672797e-8	7.021973489968868	467	711	51	O00487,O00499,P01009,P01011,P01023,P01024,P01034,P01040,P01042,P02511,P02686,P02751,P02765,P02788,P04080,P04279,P04406,P05109,P06307,P06702,P07203,P07339,P07355,P0C0L5,P10636,P10809,P19827,P20810,P25713,P25788,P30044,P30048,P30086,P37840,P48594,P54578,P55072,P55957,P61604,P62258,P99999,Q04323,Q06323,Q14624,Q92530,Q96P63,Q99497,Q9BS40,Q9C0C9,Q9UHG2,Q9UL46
GO:BP	regulation of cellular component biogenesis	GO:0044087	1.0372750461873364e-7	6.984106069837502	991	711	83	O00499,O75781,O75955,O94811,P02511,P02549,P02647,P02649,P04216,P04350,P05090,P06307,P06748,P07737,P07900,P09493,P0DMV9,P10636,P10909,P11021,P11137,P11142,P11277,P13796,P14136,P16949,P17677,P17980,P21333,P23381,P25686,P26038,P27816,P28289,P31146,P35611,P35612,P37840,P40121,P43686,P45880,P46821,P47755,P47756,P48426,P52907,P54652,P54920,P55072,P55957,P58546,P60903,P60983,P61266,P61764,P62328,P63261,…
GO:BP	nucleoside triphosphate metabolic process	GO:0009141	1.121999887413029e-7	6.950007186659093	111	711	23	O75947,O75964,P00568,P04075,P06576,P06733,P15531,P18859,P22392,P23919,P25705,P30049,P30085,P30613,P36542,P38606,P48047,P55072,P55263,P56385,P62328,P62826,Q16774
GO:BP	proteasomal protein catabolic process	GO:0010498	1.2869962565621916e-7	6.890422716309869	501	711	53	O00231,O00233,O00487,O14818,P02649,P07203,P08238,P09936,P0DMV9,P10909,P11021,P13716,P14625,P17980,P20618,P25686,P25786,P25787,P25788,P25789,P28066,P28070,P28072,P28074,P43686,P45974,P48506,P49721,P54578,P54725,P54727,P55072,P60900,P62191,P62987,P63208,Q04323,Q06323,Q13200,Q15819,Q16401,Q5TDH0,Q5VVQ6,Q6ZVX7,Q8IXJ6,Q8WW12,Q92530,Q99436,Q99497,Q9GZP4,Q9UL46,Q9UMX0,Q9UNZ2
GO:BP	regulation of cellular protein localization	GO:1903827	1.3330721289715643e-7	6.875146351436209	563	711	57	O00410,P00734,P02545,P05090,P06748,P07900,P08238,P10599,P10636,P11137,P11171,P11215,P13796,P14923,P15104,P17987,P21333,P26038,P27105,P27348,P28482,P31150,P31946,P32455,P40227,P48643,P49368,P50990,P50991,P55072,P55957,P60709,P61925,P61960,P61970,P61981,P62258,P62826,P63010,P63027,P63098,P63104,P68036,P78371,Q00610,Q01082,Q04917,Q08495,Q13263,Q13526,Q5VVQ6,Q92599,Q99497,Q99832,Q9UII2,Q9UNZ2,Q9Y639
GO:BP	negative regulation of catalytic activity	GO:0043086	1.374853155968297e-7	6.861743685076105	841	711	74	O00410,O00499,O43768,O75781,P00738,P01009,P01011,P01023,P01024,P01034,P01040,P01042,P02511,P02647,P02649,P02652,P02654,P02655,P02656,P02730,P02765,P02788,P04080,P04083,P04216,P04406,P04792,P06748,P07203,P07355,P08758,P09211,P09936,P0C0L5,P10636,P11137,P13489,P19827,P20810,P23381,P25713,P30044,P30048,P30086,P30153,P31946,P37840,P48426,P48594,P54578,P60983,P61925,P61981,P62081,P62258,P62937,P62942,…
GO:BP	cellular protein localization	GO:0034613	1.5968035881583692e-7	6.796748500157638	1842	711	128	E9PAV3,O00410,O14745,O14773,O14810,O43681,O75781,O75955,O94856,O95782,P00167,P00734,P02452,P02545,P02649,P02730,P04216,P04792,P05026,P05090,P05386,P05387,P06748,P07355,P07900,P08238,P09496,P09497,P0DP25,P10599,P10636,P10809,P10909,P11021,P11137,P11142,P11171,P11215,P13796,P14136,P14625,P14923,P15104,P16157,P16401,P17987,P19105,P19367,P21333,P26038,P27105,P27348,P27797,P28482,P30040,P31150,P31946,…
GO:BP	T cell receptor signaling pathway	GO:0050852	1.8333267222621306e-7	6.736760131311011	202	711	31	O00231,O00233,O00487,O14818,P04216,P17980,P20618,P25786,P25787,P25788,P25789,P28066,P28070,P28072,P28074,P28482,P32455,P43686,P49721,P60900,P61088,P62191,P63208,Q06323,Q13200,Q16401,Q16653,Q92530,Q99436,Q9NRX4,Q9UL46
GO:BP	response to wounding	GO:0009611	1.896192608615801e-7	6.722117550642211	680	711	64	E9PAV3,O00299,O00533,P00441,P00734,P01009,P01023,P01042,P02042,P02452,P02647,P02649,P02671,P02675,P02679,P02730,P02749,P02751,P02776,P04083,P04264,P04792,P05089,P05090,P05109,P07196,P07203,P07355,P08123,P08133,P08758,P09382,P09493,P10451,P14136,P15924,P17677,P19105,P20916,P21291,P21333,P28482,P32119,P35579,P46821,P47755,P47756,P52907,P60709,P61764,P62873,P62937,P63104,P63261,P68871,P69891,P69892,…
GO:BP	regulation of molecular function	GO:0065009	1.9056044419092576e-7	6.719967243532146	3191	711	193	O00410,O00487,O00499,O14618,O14745,O43707,O43768,O75781,O75955,O94760,O95865,P00352,P00441,P00734,P00738,P01009,P01011,P01023,P01024,P01034,P01040,P01042,P02511,P02549,P02647,P02649,P02652,P02654,P02655,P02656,P02686,P02730,P02749,P02751,P02765,P02787,P02788,P04040,P04080,P04083,P04216,P04279,P04406,P04792,P05026,P05109,P05386,P06307,P06702,P06727,P06748,P07108,P07196,P07203,P07339,P07355,P07384,…
GO:BP	tumor necrosis factor-mediated signaling pathway	GO:0033209	1.9824970177929214e-7	6.702787457305215	179	711	29	O00231,O00233,O00487,O14818,O43707,P02647,P09211,P0DMV9,P17980,P20618,P25786,P25787,P25788,P25789,P28066,P28070,P28072,P28074,P43686,P49721,P60900,P62191,P62328,Q06323,Q13200,Q16401,Q92530,Q99436,Q9UL46
GO:BP	regulation of protein transport	GO:0051223	2.1608109910104788e-7	6.665383219766985	570	711	57	O00233,O00410,O43768,P00367,P02649,P02671,P02675,P02679,P02753,P04083,P05090,P08238,P10599,P11142,P11215,P13796,P14923,P15104,P21333,P27105,P27348,P28482,P30040,P30626,P31150,P31946,P55809,P55957,P60880,P61925,P61960,P61970,P61981,P62258,P62760,P62826,P62937,P63027,P63098,P63104,P63167,P68036,P84077,Q04917,Q08209,Q08495,Q13263,Q16623,Q16836,Q5VVQ6,Q8N183,Q8WVM8,Q8WZ42,Q92599,Q99497,Q9NRX4,Q9UII2
GO:BP	purine nucleoside triphosphate biosynthetic process	GO:0009145	2.5842571623078534e-7	6.587664271399027	69	711	18	O75947,O75964,P04075,P06576,P06733,P15531,P18859,P22392,P25705,P30049,P30613,P36542,P38606,P48047,P55072,P55263,P56385,P62328
GO:BP	cellular macromolecule localization	GO:0070727	2.6377189292135074e-7	6.578771483996256	1856	711	128	E9PAV3,O00410,O14745,O14773,O14810,O43681,O75781,O75955,O94856,O95782,P00167,P00734,P02452,P02545,P02649,P02730,P04216,P04792,P05026,P05090,P05386,P05387,P06748,P07355,P07900,P08238,P09496,P09497,P0DP25,P10599,P10636,P10809,P10909,P11021,P11137,P11142,P11171,P11215,P13796,P14136,P14625,P14923,P15104,P16157,P16401,P17987,P19105,P19367,P21333,P26038,P27105,P27348,P27797,P28482,P30040,P31150,P31946,…
GO:BP	regulation of mRNA catabolic process	GO:0061013	2.6822229009585173e-7	6.571505133779796	255	711	35	O00231,O00233,O00487,O14818,P04792,P06748,P08670,P11142,P17980,P20618,P25786,P25787,P25788,P25789,P28066,P28070,P28072,P28074,P31946,P43686,P49721,P52758,P60900,P62191,P62987,P63104,Q06323,Q13200,Q13835,Q14103,Q16401,Q92530,Q99436,Q9UL46,Q9Y2V2
GO:BP	glycolytic process through fructose-6-phosphate	GO:0061615	3.0674700150919115e-7	6.513219673863801	27	711	12	P00558,P02730,P04075,P04406,P06733,P09104,P09972,P14618,P18669,P19367,P30613,P60174
GO:BP	purine nucleoside triphosphate metabolic process	GO:0009144	3.5792436394681503e-7	6.446208738135501	88	711	20	O75947,O75964,P04075,P06576,P06733,P15531,P18859,P22392,P25705,P30049,P30613,P36542,P38606,P48047,P55072,P55263,P56385,P62328,P62826,Q16774
GO:BP	actin filament-based process	GO:0030029	4.137443704443012e-7	6.383267902343979	810	711	71	O00499,O14745,O43707,O75083,P02549,P02647,P02787,P04075,P04083,P06753,P07737,P08670,P09493,P11171,P11277,P13796,P14625,P14923,P15924,P16949,P21291,P21333,P23528,P27797,P28289,P29966,P30626,P31146,P35579,P35611,P35612,P40121,P43034,P47755,P47756,P49006,P52565,P52566,P52907,P58546,P60660,P60709,P60903,P60981,P60983,P62328,P63261,P63313,P67936,P68032,P84077,Q01082,Q01518,Q05682,Q08495,Q13813,Q14195,…
GO:BP	proteasome-mediated ubiquitin-dependent protein catabolic process	GO:0043161	4.4217890097006923e-7	6.354401984079523	442	711	48	O00231,O00233,O00487,O14818,P08238,P09936,P0DMV9,P10909,P11021,P14625,P17980,P20618,P25686,P25786,P25787,P25788,P25789,P28066,P28070,P28072,P28074,P43686,P45974,P48506,P49721,P54578,P54725,P54727,P55072,P60900,P62191,P62987,P63208,Q04323,Q06323,Q13200,Q15819,Q16401,Q5VVQ6,Q6ZVX7,Q8IXJ6,Q8WW12,Q92530,Q99436,Q99497,Q9UL46,Q9UMX0,Q9UNZ2
GO:BP	regulation of animal organ morphogenesis	GO:2000027	4.481702708227372e-7	6.348556955578417	185	711	29	O00231,O00233,O00487,O14818,O95782,P07737,P17980,P20618,P25786,P25787,P25788,P25789,P28066,P28070,P28072,P28074,P43686,P49721,P60900,P62191,P63010,Q00610,Q06323,Q13200,Q16401,Q92530,Q99436,Q99623,Q9UL46
GO:BP	regulation of mRNA stability	GO:0043488	4.5914042122014176e-7	6.338054471685935	247	711	34	O00231,O00233,O00487,O14818,P04792,P06748,P08670,P11142,P17980,P20618,P25786,P25787,P25788,P25789,P28066,P28070,P28072,P28074,P31946,P43686,P49721,P52758,P60900,P62191,P62987,P63104,Q06323,Q13200,Q14103,Q16401,Q92530,Q99436,Q9UL46,Q9Y2V2
GO:BP	actin cytoskeleton organization	GO:0030036	4.848412061295951e-7	6.314400477055016	712	711	65	O00499,O14745,O75083,P02549,P02647,P02787,P04075,P04083,P06753,P07737,P09493,P11171,P11277,P13796,P14625,P16949,P21291,P21333,P23528,P27797,P28289,P29966,P31146,P35579,P35611,P35612,P40121,P43034,P47755,P47756,P49006,P52565,P52566,P52907,P58546,P60709,P60903,P60981,P60983,P62328,P63261,P63313,P67936,P68032,P84077,Q01082,Q01518,Q05682,Q08495,Q13813,Q14195,Q16352,Q16658,Q8TAM6,Q8WUM4,Q8WVV4,Q8WZ42,…
GO:BP	response to other organism	GO:0051707	4.998913622640528e-7	6.301124367455187	1600	711	114	O00231,O00233,O00487,O14818,O15240,P00734,P00738,P00751,P01023,P01024,P01210,P01859,P01861,P01876,P02649,P02671,P02675,P02775,P02776,P02787,P02788,P02790,P04083,P04179,P04264,P04271,P04279,P04406,P04792,P05089,P05109,P05156,P06702,P06727,P06733,P07203,P07437,P07451,P07900,P08238,P08603,P08670,P09211,P09543,P0C0L5,P0DOY3,P0DP03,P10809,P10909,P11215,P13591,P13716,P14174,P16949,P17980,P19367,P20618,…
GO:BP	response to biotic stimulus	GO:0009607	5.052692086326587e-7	6.296477167086096	1639	711	116	O00231,O00233,O00487,O14818,O15240,P00734,P00738,P00751,P01023,P01024,P01210,P01859,P01861,P01876,P02649,P02671,P02675,P02775,P02776,P02787,P02788,P02790,P04083,P04179,P04264,P04271,P04279,P04406,P04792,P05089,P05109,P05156,P06702,P06727,P06733,P07203,P07437,P07451,P07900,P08238,P08603,P08670,P09211,P09543,P0C0L5,P0DOY3,P0DP03,P10809,P10909,P11021,P11215,P13591,P13716,P14174,P16949,P17980,P19367,…
GO:BP	response to external biotic stimulus	GO:0043207	5.191146007053115e-7	6.284736755909104	1601	711	114	O00231,O00233,O00487,O14818,O15240,P00734,P00738,P00751,P01023,P01024,P01210,P01859,P01861,P01876,P02649,P02671,P02675,P02775,P02776,P02787,P02788,P02790,P04083,P04179,P04264,P04271,P04279,P04406,P04792,P05089,P05109,P05156,P06702,P06727,P06733,P07203,P07437,P07451,P07900,P08238,P08603,P08670,P09211,P09543,P0C0L5,P0DOY3,P0DP03,P10809,P10909,P11215,P13591,P13716,P14174,P16949,P17980,P19367,P20618,…
GO:BP	positive regulation of establishment of protein localization to telomere	GO:1904851	5.6661860591183e-7	6.246709168763394	10	711	8	P17987,P40227,P48643,P49368,P50990,P50991,P78371,Q99832
GO:BP	regulation of protein localization to nucleus	GO:1900180	6.553172462110803e-7	6.183548402415069	142	711	25	O00410,P00734,P02545,P05090,P06748,P08238,P14923,P15104,P17987,P21333,P28482,P40227,P48643,P49368,P50990,P50991,P61925,P61960,P61970,P62826,P78371,Q13263,Q13526,Q99497,Q99832
GO:BP	negative regulation of biological process	GO:0048519	6.841259374963028e-7	6.164863943710842	5861	711	308	A0A0C4DH25,E9PAV3,O00231,O00233,O00244,O00410,O00487,O00499,O14558,O14745,O14818,O43707,O43768,O75339,O75781,O76003,O94760,O94811,O95197,O95782,O95865,P00352,P00441,P00558,P00734,P00738,P01009,P01011,P01023,P01024,P01034,P01040,P01042,P01859,P01861,P02452,P02511,P02545,P02549,P02647,P02649,P02652,P02654,P02655,P02656,P02671,P02675,P02679,P02686,P02730,P02749,P02751,P02753,P02763,P02765,P02768,P02…
GO:BP	macromolecule catabolic process	GO:0009057	8.388308791944106e-7	6.076325590585214	1479	711	107	A0A1B0GUS4,O00231,O00233,O00487,O14773,O14818,O95782,P01034,P02649,P04792,P05386,P05387,P06748,P07203,P07339,P07355,P07384,P07858,P07900,P08238,P08670,P09496,P09936,P0DMV9,P10909,P11021,P11142,P13489,P13611,P13716,P14136,P14625,P15374,P17980,P20618,P20774,P21333,P22314,P25686,P25786,P25787,P25788,P25789,P26038,P28066,P28070,P28072,P28074,P30153,P31946,P35232,P37840,P43686,P45974,P46459,P48506,P49…
GO:BP	cellular nitrogen compound catabolic process	GO:0044270	8.566650066008832e-7	6.067188972973708	623	711	59	O00154,O00231,O00233,O00487,O14818,O43598,P00491,P00492,P02768,P04792,P05386,P05387,P06748,P07203,P08670,P09543,P0DMV9,P11142,P13489,P17980,P20618,P23526,P24752,P25325,P25786,P25787,P25788,P25789,P28066,P28070,P28072,P28074,P30043,P30153,P31946,P43686,P49721,P49773,P52758,P53004,P55072,P60900,P62081,P62191,P62987,P63104,P67775,Q02252,Q06323,Q13200,Q13835,Q14103,Q14974,Q16401,Q92530,Q99436,Q9UL46,…
GO:BP	regulation of mitotic cell cycle phase transition	GO:1901990	0.000001023117153035043	5.990074634124031	453	711	48	O00231,O00233,O00487,O14818,P04083,P04350,P07437,P07900,P17980,P20618,P25786,P25787,P25788,P25789,P28066,P28070,P28072,P28074,P30153,P43034,P43686,P49721,P54652,P55957,P60900,P61163,P61925,P61981,P62191,P62258,P62987,P63167,P63208,P68366,P68371,Q06323,Q13200,Q13409,Q13561,Q14956,Q16401,Q71U36,Q86X55,Q8IXJ6,Q92530,Q99436,Q99623,Q9UL46
GO:BP	regulation of cell death	GO:0010941	0.000001157211292928189	5.93658733683492	1740	711	120	E9PAV3,O00244,O00499,O14558,O14745,O43707,O75955,O76070,O95865,P00338,P00441,P00738,P01042,P02511,P02545,P02649,P02671,P02675,P02679,P02749,P02768,P02776,P02788,P04040,P04083,P04179,P04271,P04792,P05089,P05109,P06307,P06454,P06702,P06733,P06748,P07196,P07203,P07237,P07339,P07858,P07900,P08238,P08758,P09211,P09382,P0DMV9,P10599,P10636,P10809,P10909,P11021,P11215,P11413,P12273,P14174,P14625,P15121,…
GO:BP	cellular response to stress	GO:0033554	0.0000012077294457560594	5.918030344999119	2142	711	140	O00231,O00233,O00487,O00533,O14618,O14773,O14818,O75348,O75955,O94760,P00441,P00558,P00918,P01210,P02511,P02545,P02647,P02768,P02787,P04040,P04083,P04179,P04216,P04271,P04792,P05089,P05090,P06727,P06733,P06748,P07196,P07203,P07237,P07900,P07954,P08238,P09211,P09493,P09651,P0DMV9,P10451,P10599,P10636,P10809,P10909,P11021,P11142,P11413,P14136,P14174,P14625,P15104,P15121,P17066,P17677,P17980,P20618,…
GO:BP	cell development	GO:0048468	0.0000012213451584772349	5.913161584835845	2122	711	139	E9PAV3,O00499,O00533,O14745,O43175,O43707,O75083,O75955,O94811,O94856,O95782,P00441,P00492,P00734,P01024,P02545,P02549,P02647,P02649,P02671,P02675,P02679,P02730,P02751,P02788,P04216,P04271,P04279,P05090,P05109,P06307,P06702,P06703,P07196,P07203,P07237,P07355,P07738,P07900,P08133,P08238,P08670,P09211,P09382,P09493,P09543,P09622,P09936,P10451,P10636,P10909,P11021,P11137,P11277,P11413,P12036,P13591,…
GO:BP	NADH metabolic process	GO:0006734	0.0000012284822758908658	5.91063110498636	43	711	14	P00558,P04075,P04406,P06733,P09104,P09972,P14618,P18669,P19367,P30613,P40925,P40926,P55072,P60174
GO:BP	glucose catabolic process to pyruvate	GO:0061718	0.0000012286132362021579	5.910584810212456	24	711	11	P00558,P04075,P04406,P06733,P09104,P09972,P14618,P18669,P19367,P30613,P60174
GO:BP	canonical glycolysis	GO:0061621	0.0000012286132362021579	5.910584810212456	24	711	11	P00558,P04075,P04406,P06733,P09104,P09972,P14618,P18669,P19367,P30613,P60174
GO:BP	NADH regeneration	GO:0006735	0.0000012286132362021579	5.910584810212456	24	711	11	P00558,P04075,P04406,P06733,P09104,P09972,P14618,P18669,P19367,P30613,P60174
GO:BP	monocarboxylic acid metabolic process	GO:0032787	0.000001336849682306739	5.8739174228163975	663	711	61	O00154,O43175,P00338,P00505,P00558,P01024,P02647,P02654,P02655,P02656,P02730,P04075,P04083,P04406,P05413,P06727,P06733,P07195,P07203,P07738,P08559,P09104,P09211,P09467,P09622,P09960,P09972,P10515,P11177,P12277,P13804,P14174,P14618,P15121,P16152,P16930,P18669,P19367,P21796,P24752,P30084,P30613,P37840,P38117,P40939,P41222,P42765,P51659,P52209,P56537,P60174,P60201,Q00796,Q01469,Q04760,Q16775,Q16836,…
GO:BP	response to external stimulus	GO:0009605	0.0000014069417326065014	5.851723888159754	3114	711	186	A0A0C4DH25,O00231,O00233,O00487,O00533,O14818,O15240,O43768,O75348,O94856,P00338,P00441,P00734,P00738,P00751,P01023,P01024,P01042,P01210,P01859,P01861,P01876,P02452,P02549,P02647,P02649,P02671,P02675,P02679,P02749,P02765,P02768,P02775,P02776,P02787,P02788,P02790,P04040,P04083,P04179,P04264,P04271,P04279,P04406,P04792,P05089,P05109,P05156,P06307,P06702,P06727,P06733,P07203,P07355,P07437,P07451,P07…
GO:BP	negative regulation of molecular function	GO:0044092	0.000001413050547720859	5.849842302267795	1228	711	93	O00410,O00499,O14745,O43768,O75781,P00738,P01009,P01011,P01023,P01024,P01034,P01040,P01042,P02511,P02647,P02649,P02652,P02654,P02655,P02656,P02730,P02765,P02788,P04040,P04080,P04083,P04216,P04406,P04792,P06748,P07203,P07355,P08758,P09211,P09936,P0C0L5,P0DP25,P10636,P11137,P13489,P16949,P19827,P20810,P21333,P23381,P25686,P25713,P30044,P30048,P30086,P30153,P30626,P31946,P32119,P37840,P48426,P48594,…
GO:BP	regulation of cytoskeleton organization	GO:0051493	0.000001431707657124564	5.844145652320853	535	711	53	O00499,O75083,O94811,P02549,P02647,P04350,P05109,P06702,P06748,P07737,P09493,P0DMV9,P10636,P11137,P11277,P16949,P21333,P28289,P28482,P31146,P35611,P35612,P37840,P40121,P43034,P46821,P47755,P47756,P52565,P52566,P52907,P58546,P60903,P60981,P60983,P62328,P63261,P63313,P84077,Q00610,Q01082,Q08495,Q13813,Q16658,Q93045,Q96JE9,Q9BPX5,Q9H3Q1,Q9H444,Q9NRX4,Q9NZR1,Q9UJU6,Q9Y281
GO:BP	regulation of cell morphogenesis	GO:0022604	0.000001464057373682997	5.834441903751876	312	711	38	O14745,O43707,O75083,O75781,P00734,P02549,P02647,P02671,P02675,P02679,P02751,P04075,P04083,P04271,P07237,P09493,P11171,P16452,P19105,P21333,P21579,P23528,P26038,P27797,P31146,P32455,P35579,P43034,P47756,P52565,P60903,Q07021,Q08495,Q16181,Q8TAM6,Q9H3Q1,Q9UJU6,Q9Y2J2
GO:BP	response to oxygen-containing compound	GO:1901700	0.0000015333312201814342	5.814364021558203	1748	711	120	O00410,O00487,O14618,O14745,O15240,O43181,O43768,O75348,O75781,P00338,P00441,P00505,P00738,P00918,P01210,P02452,P02511,P02649,P02652,P02753,P02765,P02775,P02776,P02788,P04040,P04083,P04179,P05089,P05090,P05109,P05413,P06702,P06727,P07196,P07203,P07451,P07741,P08123,P08238,P08670,P09211,P09382,P09417,P09493,P09543,P0DP25,P10451,P10599,P10636,P10768,P10809,P10909,P11021,P11413,P13637,P13716,P14618,…
GO:BP	heterocycle catabolic process	GO:0046700	0.00000161725170925448	5.791222381186456	617	711	58	O00154,O00231,O00233,O00487,O14818,O43598,P00491,P00492,P02768,P04792,P05386,P05387,P06748,P07203,P08670,P09543,P0DMV9,P11142,P13489,P17980,P20618,P23526,P24752,P25786,P25787,P25788,P25789,P28066,P28070,P28072,P28074,P30043,P30153,P31946,P43686,P49721,P49773,P52758,P53004,P55072,P60900,P62081,P62191,P62987,P63104,P67775,Q02252,Q06323,Q13200,Q13835,Q14103,Q14974,Q16401,Q92530,Q99436,Q9UL46,Q9Y2T3,…
GO:BP	regulation of RNA stability	GO:0043487	0.0000016558992809508138	5.7809660824409566	259	711	34	O00231,O00233,O00487,O14818,P04792,P06748,P08670,P11142,P17980,P20618,P25786,P25787,P25788,P25789,P28066,P28070,P28072,P28074,P31946,P43686,P49721,P52758,P60900,P62191,P62987,P63104,Q06323,Q13200,Q14103,Q16401,Q92530,Q99436,Q9UL46,Q9Y2V2
GO:BP	actin filament capping	GO:0051693	0.0000017372836970332506	5.760129255821389	44	711	14	P02549,P11277,P28289,P35611,P35612,P40121,P47755,P47756,P52907,P58546,Q01082,Q08495,Q13813,Q9NZR1
GO:BP	negative regulation of actin filament polymerization	GO:0030837	0.0000017656690371326002	5.753090698729742	68	711	17	P02549,P07737,P11277,P28289,P35611,P35612,P40121,P47755,P47756,P52907,P58546,P62328,P63313,Q01082,Q08495,Q13813,Q9NZR1
GO:BP	purine ribonucleoside triphosphate biosynthetic process	GO:0009206	0.0000017656690371326002	5.753090698729742	68	711	17	O75947,O75964,P04075,P06576,P06733,P15531,P18859,P22392,P25705,P30049,P30613,P36542,P38606,P48047,P55072,P56385,P62328
GO:BP	multicellular organism development	GO:0007275	0.0000018084439981765546	5.742694935428473	5670	711	298	E9PAV3,O00231,O00233,O00487,O00499,O00533,O14558,O14745,O14773,O14818,O15240,O43175,O43181,O43678,O75083,O75363,O75781,O75955,O94760,O94811,O94856,O95782,P00338,P00367,P00441,P00491,P00492,P00505,P00558,P00734,P00918,P01024,P01040,P01210,P02452,P02511,P02545,P02549,P02647,P02649,P02652,P02686,P02730,P02749,P02751,P02753,P02765,P02776,P02787,P02788,P04040,P04083,P04179,P04216,P04259,P04264,P04271,…
GO:BP	establishment of protein localization to organelle	GO:0072594	0.0000018422088273373667	5.734661141012256	523	711	52	O00410,O43681,P02545,P05090,P05386,P05387,P07900,P08238,P0DP25,P10636,P10809,P10909,P11021,P11142,P14923,P16401,P17987,P19367,P21333,P27348,P28482,P31946,P34932,P40227,P48643,P49368,P50990,P50991,P55957,P61925,P61960,P61970,P61981,P62081,P62258,P62826,P62987,P63098,P63104,P68036,P78371,Q04917,Q08209,Q13263,Q14974,Q96P70,Q99623,Q99832,Q9H444,Q9UII2,Q9Y230,Q9Y5J7
GO:BP	aromatic compound catabolic process	GO:0019439	0.0000019024634927463797	5.720683668355507	636	711	59	O00154,O00231,O00233,O00487,O14818,O43598,P00491,P00492,P02768,P04792,P05386,P05387,P06748,P07203,P08670,P09417,P09543,P0DMV9,P11142,P13489,P16930,P17980,P20618,P23526,P24752,P25786,P25787,P25788,P25789,P28066,P28070,P28072,P28074,P30043,P30153,P31946,P43686,P49721,P49773,P52758,P53004,P55072,P60900,P62081,P62191,P62987,P63104,P67775,Q06323,Q13200,Q13835,Q14103,Q14974,Q16401,Q92530,Q99436,Q9UL46,…
GO:BP	coagulation	GO:0050817	0.0000020031544508488726	5.698285563654316	358	711	41	O00299,P00734,P01009,P01023,P01042,P02042,P02452,P02649,P02671,P02675,P02679,P02730,P02749,P02751,P02776,P04264,P04279,P04792,P07355,P08123,P08758,P19105,P21291,P21333,P28482,P32119,P35579,P47755,P47756,P52907,P60709,P61764,P62873,P62937,P63104,P63261,P68871,P69891,P69892,Q07021,Q08495
GO:BP	regulation of protein localization to Cajal body	GO:1904869	0.000002005990431032586	5.697671142980435	11	711	8	P17987,P40227,P48643,P49368,P50990,P50991,P78371,Q99832
GO:BP	regulation of establishment of protein localization to telomere	GO:0070203	0.000002005990431032586	5.697671142980435	11	711	8	P17987,P40227,P48643,P49368,P50990,P50991,P78371,Q99832
GO:BP	positive regulation of protein localization to Cajal body	GO:1904871	0.000002005990431032586	5.697671142980435	11	711	8	P17987,P40227,P48643,P49368,P50990,P50991,P78371,Q99832
GO:BP	cell morphogenesis involved in differentiation	GO:0000904	0.0000020244982172757203	5.693682601324641	754	711	66	O00533,O14745,O43707,O75083,O75955,O94856,P00441,P00492,P02549,P02647,P02649,P02671,P02675,P02679,P02751,P04216,P04271,P06307,P06703,P07196,P07237,P07900,P08238,P09543,P09936,P10451,P10636,P11137,P11277,P12036,P13591,P16949,P17677,P20916,P21333,P23515,P23528,P25713,P27797,P28482,P31150,P32004,P32455,P35579,P43034,P46821,P52565,P60709,P60903,P61764,Q01082,Q04917,Q07021,Q08209,Q08495,Q13509,Q13813,…
GO:BP	positive regulation of telomerase RNA localization to Cajal body	GO:1904874	0.000002120556780146308	5.673550094355377	15	711	9	P17987,P40227,P48643,P49368,P50990,P50991,P78371,Q99832,Q9Y230
GO:BP	homotypic cell-cell adhesion	GO:0034109	0.0000021360449704499408	5.6703896082854905	87	711	19	O00299,P02671,P02675,P02679,P02751,P04792,P09382,P14923,P15924,P19105,P21291,P21333,P35579,P60709,P61764,P62937,P63261,P68871,Q08495
GO:BP	defense response to other organism	GO:0098542	0.000002397231399058565	5.620290042527127	1222	711	92	O00231,O00233,O00487,O14818,O15240,P00734,P00738,P00751,P01023,P01024,P01859,P01861,P01876,P02649,P02671,P02675,P02775,P02776,P02787,P02788,P02790,P04083,P04264,P04271,P04279,P04406,P05089,P05109,P05156,P06702,P06727,P07437,P07900,P08238,P08603,P08670,P0C0L5,P0DOY3,P0DP03,P10909,P11215,P13591,P14174,P17980,P19367,P20618,P21333,P23246,P25786,P25787,P25788,P25789,P28066,P28070,P28072,P28074,P31146,…
GO:BP	positive regulation of Wnt signaling pathway	GO:0030177	0.0000023981279931674544	5.620127641402754	186	711	28	O00231,O00233,O00487,O14818,P02452,P14923,P17980,P20618,P25786,P25787,P25788,P25789,P28066,P28070,P28072,P28074,P43686,P49721,P55072,P60900,P62191,Q06323,Q13200,Q13526,Q16401,Q92530,Q99436,Q9UL46
GO:BP	innate immune response	GO:0045087	0.000002470535786170215	5.6072088508926825	1003	711	80	O00231,O00233,O00487,O14818,P00751,P01023,P01024,P01859,P01861,P01876,P02649,P02671,P02675,P02788,P02790,P04083,P04264,P04271,P04406,P05089,P05109,P05156,P06702,P06727,P07437,P07900,P08238,P08603,P08670,P0C0L5,P0DOY3,P0DP03,P10909,P11215,P13591,P14174,P17980,P19367,P20618,P23246,P25786,P25787,P25788,P25789,P28066,P28070,P28072,P28074,P31146,P31151,P32455,P35232,P37840,P43686,P47755,P48594,P49721,…
GO:BP	cellular metabolic process	GO:0044237	0.000002483758861987683	5.604890570327832	10941	711	505	A0A0C4DH25,A0A1B0GUS4,E9PAV3,O00154,O00231,O00233,O00299,O00410,O00487,O00499,O00764,O14548,O14576,O14618,O14745,O14773,O14818,O15240,O43175,O43181,O43488,O43598,O43678,O43707,O43768,O75157,O75223,O75339,O75348,O75380,O75828,O75947,O75955,O75964,O76003,O94760,O94811,O94925,O95182,O95197,O95336,O95782,O95865,P00167,P00338,P00352,P00367,P00441,P00491,P00492,P00505,P00558,P00568,P00734,P00738,P00915…
GO:BP	regulation of vesicle-mediated transport	GO:0060627	0.0000025994987585585426	5.585110385636173	544	711	53	O00499,O14810,O60641,O75955,O95782,P00441,P01024,P02647,P02649,P02652,P02654,P02655,P02656,P02671,P02675,P02679,P02765,P02787,P04083,P07355,P0C0L5,P0DP25,P10909,P11215,P17600,P21579,P21980,P26038,P27797,P28482,P31146,P37840,P46459,P61266,P61764,P61769,P61978,P62760,P63010,P63027,P63098,P84077,Q05193,Q08209,Q15019,Q16623,Q6PUV4,Q8WUM4,Q8WVM8,Q99719,Q99962,Q9BY11,Q9UPA5
GO:BP	hematopoietic progenitor cell differentiation	GO:0002244	0.0000027398456999399714	5.562273894680175	175	711	27	O00231,O00233,O00487,O14818,P17980,P20618,P25786,P25787,P25788,P25789,P28066,P28070,P28072,P28074,P38646,P43686,P49721,P60900,P62191,Q03164,Q06323,Q13200,Q16401,Q92530,Q96P63,Q99436,Q9UL46
GO:BP	homeostatic process	GO:0042592	0.0000027410787170802	5.5620784924055275	1985	711	131	O00244,O14745,O14773,O15240,O75348,O76003,O94925,P00352,P00441,P00734,P00918,P01011,P01042,P01876,P02545,P02549,P02647,P02649,P02652,P02655,P02656,P02686,P02730,P02753,P02768,P02787,P02788,P02790,P02792,P02794,P04075,P04083,P04179,P04216,P04264,P04792,P05026,P05109,P05413,P06307,P06576,P06702,P06727,P06748,P07203,P07738,P07900,P07954,P08133,P08238,P09211,P09382,P09622,P09651,P0DMV9,P0DP25,P10451,…
GO:BP	proteolysis involved in cellular protein catabolic process	GO:0051603	0.000002803776326803141	5.552256635466345	760	711	66	A0A1B0GUS4,O00231,O00233,O00487,O14818,P02649,P07203,P07858,P08238,P09936,P0DMV9,P10909,P11021,P13716,P14625,P15374,P17980,P20618,P22314,P25686,P25786,P25787,P25788,P25789,P28066,P28070,P28072,P28074,P43686,P45974,P48506,P49721,P54578,P54725,P54727,P55072,P60900,P61088,P62081,P62191,P62987,P63208,P68036,Q04323,Q06323,Q13200,Q15819,Q15843,Q16401,Q5TDH0,Q5VVQ6,Q6ZVX7,Q8IXJ6,Q8WUM4,Q8WW12,Q92530,Q99…
GO:BP	protein depolymerization	GO:0051261	0.0000029711122464744193	5.527080940554596	119	711	22	O75083,P02549,P11142,P11277,P16949,P23528,P28289,P35611,P35612,P40121,P46821,P47755,P47756,P52907,P58546,P60981,Q01082,Q08495,Q13813,Q93045,Q9NZR1,Q9Y281
GO:BP	negative regulation of peptidase activity	GO:0010466	0.000003045873112539905	5.516288192815985	265	711	34	O00499,P01009,P01011,P01023,P01024,P01034,P01040,P01042,P02511,P02765,P02788,P04080,P04406,P07203,P07355,P0C0L5,P19827,P20810,P25713,P30044,P30048,P30086,P37840,P48594,P54578,P62258,Q04323,Q14624,Q92530,Q96P63,Q99497,Q9BS40,Q9C0C9,Q9UHG2
GO:BP	negative regulation of endopeptidase activity	GO:0010951	0.0000031535593123567664	5.5011989963538666	252	711	33	O00499,P01009,P01011,P01023,P01024,P01034,P01040,P01042,P02511,P02765,P02788,P04080,P04406,P07203,P07355,P0C0L5,P19827,P20810,P25713,P30044,P30048,P30086,P37840,P48594,P54578,P62258,Q14624,Q92530,Q96P63,Q99497,Q9BS40,Q9C0C9,Q9UHG2
GO:BP	monosaccharide biosynthetic process	GO:0046364	0.0000033265824707248745	5.478001705304733	99	711	20	P00505,P00558,P02753,P04075,P04406,P06733,P09104,P09467,P09972,P11413,P15121,P17174,P18669,P29401,P37837,P40925,P40926,P52209,P60174,Q00796
GO:BP	negative regulation of canonical Wnt signaling pathway	GO:0090090	0.0000034805158279308836	5.458356386908964	189	711	28	O00231,O00233,O00487,O14745,O14818,P02649,P17980,P20618,P25786,P25787,P25788,P25789,P28066,P28070,P28072,P28074,P43686,P49721,P60900,P62191,Q06323,Q13200,Q16401,Q92530,Q99436,Q99471,Q9UL46,Q9Y230
GO:BP	glycolytic process through glucose-6-phosphate	GO:0061620	0.0000035389229767349146	5.451128889508013	26	711	11	P00558,P04075,P04406,P06733,P09104,P09972,P14618,P18669,P19367,P30613,P60174
GO:BP	protein transport	GO:0015031	0.0000037365276528586996	5.427531799319895	1754	711	119	E9PAV3,O00233,O00410,O14810,O15240,O43681,O43707,O43768,O60641,O75348,O75431,O76070,O95782,P00367,P02452,P02545,P02649,P02671,P02675,P02679,P02753,P02787,P04083,P04792,P05026,P05090,P05386,P05387,P06748,P07900,P08238,P09496,P09497,P10599,P10809,P10909,P11021,P11142,P11215,P13796,P14136,P14625,P14923,P15104,P17987,P21281,P21333,P25311,P27105,P27348,P27797,P28482,P30040,P30626,P31150,P31946,P34932,…
GO:BP	blood coagulation	GO:0007596	0.000003739809082693429	5.427150567973075	351	711	40	O00299,P00734,P01009,P01023,P01042,P02042,P02452,P02649,P02671,P02675,P02679,P02730,P02749,P02751,P02776,P04264,P04792,P07355,P08123,P08758,P19105,P21291,P21333,P28482,P32119,P35579,P47755,P47756,P52907,P60709,P61764,P62873,P62937,P63104,P63261,P68871,P69891,P69892,Q07021,Q08495
GO:BP	activation of immune response	GO:0002253	0.000003818619728878556	5.418093587992872	566	711	54	A0A0C4DH25,O00231,O00233,O00487,O14818,P00734,P00751,P01023,P01024,P01859,P01861,P01876,P04216,P04264,P05156,P07900,P08238,P08603,P0C0L5,P0DOY3,P0DP03,P10909,P17980,P20618,P23246,P25786,P25787,P25788,P25789,P28066,P28070,P28072,P28074,P28482,P32455,P35232,P43686,P49721,P60709,P60900,P61088,P62191,P63208,P63261,Q03591,Q06323,Q07021,Q13200,Q16401,Q16653,Q92530,Q99436,Q9NRX4,Q9UL46
GO:BP	regulation of catalytic activity	GO:0050790	0.000004235363540147467	5.373109306300481	2452	711	153	O00410,O00487,O00499,O14618,O14745,O43768,O75781,O94760,O95865,P00352,P00441,P00734,P00738,P01009,P01011,P01023,P01024,P01034,P01040,P01042,P02511,P02647,P02649,P02652,P02654,P02655,P02656,P02686,P02730,P02749,P02751,P02765,P02787,P02788,P04080,P04083,P04216,P04279,P04406,P04792,P05109,P05386,P06307,P06702,P06727,P06748,P07108,P07203,P07339,P07355,P07384,P07858,P07900,P08238,P08758,P09211,P09936,…
GO:BP	endocytosis	GO:0006897	0.000004309421573972048	5.36558101849132	700	711	62	A0A0C4DH25,O00499,O60641,O75955,O76070,O95782,P00738,P01024,P01859,P01861,P01876,P02647,P02649,P02654,P02655,P02656,P02765,P02768,P02787,P02790,P05156,P07355,P07900,P09496,P09497,P0C0L5,P0DOY3,P0DP03,P0DP25,P10909,P11215,P14625,P15531,P21579,P27797,P28482,P35579,P37840,P49418,P60709,P60880,P61266,P61769,P61978,P63010,P63027,P63098,P63261,P68871,P84077,Q00610,Q01518,Q05193,Q08209,Q16143,Q16555,Q16…
GO:BP	central nervous system development	GO:0007417	0.000004418685944320583	5.354706864582871	1052	711	82	O00499,O14773,O43175,O43181,O75083,O94811,P00338,P00367,P00492,P00734,P01024,P02686,P04271,P05090,P05109,P06702,P07196,P07900,P08238,P08670,P09211,P09543,P0DP25,P10636,P10909,P11021,P11137,P11215,P11413,P12277,P13611,P14136,P14854,P15531,P16949,P18859,P20916,P21333,P21579,P23297,P24752,P25325,P25713,P27348,P28482,P29966,P31939,P40121,P43034,P49006,P52758,P54920,P55809,P55957,P58546,P60201,P60709,…
GO:BP	regulation of programmed cell death	GO:0043067	0.000004721433488919334	5.325926123863825	1603	711	111	E9PAV3,O00244,O00499,O14558,O14745,O43707,O75955,O95865,P00338,P00441,P01042,P02511,P02545,P02649,P02671,P02675,P02679,P02749,P02768,P02776,P02788,P04040,P04083,P04179,P04271,P04792,P05089,P05109,P06307,P06454,P06702,P06733,P06748,P07196,P07203,P07237,P07339,P07858,P07900,P08238,P08758,P09211,P09382,P0DMV9,P10809,P10909,P11021,P11215,P11413,P12273,P14174,P14625,P15121,P15531,P16083,P17987,P20810,…
GO:BP	positive regulation of protein localization to nucleus	GO:1900182	0.000004788747940745262	5.319778021763899	91	711	19	O00410,P00734,P06748,P08238,P14923,P17987,P21333,P28482,P40227,P48643,P49368,P50990,P50991,P61970,P62826,P78371,Q13263,Q99497,Q99832
GO:BP	negative regulation of apoptotic process	GO:0043066	0.000004871478879543826	5.312339176008027	928	711	75	E9PAV3,O00244,O14558,O95865,P00441,P02511,P02545,P02649,P02671,P02675,P02679,P02749,P02768,P02776,P02788,P04040,P04083,P04179,P04792,P06454,P06733,P06748,P07196,P07203,P08238,P08758,P09211,P0DMV9,P10809,P10909,P11021,P12273,P14174,P14625,P15121,P20810,P20916,P21333,P21796,P22392,P23246,P23528,P25713,P28482,P30044,P30048,P31146,P32119,P37840,P38646,P42765,P45880,P48506,P48507,P52565,P55957,P61764,…
GO:BP	regulation of mRNA metabolic process	GO:1903311	0.000005057386942506058	5.296073817068194	384	711	42	O00231,O00233,O00487,O14818,P04792,P06748,P08670,P09651,P11142,P17980,P20618,P22626,P25786,P25787,P25788,P25789,P28066,P28070,P28072,P28074,P30041,P31946,P43686,P49721,P52758,P60900,P61978,P62191,P62987,P63104,P98179,Q06323,Q07021,Q13200,Q13835,Q14103,Q16401,Q92530,Q99436,Q9NR56,Q9UL46,Q9Y2V2
GO:BP	hemostasis	GO:0007599	0.000005211193167404104	5.283062828199037	355	711	40	O00299,P00734,P01009,P01023,P01042,P02042,P02452,P02649,P02671,P02675,P02679,P02730,P02749,P02751,P02776,P04264,P04792,P07355,P08123,P08758,P19105,P21291,P21333,P28482,P32119,P35579,P47755,P47756,P52907,P60709,P61764,P62873,P62937,P63104,P63261,P68871,P69891,P69892,Q07021,Q08495
GO:BP	regulation of small molecule metabolic process	GO:0062012	0.000005424595813260797	5.265632615564213	430	711	45	O00231,O00233,O00487,O14818,P00441,P02647,P02649,P02654,P02655,P02656,P02730,P04083,P05413,P06727,P06733,P09467,P17980,P18669,P20618,P25786,P25787,P25788,P25789,P28066,P28070,P28072,P28074,P37840,P43686,P49721,P55072,P56537,P60900,P62191,P62328,P62826,Q01469,Q06323,Q13200,Q14974,Q16401,Q92530,Q99436,Q99497,Q9UL46
GO:BP	purine ribonucleoside triphosphate metabolic process	GO:0009205	0.000005439040905953905	5.264477674929404	82	711	18	O75947,O75964,P04075,P06576,P06733,P15531,P18859,P22392,P25705,P30049,P30613,P36542,P38606,P48047,P55072,P56385,P62328,P62826
GO:BP	platelet aggregation	GO:0070527	0.000005606332979333836	5.251321111571681	64	711	16	O00299,P02671,P02675,P02679,P02751,P04792,P19105,P21291,P21333,P35579,P60709,P61764,P62937,P63261,P68871,Q08495
GO:BP	neuron projection development	GO:0031175	0.000005613591177799969	5.250759219006639	1021	711	80	O00533,O14745,O43175,O75955,O94856,O95782,P00441,P00492,P02549,P02647,P02649,P02751,P04216,P04271,P05090,P06307,P06702,P06703,P07196,P07900,P08238,P08670,P09382,P09543,P09936,P10451,P10636,P11021,P11137,P11277,P12036,P13591,P14136,P15531,P16949,P17677,P20916,P21333,P21579,P22392,P23515,P23528,P25713,P27816,P28482,P31150,P32004,P43034,P43487,P46821,P52565,P60201,P60709,P60880,P61266,P61764,P61769,…
GO:BP	regulation of protein metabolic process	GO:0051246	0.000005776430175144131	5.238340471994033	2759	711	167	O00410,O00487,O00499,O14745,O43181,O43768,O75955,O94811,O95197,P00441,P00734,P01009,P01011,P01023,P01024,P01034,P01040,P01042,P02511,P02545,P02647,P02649,P02686,P02751,P02765,P02787,P02788,P02790,P04080,P04216,P04279,P04406,P04792,P05090,P05109,P05386,P06307,P06702,P06733,P06748,P07108,P07203,P07339,P07355,P07900,P08238,P08670,P09211,P09936,P0C0L5,P0DMV9,P0DP25,P10599,P10636,P10809,P10909,P11021,…
GO:BP	protein localization to nuclear body	GO:1903405	0.000005810626378730248	5.235777048648707	12	711	8	P17987,P40227,P48643,P49368,P50990,P50991,P78371,Q99832
GO:BP	regulation of establishment of protein localization to chromosome	GO:0070202	0.000005810626378730248	5.235777048648707	12	711	8	P17987,P40227,P48643,P49368,P50990,P50991,P78371,Q99832
GO:BP	protein localization to Cajal body	GO:1904867	0.000005810626378730248	5.235777048648707	12	711	8	P17987,P40227,P48643,P49368,P50990,P50991,P78371,Q99832
GO:BP	regulation of protein depolymerization	GO:1901879	0.000005816852072390873	5.2353119805477295	92	711	19	O75083,P02549,P11277,P28289,P35611,P35612,P40121,P46821,P47755,P47756,P52907,P58546,P60981,Q01082,Q08495,Q13813,Q93045,Q9NZR1,Q9Y281
GO:BP	nucleobase-containing compound catabolic process	GO:0034655	0.000005914076210422306	5.228113083334992	573	711	54	O00154,O00231,O00233,O00487,O14818,O43598,P00491,P00492,P04792,P05386,P05387,P06748,P07203,P08670,P09543,P0DMV9,P11142,P13489,P17980,P20618,P23526,P24752,P25786,P25787,P25788,P25789,P28066,P28070,P28072,P28074,P30153,P31946,P43686,P49721,P49773,P52758,P55072,P60900,P62081,P62191,P62987,P63104,P67775,Q06323,Q13200,Q13835,Q14103,Q14974,Q16401,Q92530,Q99436,Q9UL46,Q9Y2T3,Q9Y2V2
GO:BP	negative regulation of cytoskeleton organization	GO:0051494	0.000005933213404361544	5.226710030784431	169	711	26	P02549,P04350,P06748,P07737,P11137,P11277,P16949,P28289,P31146,P35611,P35612,P37840,P40121,P46821,P47755,P47756,P52907,P58546,P60983,P62328,P63313,Q01082,Q08495,Q13813,Q93045,Q9NZR1
GO:BP	carbohydrate derivative metabolic process	GO:1901135	0.000006253582046261607	5.203871147888074	1152	711	87	O00154,O43488,O43598,O75947,O75964,O95336,O95782,P00338,P00352,P00491,P00492,P00558,P00568,P01034,P02730,P04075,P04406,P06576,P06733,P07108,P07738,P07741,P08559,P09104,P09467,P09622,P09972,P10515,P11177,P11413,P13611,P14618,P15121,P15531,P18669,P18859,P19367,P19827,P20774,P22234,P22392,P23526,P23919,P24752,P25705,P25713,P29401,P30049,P30085,P30566,P30613,P31939,P36542,P37837,P37840,P38606,P48047,…
GO:BP	negative regulation of actin filament depolymerization	GO:0030835	0.000006300568111542778	5.200620289183832	48	711	14	P02549,P11277,P28289,P35611,P35612,P40121,P47755,P47756,P52907,P58546,Q01082,Q08495,Q13813,Q9NZR1
GO:BP	mRNA catabolic process	GO:0006402	0.00000690651709290942	5.160740909017241	388	711	42	O00231,O00233,O00487,O14818,P04792,P05386,P05387,P06748,P08670,P0DMV9,P11142,P13489,P17980,P20618,P25786,P25787,P25788,P25789,P28066,P28070,P28072,P28074,P30153,P31946,P43686,P49721,P52758,P60900,P62081,P62191,P62987,P63104,P67775,Q06323,Q13200,Q13835,Q14103,Q16401,Q92530,Q99436,Q9UL46,Q9Y2V2
GO:BP	ribonucleoside triphosphate biosynthetic process	GO:0009201	0.00000723144851619681	5.14077470138017	74	711	17	O75947,O75964,P04075,P06576,P06733,P15531,P18859,P22392,P25705,P30049,P30613,P36542,P38606,P48047,P55072,P56385,P62328
GO:BP	biological process involved in symbiotic interaction	GO:0044403	0.000007863060414263804	5.104408387505478	331	711	38	P00558,P00734,P02649,P02724,P02751,P02776,P02788,P04406,P05089,P06733,P07203,P07237,P07355,P07858,P08238,P09382,P0DMV9,P10809,P11142,P13591,P17980,P17987,P23246,P23528,P27105,P28482,P35232,P61769,P62937,P62987,P81605,Q03591,Q13263,Q14974,Q16653,Q99623,Q9H444,Q9Y2Z0
GO:BP	apoptotic process	GO:0006915	0.00000788517261261105	5.10318879518429	1998	711	130	E9PAV3,O00244,O00499,O14558,O14745,O43707,O75223,O95197,O95865,P00338,P00441,P01042,P02511,P02545,P02649,P02671,P02675,P02679,P02749,P02768,P02776,P02788,P04040,P04083,P04179,P04271,P04406,P04792,P05109,P06307,P06454,P06702,P06733,P06748,P07196,P07203,P07237,P07339,P07858,P07900,P08133,P08238,P08758,P09211,P09382,P0DMV9,P10809,P10909,P11021,P11215,P11413,P12273,P14174,P14625,P15121,P15531,P16083,…
GO:BP	multicellular organismal process	GO:0032501	0.000008098017078425101	5.091621311655286	8000	711	390	E9PAV3,O00231,O00233,O00299,O00487,O00499,O00533,O14558,O14745,O14773,O14818,O15240,O43175,O43181,O43678,O75083,O75363,O75781,O75828,O75955,O76003,O76070,O94760,O94811,O94856,O94925,O95782,P00338,P00352,P00367,P00441,P00491,P00492,P00505,P00558,P00734,P00918,P01009,P01011,P01023,P01024,P01034,P01040,P01042,P01210,P01876,P02042,P02452,P02511,P02545,P02549,P02647,P02649,P02652,P02654,P02655,P02656,…
GO:BP	ATP biosynthetic process	GO:0006754	0.000008242851907370761	5.083922502702633	57	711	15	O75947,O75964,P04075,P06576,P06733,P18859,P25705,P30049,P30613,P36542,P38606,P48047,P55072,P56385,P62328
GO:BP	nucleotide phosphorylation	GO:0046939	0.00000888662756351855	5.051263020630436	137	711	23	P00338,P00558,P00568,P02730,P04075,P04406,P06733,P07738,P09104,P09467,P09972,P14618,P15531,P18669,P19367,P22392,P23919,P30085,P30613,P54819,P56537,P60174,Q16774
GO:BP	receptor-mediated endocytosis	GO:0006898	0.00001099541223109498	4.958788483780793	335	711	38	A0A0C4DH25,O60641,O75955,O95782,P00738,P01024,P01876,P02647,P02649,P02654,P02655,P02656,P02768,P02787,P02790,P07355,P07900,P09496,P09497,P0DOY3,P0DP03,P10909,P11215,P14625,P27797,P37840,P60880,P61769,P61978,P63010,P63098,P68871,P84077,Q00610,Q01518,Q05193,Q99962,Q9UJU6
GO:BP	negative regulation of hydrolase activity	GO:0051346	0.000011537660703420839	4.93788223681129	456	711	46	O00410,O00499,O43768,P01009,P01011,P01023,P01024,P01034,P01040,P01042,P02511,P02647,P02652,P02654,P02656,P02765,P02788,P04080,P04083,P04406,P07203,P07355,P0C0L5,P11137,P19827,P20810,P25713,P30044,P30048,P30086,P37840,P48594,P54578,P62258,P62942,Q04323,Q14624,Q15257,Q92530,Q96P63,Q99497,Q9BS40,Q9C0C9,Q9UD71,Q9UHG2,Q9UII2
GO:BP	positive regulation of cellular protein localization	GO:1903829	0.000011649744721456332	4.933683591142473	307	711	36	O00410,P00734,P06748,P08238,P10636,P11171,P11215,P14923,P17987,P21333,P26038,P27105,P27348,P28482,P31946,P40227,P48643,P49368,P50990,P50991,P55957,P61970,P61981,P62258,P62826,P63010,P63098,P63104,P68036,P78371,Q01082,Q04917,Q13263,Q99497,Q99832,Q9Y639
GO:BP	monosaccharide metabolic process	GO:0005996	0.000011704320566522087	4.9316537919438295	279	711	34	P00167,P00352,P00505,P00558,P02753,P04075,P04406,P05090,P06733,P08559,P09104,P09467,P09972,P10515,P11177,P11413,P14618,P15121,P17174,P18669,P19367,P29401,P30613,P37837,P40925,P40926,P48506,P49247,P52209,P60174,P78417,Q00796,Q01469,Q96G03
GO:BP	cellular macromolecule catabolic process	GO:0044265	0.000012497275801416904	4.903184645660058	1244	711	91	A0A1B0GUS4,O00231,O00233,O00487,O14773,O14818,O95782,P01034,P02649,P04792,P05386,P05387,P06748,P07203,P07355,P07858,P07900,P08238,P08670,P09496,P09936,P0DMV9,P10909,P11021,P11142,P13489,P13716,P14625,P15374,P17980,P20618,P22314,P25686,P25786,P25787,P25788,P25789,P26038,P28066,P28070,P28072,P28074,P30153,P31946,P43686,P45974,P48506,P49721,P52758,P54578,P54725,P54727,P55072,P60900,P61088,P62081,P62…
GO:BP	protein localization to nucleus	GO:0034504	0.000012867236786313668	4.8905147069651616	294	711	35	O00410,P00734,P02452,P02545,P05090,P06748,P08238,P10599,P14923,P15104,P17987,P21333,P27797,P28482,P40227,P48643,P49368,P50990,P50991,P61925,P61960,P61970,P62258,P62826,P63098,P63208,P78371,Q08209,Q13263,Q13526,Q14974,Q96P70,Q99497,Q99623,Q99832
GO:BP	pyruvate metabolic process	GO:0006090	0.000014418417871698042	4.841082391994397	152	711	24	P00338,P00558,P02730,P04075,P04406,P06733,P07195,P07738,P08559,P09104,P09467,P09622,P09972,P10515,P11177,P14618,P18669,P19367,P21796,P30613,P56537,P60174,Q04760,Q16775
GO:BP	positive regulation of protein localization to chromosome, telomeric region	GO:1904816	0.000014587317129437014	4.836024575345834	13	711	8	P17987,P40227,P48643,P49368,P50990,P50991,P78371,Q99832
GO:BP	negative regulation of programmed cell death	GO:0043069	0.000014801021307602266	4.829708316162295	952	711	75	E9PAV3,O00244,O14558,O95865,P00441,P02511,P02545,P02649,P02671,P02675,P02679,P02749,P02768,P02776,P02788,P04040,P04083,P04179,P04792,P06454,P06733,P06748,P07196,P07203,P08238,P08758,P09211,P0DMV9,P10809,P10909,P11021,P12273,P14174,P14625,P15121,P20810,P20916,P21333,P21796,P22392,P23246,P23528,P25713,P28482,P30044,P30048,P31146,P32119,P37840,P38646,P42765,P45880,P48506,P48507,P52565,P55957,P61764,…
GO:BP	regulation of apoptotic process	GO:0042981	0.000016368885701538648	4.785980883822284	1560	711	107	E9PAV3,O00244,O00499,O14558,O14745,O43707,O95865,P00338,P00441,P01042,P02511,P02545,P02649,P02671,P02675,P02679,P02749,P02768,P02776,P02788,P04040,P04083,P04179,P04271,P04792,P05109,P06307,P06454,P06702,P06733,P06748,P07196,P07203,P07237,P07339,P07858,P07900,P08238,P08758,P09211,P09382,P0DMV9,P10809,P10909,P11021,P11215,P11413,P12273,P14174,P14625,P15121,P15531,P16083,P17987,P20810,P20916,P21333,…
GO:BP	regulation of hydrolase activity	GO:0051336	0.00001708237489717241	4.767451751150666	1252	711	91	O00410,O00487,O00499,O43768,P00352,P00441,P01009,P01011,P01023,P01024,P01034,P01040,P01042,P02511,P02647,P02652,P02654,P02655,P02656,P02686,P02749,P02751,P02765,P02788,P04080,P04083,P04216,P04279,P04406,P05109,P06307,P06702,P06727,P06748,P07203,P07339,P07355,P08238,P0C0L5,P0DP25,P10636,P10809,P11137,P14625,P16949,P19827,P20810,P21980,P25713,P25788,P30044,P30048,P30086,P30153,P31150,P35232,P37840,…
GO:BP	negative regulation of cell death	GO:0060548	0.000017506419980096244	4.756802656992117	1047	711	80	E9PAV3,O00244,O14558,O95865,P00441,P02511,P02545,P02649,P02671,P02675,P02679,P02749,P02768,P02776,P02788,P04040,P04083,P04179,P04792,P06454,P06733,P06748,P07196,P07203,P08238,P08758,P09211,P0DMV9,P10599,P10809,P10909,P11021,P12273,P14174,P14625,P15121,P20810,P20916,P21333,P21796,P22392,P23246,P23528,P25713,P28482,P30044,P30048,P31146,P32119,P37840,P38646,P42765,P45880,P48506,P48507,P52565,P55957,…
GO:BP	negative regulation of proteolysis	GO:0045861	0.00001838730026457987	4.735482031842221	356	711	39	O00499,P00734,P01009,P01011,P01023,P01024,P01034,P01040,P01042,P02511,P02765,P02788,P04080,P04406,P07203,P07355,P08238,P0C0L5,P13716,P19827,P20810,P25686,P25713,P30044,P30048,P30086,P37840,P48594,P54578,P62081,P62258,Q04323,Q14624,Q92530,Q96P63,Q99497,Q9BS40,Q9C0C9,Q9UHG2
GO:BP	regulation of telomerase RNA localization to Cajal body	GO:1904872	0.000018523022524305834	4.732288145163618	18	711	9	P17987,P40227,P48643,P49368,P50990,P50991,P78371,Q99832,Q9Y230
GO:BP	regulation of actin polymerization or depolymerization	GO:0008064	0.000019354606854288532	4.713215645980116	191	711	27	O00499,O75083,P02549,P07737,P11277,P28289,P31146,P35611,P35612,P40121,P47755,P47756,P52907,P58546,P60981,P60983,P62328,P63313,P84077,Q01082,Q08495,Q13813,Q9BPX5,Q9H3Q1,Q9NZR1,Q9UJU6,Q9Y281
GO:BP	regulation of actin filament length	GO:0030832	0.000021701900370627655	4.663502234615033	192	711	27	O00499,O75083,P02549,P07737,P11277,P28289,P31146,P35611,P35612,P40121,P47755,P47756,P52907,P58546,P60981,P60983,P62328,P63313,P84077,Q01082,Q08495,Q13813,Q9BPX5,Q9H3Q1,Q9NZR1,Q9UJU6,Q9Y281
GO:BP	ribonucleoside triphosphate metabolic process	GO:0009199	0.00002178519761732419	4.661838496149427	89	711	18	O75947,O75964,P04075,P06576,P06733,P15531,P18859,P22392,P25705,P30049,P30613,P36542,P38606,P48047,P55072,P56385,P62328,P62826
GO:BP	cell-cell signaling	GO:0007267	0.000028053959566806497	4.552005833279311	1735	711	115	O00231,O00233,O00487,O14745,O14810,O14818,O14994,O15240,O43768,O75955,O76070,O94925,O95782,P00367,P01024,P01210,P02452,P02649,P02671,P02675,P02679,P02686,P02753,P04083,P04216,P04271,P05109,P06702,P07737,P09543,P0DP25,P10451,P10636,P11142,P11215,P14136,P14923,P15104,P17600,P17980,P18859,P20618,P21333,P21579,P21796,P25786,P25787,P25788,P25789,P28066,P28070,P28072,P28074,P28482,P30153,P30626,P37840,…
GO:BP	plasma membrane bounded cell projection organization	GO:0120036	0.00002852257407027673	4.54481128337585	1596	711	108	O00533,O14745,O43175,O75781,O75955,O94856,O95782,P00441,P00492,P02549,P02647,P02649,P02751,P04216,P04271,P04350,P05090,P06307,P06702,P06703,P07196,P07437,P07737,P07900,P08238,P08670,P09382,P09493,P09543,P09936,P10451,P10636,P11021,P11137,P11277,P12036,P13591,P13637,P14136,P15531,P16949,P17677,P20916,P21333,P21579,P22392,P23515,P23528,P25713,P27816,P28482,P30153,P31146,P31150,P32004,P35579,P43034,…
GO:BP	cell projection organization	GO:0030030	0.000028831925777001255	4.5401263487185215	1636	711	110	O00533,O14745,O43175,O75781,O75955,O94856,O95782,P00441,P00492,P02549,P02647,P02649,P02751,P04216,P04271,P04350,P05090,P06307,P06702,P06703,P07196,P07437,P07737,P07900,P08238,P08670,P09382,P09493,P09543,P09936,P10451,P10636,P11021,P11137,P11277,P12036,P13591,P13637,P14136,P15531,P16949,P17677,P20916,P21333,P21579,P22392,P23515,P23528,P25713,P27816,P28482,P30153,P31146,P31150,P32004,P35579,P40121,…
GO:BP	protein localization to nucleoplasm	GO:1990173	0.00003286530467469912	4.483262337279026	14	711	8	P17987,P40227,P48643,P49368,P50990,P50991,P78371,Q99832
GO:BP	RNA localization to Cajal body	GO:0090670	0.00003396978906634567	4.4689071498508	19	711	9	P17987,P40227,P48643,P49368,P50990,P50991,P78371,Q99832,Q9Y230
GO:BP	RNA localization to nucleus	GO:0090685	0.00003396978906634567	4.4689071498508	19	711	9	P17987,P40227,P48643,P49368,P50990,P50991,P78371,Q99832,Q9Y230
GO:BP	telomerase RNA localization	GO:0090672	0.00003396978906634567	4.4689071498508	19	711	9	P17987,P40227,P48643,P49368,P50990,P50991,P78371,Q99832,Q9Y230
GO:BP	telomerase RNA localization to Cajal body	GO:0090671	0.00003396978906634567	4.4689071498508	19	711	9	P17987,P40227,P48643,P49368,P50990,P50991,P78371,Q99832,Q9Y230
GO:BP	positive regulation of defense response	GO:0031349	0.00003413911859707747	4.466747695680774	364	711	39	O00231,O00233,O00487,O14818,P01024,P01210,P02790,P05089,P05109,P06307,P06702,P07900,P10809,P17980,P20618,P21980,P23246,P25786,P25787,P25788,P25789,P28066,P28070,P28072,P28074,P30046,P37840,P43686,P49721,P60900,P62191,P63208,Q06323,Q13200,Q16401,Q92530,Q99436,Q99497,Q9UL46
GO:BP	nucleoside diphosphate phosphorylation	GO:0006165	0.00003422197322169271	4.465694952872466	135	711	22	P00338,P00558,P00568,P02730,P04075,P04406,P06733,P07738,P09104,P09467,P09972,P14618,P15531,P18669,P19367,P22392,P23919,P30085,P30613,P54819,P56537,P60174
GO:BP	positive regulation of immune response	GO:0050778	0.000035194902848492774	4.4535202292793645	757	711	63	A0A0C4DH25,O00231,O00233,O00487,O14818,P00734,P00751,P01023,P01024,P01859,P01861,P01876,P02790,P04083,P04216,P04264,P05089,P05156,P07900,P08238,P08603,P0C0L5,P0DOY3,P0DP03,P10809,P10909,P11215,P17980,P20618,P23246,P25786,P25787,P25788,P25789,P28066,P28070,P28072,P28074,P28482,P32455,P35232,P43686,P49721,P60709,P60900,P61088,P61764,P61769,P62191,P63208,P63261,Q03591,Q06323,Q07021,Q13200,Q16401,Q16…
GO:BP	regulation of intracellular transport	GO:0032386	0.00003682920388376794	4.4338076689437145	365	711	39	O00410,P02511,P05090,P07355,P08238,P10599,P11137,P11215,P12036,P13796,P14923,P21333,P26038,P27105,P27348,P28482,P31150,P31946,P46821,P55957,P61925,P61960,P61970,P61981,P62258,P62826,P63027,P63098,P63104,P68036,P84077,Q04917,Q08495,Q13263,Q5VVQ6,Q8WVM8,Q92599,Q99497,Q9UII2
GO:BP	antigen receptor-mediated signaling pathway	GO:0050851	0.000037992981864698485	4.420296619670762	321	711	36	O00231,O00233,O00487,O14818,P01859,P01861,P01876,P04216,P0DOY3,P0DP03,P17980,P20618,P25786,P25787,P25788,P25789,P28066,P28070,P28072,P28074,P28482,P32455,P43686,P49721,P60900,P61088,P62191,P63208,Q06323,Q13200,Q16401,Q16653,Q92530,Q99436,Q9NRX4,Q9UL46
GO:BP	mitotic cell cycle phase transition	GO:0044772	0.000038438932229142954	4.415228684828463	588	711	53	O00231,O00233,O00487,O14818,O43768,P04083,P04350,P07437,P07900,P0DP25,P17980,P20618,P25786,P25787,P25788,P25789,P28066,P28070,P28072,P28074,P30153,P43034,P43686,P49721,P54652,P55957,P60900,P61163,P61925,P61981,P62191,P62258,P62987,P63167,P63208,P68366,P68371,Q06323,Q08209,Q13200,Q13409,Q13561,Q14956,Q16401,Q71U36,Q86X55,Q8IUI8,Q8IXJ6,Q92530,Q99436,Q99623,Q9H444,Q9UL46
GO:BP	establishment of protein localization to chromosome	GO:0070199	0.000038841215024373506	4.4107071930244	25	711	10	P16401,P17987,P40227,P48643,P49368,P50990,P50991,P78371,Q99832,Q9Y230
GO:BP	mitotic cell cycle process	GO:1903047	0.000039594313393364185	4.402367183751832	956	711	74	O00231,O00233,O00487,O14576,O14818,O43768,P02545,P04083,P04350,P07437,P07900,P0DMV9,P0DP25,P16949,P17980,P20618,P21333,P25786,P25787,P25788,P25789,P27816,P28066,P28070,P28072,P28074,P30153,P43034,P43487,P43686,P49721,P54652,P55072,P55957,P60900,P61163,P61925,P61981,P62191,P62258,P62826,P62987,P63167,P63208,P67775,P68366,P68371,P84077,Q00610,Q01082,Q06323,Q08209,Q13200,Q13409,Q13526,Q13561,Q14141,…
GO:BP	viral process	GO:0016032	0.000039635918893285534	4.401911068953932	1011	711	77	O00410,O00499,O14576,O14818,O95197,O95782,P02649,P02652,P02724,P02788,P02790,P04792,P05156,P05386,P05387,P06748,P07237,P07355,P07858,P07900,P08238,P08603,P08670,P09382,P09651,P0DMV9,P10809,P11142,P13591,P17980,P20618,P21796,P22626,P23528,P25788,P25789,P26038,P27105,P28070,P28072,P28074,P28482,P31946,P35232,P43487,P49411,P49721,P54725,P55072,P61769,P61978,P62081,P62258,P62826,P62937,P62987,P63010,…
GO:BP	nucleoside diphosphate metabolic process	GO:0009132	0.00004063059411995327	4.391146827165816	160	711	24	P00338,P00558,P00568,P02730,P04075,P04406,P06733,P07738,P09104,P09467,P09972,P14618,P15531,P18669,P19367,P22392,P23919,P30085,P30613,P54819,P56537,P60174,Q00013,Q16774
GO:BP	organelle localization	GO:0051640	0.000042134183020297004	4.3753654226094	657	711	57	O00499,O14576,O14745,O14994,O43707,O60641,P01009,P02545,P02768,P04350,P06748,P07196,P07437,P07900,P09936,P10636,P11137,P12036,P17600,P21579,P23528,P27816,P30153,P35579,P37840,P41222,P43034,P46459,P46821,P54920,P56537,P60880,P61163,P61266,P61764,P61981,P62258,P62826,P63104,P63167,P68366,P68371,P84077,Q05193,Q13409,Q13561,Q14974,Q16555,Q16623,Q6PUV4,Q71U36,Q8WVM8,Q92777,Q96JE9,Q99719,Q9H444,Q9UNZ2
GO:BP	vesicle-mediated transport in synapse	GO:0099003	0.000042268701437163625	4.373981094194568	211	711	28	O14810,O14994,O60641,O76070,P0DP25,P17600,P21579,P37840,P49418,P54920,P60709,P60880,P61266,P61764,P63010,P63027,P63098,P63261,Q05193,Q16143,Q16623,Q6PUV4,Q92777,Q99719,Q99962,Q9BY11,Q9H115,Q9UPA5
GO:BP	axon development	GO:0061564	0.00004285685508646118	4.367979701439498	524	711	49	O00533,O75955,O94856,P02549,P02647,P02649,P02751,P04216,P04271,P05090,P06307,P06703,P07196,P07900,P08238,P09543,P09936,P10451,P10636,P11137,P11277,P12036,P13591,P16949,P17677,P20916,P21333,P23515,P25713,P28482,P31150,P32004,P43034,P46821,P52565,P60201,P60709,P61764,Q01082,Q13509,Q13813,Q14194,Q16555,Q92752,Q92823,Q96JE9,Q9BPU6,Q9UJU6,Q9Y639
GO:BP	alpha-amino acid catabolic process	GO:1901606	0.000045177569234312225	4.345077139872593	93	711	18	O94760,O94925,O95865,P00367,P00505,P05089,P09417,P09622,P15104,P16930,P17174,P23526,P24752,P49419,P52758,Q13867,Q14894,Q7L266
GO:BP	defense response	GO:0006952	0.000049328172652468026	4.306904972550203	1956	711	125	A0A0C4DH25,O00231,O00233,O00487,O14818,O15240,P00441,P00734,P00738,P00751,P01009,P01011,P01023,P01024,P01034,P01042,P01210,P01859,P01861,P01876,P02647,P02649,P02652,P02671,P02675,P02751,P02763,P02765,P02775,P02776,P02787,P02788,P02790,P04083,P04264,P04271,P04279,P04406,P05089,P05090,P05109,P05156,P06307,P06702,P06727,P07203,P07437,P07900,P08238,P08603,P08670,P09211,P0C0L5,P0DOY3,P0DP03,P10451,P10…
GO:BP	positive regulation of response to biotic stimulus	GO:0002833	0.00004936962280662943	4.306540190860785	253	711	31	O00231,O00233,O00487,O14818,P02790,P05089,P07900,P10809,P17980,P20618,P23246,P25786,P25787,P25788,P25789,P28066,P28070,P28072,P28074,P43686,P49721,P60900,P62191,P63208,Q06323,Q13200,Q16401,Q92530,Q99436,Q9UL46,Q9Y4E8
GO:BP	regulation of actin filament organization	GO:0110053	0.000053995392470236784	4.267643297771931	282	711	33	O00499,O75083,P02549,P02647,P07737,P09493,P11277,P16949,P21333,P28289,P31146,P35611,P35612,P40121,P47755,P47756,P52907,P58546,P60903,P60981,P60983,P62328,P63261,P63313,P84077,Q01082,Q08495,Q13813,Q9BPX5,Q9H3Q1,Q9NZR1,Q9UJU6,Q9Y281
GO:BP	ubiquitin-dependent protein catabolic process	GO:0006511	0.000057978716200917325	4.236731405280266	663	711	57	A0A1B0GUS4,O00231,O00233,O00487,O14818,P08238,P09936,P0DMV9,P10909,P11021,P14625,P15374,P17980,P20618,P22314,P25686,P25786,P25787,P25788,P25789,P28066,P28070,P28072,P28074,P43686,P45974,P48506,P49721,P54578,P54725,P54727,P55072,P60900,P61088,P62081,P62191,P62987,P63208,P68036,Q04323,Q06323,Q13200,Q15819,Q15843,Q16401,Q5VVQ6,Q6ZVX7,Q8IXJ6,Q8WW12,Q92530,Q99436,Q99497,Q9UL46,Q9UMX0,Q9UNS2,Q9UNZ2,Q9Y…
GO:BP	platelet activation	GO:0030168	0.00005882378456329311	4.230447037597045	163	711	24	O00299,P00734,P02452,P02649,P02671,P02675,P02679,P02751,P02776,P04792,P08123,P19105,P21291,P21333,P28482,P35579,P60709,P61764,P62873,P62937,P63104,P63261,P68871,Q08495
GO:BP	regulation of cellular protein metabolic process	GO:0032268	0.00005921139418729096	4.227594712930519	2591	711	155	O00410,O00487,O00499,O14745,O43181,O43768,O75955,O94811,P00441,P00734,P01009,P01011,P01023,P01024,P01034,P01040,P01042,P02511,P02545,P02647,P02649,P02686,P02751,P02765,P02787,P02788,P02790,P04080,P04216,P04279,P04406,P04792,P05109,P05386,P06307,P06702,P06733,P06748,P07108,P07203,P07339,P07355,P07900,P08238,P08670,P09211,P09936,P0C0L5,P0DMV9,P0DP25,P10599,P10636,P10809,P10909,P11021,P11413,P13716,…
GO:BP	regulation of proteasomal protein catabolic process	GO:0061136	0.00006488520069483418	4.187854347721856	189	711	26	O00487,P02649,P07203,P08238,P0DMV9,P10909,P13716,P17980,P25686,P43686,P45974,P48506,P54578,P54725,P54727,P55072,P62191,Q04323,Q06323,Q15819,Q8IXJ6,Q92530,Q99497,Q9GZP4,Q9UL46,Q9UMX0
GO:BP	regulation of intracellular protein transport	GO:0033157	0.00006515815767038458	4.1860312037511465	256	711	31	O00410,P05090,P08238,P10599,P11215,P13796,P14923,P21333,P27105,P27348,P28482,P31150,P31946,P55957,P61925,P61960,P61970,P61981,P62258,P62826,P63027,P63098,P63104,P68036,Q04917,Q08495,Q13263,Q5VVQ6,Q92599,Q99497,Q9UII2
GO:BP	mitotic cell cycle	GO:0000278	0.0000666160157240045	4.176421345839136	1098	711	81	O00231,O00233,O00487,O14576,O14745,O14818,O43768,P02545,P04083,P04350,P07437,P07900,P0DMV9,P0DP25,P16949,P17980,P20618,P21333,P25786,P25787,P25788,P25789,P27816,P28066,P28070,P28072,P28074,P30153,P43034,P43487,P43686,P49721,P54652,P55072,P55957,P60900,P61163,P61925,P61981,P62191,P62258,P62826,P62987,P63167,P63208,P67775,P68363,P68366,P68371,P84077,Q00610,Q01082,Q06323,Q08209,Q13200,Q13409,Q13509,…
GO:BP	regulation of protein localization to chromosome, telomeric region	GO:1904814	0.00006800215941133124	4.167477296035898	15	711	8	P17987,P40227,P48643,P49368,P50990,P50991,P78371,Q99832
GO:BP	regulation of actin filament-based process	GO:0032970	0.00006825575997007613	4.165860693478889	404	711	41	O00499,O75083,P02549,P02647,P07737,P09493,P11277,P14923,P15924,P16949,P21333,P28289,P30626,P31146,P35579,P35611,P35612,P40121,P47755,P47756,P52565,P52566,P52907,P58546,P60903,P60981,P60983,P62328,P63261,P63313,P84077,Q01082,Q08495,Q13813,Q16658,Q9BPX5,Q9H3Q1,Q9NRX4,Q9NZR1,Q9UJU6,Q9Y281
GO:BP	glucose catabolic process	GO:0006007	0.00006893684986410906	4.161548565980178	33	711	11	P00558,P04075,P04406,P06733,P09104,P09972,P14618,P18669,P19367,P30613,P60174
GO:BP	synaptic vesicle cycle	GO:0099504	0.00007243768944131321	4.140035410910318	190	711	26	O14810,O14994,O60641,O76070,P0DP25,P17600,P21579,P37840,P49418,P54920,P60709,P60880,P61266,P61764,P63027,P63261,Q05193,Q16143,Q16623,Q6PUV4,Q92777,Q99719,Q99962,Q9BY11,Q9H115,Q9UPA5
GO:BP	regulation of response to stress	GO:0080134	0.00007660247531031613	4.1157571964738935	1626	711	108	A0A0C4DH25,O00231,O00233,O00487,O14818,O94760,P00441,P00734,P01023,P01024,P01042,P01210,P01859,P01861,P02511,P02545,P02647,P02649,P02671,P02675,P02679,P02749,P02765,P02790,P04083,P04179,P04216,P04264,P04792,P05089,P05109,P06307,P06702,P06733,P06748,P07203,P07237,P07355,P07900,P08238,P09211,P0DMV9,P0DOY3,P0DP03,P10451,P10599,P10636,P10809,P10909,P11021,P11142,P14174,P17980,P20618,P21333,P21980,P23…
GO:BP	regulation of cellular protein catabolic process	GO:1903362	0.00007818834942130476	4.106857954855625	258	711	31	O00487,P02649,P07203,P07355,P07900,P08238,P0DMV9,P10909,P13716,P17980,P25686,P26038,P43686,P45974,P48506,P54578,P54725,P54727,P55072,P62081,P62191,Q04323,Q06323,Q15819,Q8IXJ6,Q92530,Q99497,Q9GZP4,Q9UII2,Q9UL46,Q9UMX0
GO:BP	positive regulation of innate immune response	GO:0045089	0.00007832359908370959	4.106107364280992	217	711	28	O00231,O00233,O00487,O14818,P02790,P07900,P17980,P20618,P23246,P25786,P25787,P25788,P25789,P28066,P28070,P28072,P28074,P43686,P49721,P60900,P62191,P63208,Q06323,Q13200,Q16401,Q92530,Q99436,Q9UL46
GO:BP	negative regulation of protein metabolic process	GO:0051248	0.0000789640950040428	4.102570337649156	1216	711	87	O00410,O00499,O43768,O94811,O95197,P00734,P01009,P01011,P01023,P01024,P01034,P01040,P01042,P02511,P02649,P02765,P02788,P04080,P04216,P04406,P04792,P05090,P06748,P07108,P07203,P07355,P08238,P09211,P09936,P0C0L5,P0DMV9,P0DP25,P10636,P10909,P11413,P13716,P19827,P20810,P21333,P23381,P25686,P25713,P27797,P30044,P30048,P30086,P30153,P31946,P35232,P37840,P48506,P48594,P52758,P54578,P56537,P60983,P61925,…
GO:BP	positive regulation of response to external stimulus	GO:0032103	0.00007998365994645927	4.096998727006896	518	711	48	O00231,O00233,O00487,O14818,P00734,P01024,P02749,P02790,P04792,P05089,P05109,P06702,P07900,P10809,P17980,P20618,P21333,P21980,P23246,P25786,P25787,P25788,P25789,P27797,P28066,P28070,P28072,P28074,P28482,P30046,P31151,P37840,P43686,P49721,P60900,P62191,P62328,P63208,Q06323,Q07021,Q13200,Q16401,Q92530,Q99436,Q99497,Q9HCY8,Q9UL46,Q9Y4E8
GO:BP	NAD metabolic process	GO:0019674	0.00008321342933405357	4.079806579778623	49	711	13	P00338,P00558,P04075,P04406,P06733,P09104,P09972,P14618,P18669,P19367,P30613,P40925,P60174
GO:BP	modification-dependent protein catabolic process	GO:0019941	0.00008359750953626258	4.0778066604888465	670	711	57	A0A1B0GUS4,O00231,O00233,O00487,O14818,P08238,P09936,P0DMV9,P10909,P11021,P14625,P15374,P17980,P20618,P22314,P25686,P25786,P25787,P25788,P25789,P28066,P28070,P28072,P28074,P43686,P45974,P48506,P49721,P54578,P54725,P54727,P55072,P60900,P61088,P62081,P62191,P62987,P63208,P68036,Q04323,Q06323,Q13200,Q15819,Q15843,Q16401,Q5VVQ6,Q6ZVX7,Q8IXJ6,Q8WW12,Q92530,Q99436,Q99497,Q9UL46,Q9UMX0,Q9UNS2,Q9UNZ2,Q9Y…
GO:BP	purine ribonucleoside monophosphate metabolic process	GO:0009167	0.00008404122544235363	4.075507623579603	41	711	12	P00491,P00492,P00568,P07741,P22234,P30566,P31939,P54819,P55263,Q00013,Q16774,Q9Y2T3
GO:BP	ribonucleoside monophosphate metabolic process	GO:0009161	0.00009207234229895095	4.035870808357475	58	711	14	P00491,P00492,P00568,P07741,P22234,P30085,P30566,P31939,P54819,P55263,P60891,Q00013,Q16774,Q9Y2T3
GO:BP	inner mitochondrial membrane organization	GO:0007007	0.00009207234229895095	4.035870808357475	58	711	14	O75431,O75947,O75964,P06576,P18859,P25705,P30049,P36542,P38646,P48047,P56385,Q9BRQ6,Q9NX63,Q9Y5J7
GO:BP	negative regulation of protein depolymerization	GO:1901880	0.00009747975300541028	4.011085579903022	77	711	16	P02549,P11277,P28289,P35611,P35612,P40121,P46821,P47755,P47756,P52907,P58546,Q01082,Q08495,Q13813,Q93045,Q9NZR1
GO:BP	nucleoside monophosphate metabolic process	GO:0009123	0.00009747975300541028	4.011085579903022	77	711	16	O43598,P00491,P00492,P00568,P07741,P22234,P23919,P30085,P30566,P31939,P54819,P55263,P60891,Q00013,Q16774,Q9Y2T3
GO:BP	chylomicron assembly	GO:0034378	0.0000998888970854364	4.000482782069348	11	711	7	P02647,P02649,P02652,P02655,P02656,P06727,P07237
GO:BP	cellular component morphogenesis	GO:0032989	0.00010347638292597601	3.9851587606932632	797	711	64	O00533,O75083,O75955,O94811,O94856,P00492,P02549,P02649,P02751,P04216,P04271,P06307,P06703,P07196,P07900,P08238,P09493,P09543,P09936,P10451,P10636,P11137,P11277,P12036,P13591,P16949,P17677,P20916,P21291,P21579,P23515,P23528,P25713,P28289,P28482,P31150,P32004,P43034,P46821,P52565,P60709,P61764,P63261,P68032,Q01082,Q04837,Q04917,Q08209,Q13509,Q13813,Q14194,Q16555,Q8WZ42,Q92752,Q92823,Q96JE9,Q99962,…
GO:BP	negative regulation of Wnt signaling pathway	GO:0030178	0.00010563574870443775	3.976189085232583	220	711	28	O00231,O00233,O00487,O14745,O14818,P02649,P17980,P20618,P25786,P25787,P25788,P25789,P28066,P28070,P28072,P28074,P43686,P49721,P60900,P62191,Q06323,Q13200,Q16401,Q92530,Q99436,Q99471,Q9UL46,Q9Y230
GO:BP	organic substance transport	GO:0071702	0.00010667161177086316	3.9719511428214687	2657	711	157	E9PAV3,O00233,O00410,O14745,O14810,O15240,O43681,O43707,O43768,O60641,O75348,O75431,O75955,O76070,O95782,P00367,P00505,P00915,P00918,P01024,P02452,P02545,P02647,P02649,P02652,P02654,P02655,P02656,P02671,P02675,P02679,P02730,P02749,P02753,P02775,P02787,P02790,P04083,P04792,P05026,P05089,P05090,P05109,P05386,P05387,P05413,P06307,P06727,P06748,P07108,P07355,P07451,P07900,P08238,P09496,P09497,P09651,…
GO:BP	actin polymerization or depolymerization	GO:0008154	0.00011655772085632742	3.9334589532524604	221	711	28	O00499,O75083,P02549,P07737,P11277,P23528,P28289,P31146,P35611,P35612,P40121,P47755,P47756,P52907,P58546,P60981,P60983,P62328,P63313,P84077,Q01082,Q08495,Q13813,Q9BPX5,Q9H3Q1,Q9NZR1,Q9UJU6,Q9Y281
GO:BP	phosphate-containing compound metabolic process	GO:0006796	0.00011963770174467381	3.9221319384123103	2987	711	172	O00154,O00410,O00764,O14745,O43181,O43598,O43768,O75339,O75947,O75955,O75964,O95336,P00338,P00352,P00441,P00491,P00492,P00558,P00568,P00734,P01024,P02647,P02649,P02652,P02654,P02655,P02730,P02751,P02765,P02787,P02788,P02790,P04075,P04216,P04406,P04792,P05386,P05413,P06307,P06576,P06727,P06733,P06748,P07108,P07203,P07355,P07451,P07738,P07741,P07900,P08238,P08559,P09104,P09211,P09467,P09543,P09622,…
GO:BP	cellular response to oxidative stress	GO:0034599	0.00012030099312601626	3.9197307873952476	306	711	34	O14618,P00441,P01210,P04040,P04083,P04179,P04792,P05089,P06727,P07203,P07237,P09211,P09493,P0DMV9,P10599,P10636,P11413,P22392,P23246,P25713,P28482,P30041,P30044,P30048,P32119,P37840,P62937,P99999,Q06830,Q8IXJ6,Q8N573,Q99497,Q9UMX0,Q9Y6H1
GO:BP	biological process involved in interaction with symbiont	GO:0051702	0.00012512736853716514	3.9026476886703843	99	711	18	P00734,P02649,P02751,P02776,P02788,P04406,P05089,P07203,P07355,P10809,P11142,P17980,P23528,P27105,P35232,P81605,Q03591,Q9Y2Z0
GO:BP	MAPK cascade	GO:0000165	0.0001272079766963174	3.895485654988091	965	711	73	O00231,O00233,O00487,O14745,O14818,P00441,P02511,P02549,P02649,P02671,P02675,P02679,P02686,P02751,P02787,P07196,P09211,P09936,P11277,P13591,P14174,P16083,P17980,P20618,P25713,P25786,P25787,P25788,P25789,P28066,P28070,P28072,P28074,P28482,P30040,P30046,P30086,P30153,P31151,P31946,P32119,P32455,P35232,P43034,P43686,P49721,P60900,P61088,P62191,P62258,P62937,P62987,P63104,P63208,P67775,Q01082,Q02952,…
GO:BP	pentose-phosphate shunt	GO:0006098	0.0001313260656293432	3.8816490664809487	16	711	8	O95336,P11413,P18669,P29401,P37837,P49247,P52209,Q96G03
GO:BP	establishment of protein localization to telomere	GO:0070200	0.0001313260656293432	3.8816490664809487	16	711	8	P17987,P40227,P48643,P49368,P50990,P50991,P78371,Q99832
GO:BP	regulation of cell cycle phase transition	GO:1901987	0.0001318327619272011	3.8799766492556356	543	711	49	O00231,O00233,O00487,O14818,P04083,P04350,P06748,P07437,P07900,P17980,P20618,P25786,P25787,P25788,P25789,P28066,P28070,P28072,P28074,P30153,P43034,P43686,P49721,P54652,P55957,P60900,P61163,P61925,P61981,P62191,P62258,P62987,P63167,P63208,P68366,P68371,Q06323,Q13200,Q13409,Q13561,Q14956,Q16401,Q71U36,Q86X55,Q8IXJ6,Q92530,Q99436,Q99623,Q9UL46
GO:BP	phosphorus metabolic process	GO:0006793	0.0001349586691036185	3.869799213197565	3014	711	173	O00154,O00410,O00764,O14745,O43181,O43598,O43768,O75339,O75947,O75955,O75964,O95336,P00338,P00352,P00441,P00491,P00492,P00558,P00568,P00734,P01024,P02647,P02649,P02652,P02654,P02655,P02730,P02751,P02765,P02787,P02788,P02790,P04075,P04216,P04406,P04792,P05386,P05413,P06307,P06576,P06727,P06733,P06748,P07108,P07203,P07355,P07451,P07738,P07741,P07900,P08238,P08559,P09104,P09211,P09467,P09543,P09622,…
GO:BP	protein-lipid complex assembly	GO:0065005	0.00013832069093520926	3.85911285035444	35	711	11	O00499,P02647,P02649,P02652,P02654,P02655,P02656,P06727,P07237,P84077,Q99962
GO:BP	cristae formation	GO:0042407	0.00013832069093520926	3.85911285035444	35	711	11	O75947,O75964,P06576,P18859,P25705,P30049,P36542,P48047,P56385,Q9BRQ6,Q9NX63
GO:BP	ATP synthesis coupled proton transport	GO:0015986	0.00014011456730512136	3.8535167100293926	28	711	10	O75947,O75964,P06576,P18859,P25705,P30049,P36542,P38606,P48047,P56385
GO:BP	glutamine family amino acid catabolic process	GO:0009065	0.00014011456730512136	3.8535167100293926	28	711	10	O94760,O94925,O95865,P00367,P00505,P05089,P15104,P16930,P17174,Q7L266
GO:BP	energy coupled proton transport, down electrochemical gradient	GO:0015985	0.00014011456730512136	3.8535167100293926	28	711	10	O75947,O75964,P06576,P18859,P25705,P30049,P36542,P38606,P48047,P56385
GO:BP	axonogenesis	GO:0007409	0.00014545498512177815	3.8372713897570447	479	711	45	O00533,O75955,O94856,P02549,P02649,P02751,P04216,P04271,P06307,P06703,P07196,P07900,P08238,P09543,P09936,P10451,P10636,P11137,P11277,P12036,P13591,P16949,P17677,P20916,P23515,P25713,P28482,P31150,P32004,P43034,P46821,P52565,P60709,P61764,Q01082,Q13509,Q13813,Q14194,Q16555,Q92752,Q92823,Q96JE9,Q9BPU6,Q9UJU6,Q9Y639
GO:BP	RNA catabolic process	GO:0006401	0.00014652085233695367	3.834100563634581	431	711	42	O00231,O00233,O00487,O14818,P04792,P05386,P05387,P06748,P08670,P0DMV9,P11142,P13489,P17980,P20618,P25786,P25787,P25788,P25789,P28066,P28070,P28072,P28074,P30153,P31946,P43686,P49721,P52758,P60900,P62081,P62191,P62987,P63104,P67775,Q06323,Q13200,Q13835,Q14103,Q16401,Q92530,Q99436,Q9UL46,Q9Y2V2
GO:BP	modification-dependent macromolecule catabolic process	GO:0043632	0.00014654081153714046	3.8340414076849205	681	711	57	A0A1B0GUS4,O00231,O00233,O00487,O14818,P08238,P09936,P0DMV9,P10909,P11021,P14625,P15374,P17980,P20618,P22314,P25686,P25786,P25787,P25788,P25789,P28066,P28070,P28072,P28074,P43686,P45974,P48506,P49721,P54578,P54725,P54727,P55072,P60900,P61088,P62081,P62191,P62987,P63208,P68036,Q04323,Q06323,Q13200,Q15819,Q15843,Q16401,Q5VVQ6,Q6ZVX7,Q8IXJ6,Q8WW12,Q92530,Q99436,Q99497,Q9UL46,Q9UMX0,Q9UNS2,Q9UNZ2,Q9Y…
GO:BP	transmembrane transport	GO:0055085	0.00015401700924997622	3.812431314127895	1648	711	108	O00231,O00233,O00244,O00299,O00487,O00499,O14548,O14745,O14818,O43707,O75083,O75348,O75947,O75964,P00167,P00734,P00918,P01024,P02730,P02774,P02775,P04216,P05026,P06576,P06703,P07196,P07355,P07384,P08133,P0DP25,P10606,P10809,P11021,P11413,P12273,P13073,P13637,P14136,P14406,P14854,P17980,P18859,P20618,P20674,P21281,P21333,P21796,P23297,P25311,P25705,P25786,P25787,P25788,P25789,P27105,P27348,P28066,…
GO:BP	regulation of proteolysis involved in cellular protein catabolic process	GO:1903050	0.00015597046319926504	3.8069576380821486	224	711	28	O00487,P02649,P07203,P08238,P0DMV9,P10909,P13716,P17980,P25686,P43686,P45974,P48506,P54578,P54725,P54727,P55072,P62081,P62191,Q04323,Q06323,Q15819,Q8IXJ6,Q92530,Q99497,Q9GZP4,Q9UII2,Q9UL46,Q9UMX0
GO:BP	response to reactive oxygen species	GO:0000302	0.00015597046319926504	3.8069576380821486	224	711	28	O14618,P00338,P00441,P00738,P02452,P02511,P02649,P04040,P04083,P04179,P05089,P05090,P06727,P07203,P09211,P09493,P10599,P10636,P10809,P25713,P28482,P30044,P30048,P31151,P32119,P68871,Q06830,Q99497
GO:BP	regulation of protein catabolic process	GO:0042176	0.00016187470606375616	3.7908210071770183	401	711	40	O00487,P01034,P02649,P07203,P07355,P07900,P08238,P0DMV9,P10909,P13716,P14136,P17980,P21333,P25686,P26038,P35232,P37840,P43686,P45974,P46459,P48506,P54578,P54725,P54727,P55072,P62081,P62191,Q04323,Q06323,Q13200,Q13526,Q15819,Q8IXJ6,Q92530,Q96P63,Q99497,Q9GZP4,Q9UII2,Q9UL46,Q9UMX0
GO:BP	neuron development	GO:0048666	0.00016299771804091878	3.787818475652325	1159	711	83	O00533,O14745,O43175,O75955,O94856,O95782,P00441,P00492,P01024,P02549,P02647,P02649,P02751,P04216,P04271,P05090,P06307,P06702,P06703,P07196,P07900,P08238,P08670,P09382,P09543,P09936,P10451,P10636,P11021,P11137,P11277,P12036,P13591,P14136,P15531,P16949,P17600,P17677,P20916,P21333,P21579,P22392,P23515,P23528,P25713,P27816,P28482,P31150,P32004,P43034,P43487,P46821,P52565,P60201,P60709,P60880,P61266,…
GO:BP	tricarboxylic acid cycle	GO:0006099	0.00019216276270097292	3.7163307660966503	36	711	11	P07954,P08559,P09622,P10515,P11177,P31040,P40925,P40926,P50213,P53597,Q99798
GO:BP	purine nucleoside monophosphate metabolic process	GO:0009126	0.00020138756007706207	3.695967359784117	44	711	12	P00491,P00492,P00568,P07741,P22234,P30566,P31939,P54819,P55263,Q00013,Q16774,Q9Y2T3
GO:BP	nitrogen compound transport	GO:0071705	0.00021499012217600304	3.6675814934937154	2216	711	135	E9PAV3,O00233,O00410,O14745,O14810,O15240,O43681,O43707,O43768,O60641,O75348,O75431,O75955,O76070,O95782,P00367,P00918,P02452,P02545,P02649,P02671,P02675,P02679,P02753,P02787,P02790,P04083,P04792,P05026,P05089,P05090,P05109,P05386,P05387,P06307,P06748,P07900,P08238,P09496,P09497,P09651,P10599,P10809,P10909,P11021,P11142,P11215,P13796,P14136,P14625,P14923,P15104,P17987,P21281,P21333,P21579,P22626,…
GO:BP	positive regulation of protein transport	GO:0051222	0.00022676329631607752	3.644427238568181	329	711	35	O00233,O00410,P00367,P02671,P02675,P02679,P02753,P08238,P11215,P14923,P15104,P21333,P27105,P27348,P28482,P30626,P31946,P55809,P55957,P61970,P61981,P62258,P62760,P62826,P62937,P63027,P63098,P63104,P63167,P68036,P84077,Q04917,Q13263,Q8WZ42,Q9NRX4
GO:BP	regulation of actin filament polymerization	GO:0030833	0.0002359519343455546	3.62717645793893	175	711	24	O00499,P02549,P07737,P11277,P28289,P31146,P35611,P35612,P40121,P47755,P47756,P52907,P58546,P60983,P62328,P63313,P84077,Q01082,Q08495,Q13813,Q9BPX5,Q9H3Q1,Q9NZR1,Q9UJU6
GO:BP	protein-DNA complex assembly	GO:0065004	0.00024075904818470785	3.6184173822809007	300	711	33	O00231,O00233,O00487,O14818,P06748,P10412,P16401,P16403,P17980,P20618,P25786,P25787,P25788,P25789,P28066,P28070,P28072,P28074,P43686,P49721,P54727,P60900,P62191,P62987,Q06323,Q13200,Q16401,Q86VP6,Q92530,Q99436,Q99733,Q99880,Q9UL46
GO:BP	regulation of neuron projection development	GO:0010975	0.0002436420572631644	3.613247742062309	455	711	43	O95782,P02649,P02751,P04216,P06702,P07196,P08670,P09382,P10451,P10636,P11021,P11137,P14136,P15531,P20916,P21333,P22392,P23515,P23528,P25713,P31150,P32004,P43034,P43487,P46821,P52565,P60880,P61266,P61769,Q04917,Q08209,Q12860,Q14194,Q14195,Q15819,Q16555,Q86X55,Q92752,Q93045,Q96JE9,Q9BY11,Q9UJU6,Q9Y639
GO:BP	regulation of protein-containing complex disassembly	GO:0043244	0.00024391662378197995	3.612758599970175	126	711	20	O75083,P02549,P11277,P28289,P35611,P35612,P40121,P46821,P47755,P47756,P52907,P58546,P60981,P63241,Q01082,Q08495,Q13813,Q93045,Q9NZR1,Q9Y281
GO:BP	apoptotic mitochondrial changes	GO:0008637	0.00024391662378197995	3.612758599970175	126	711	20	O75223,P02545,P04179,P06307,P07203,P10809,P10909,P27348,P31946,P42765,P45880,P48506,P48507,P55957,P61981,P62258,P63098,P63104,Q04917,Q9UII2
GO:BP	metabolic process	GO:0008152	0.00024668943059563285	3.60784945745119	11915	711	531	A0A0C4DH25,A0A1B0GUS4,E9PAV3,O00154,O00231,O00233,O00299,O00410,O00487,O00499,O00764,O14548,O14576,O14618,O14745,O14773,O14818,O15240,O43175,O43181,O43399,O43488,O43598,O43678,O43707,O43768,O75157,O75223,O75339,O75348,O75380,O75828,O75947,O75955,O75964,O76003,O94760,O94811,O94925,O95182,O95197,O95336,O95782,O95865,P00167,P00338,P00352,P00367,P00441,P00491,P00492,P00505,P00558,P00568,P00734,P00738…
GO:BP	cell junction organization	GO:0034330	0.0002501444327744799	3.601809158350143	727	711	59	O75083,O75781,O75955,O76070,O94856,P01024,P02649,P02751,P04216,P05090,P07196,P07437,P07737,P10636,P11142,P11215,P12036,P14923,P15924,P17600,P17677,P20810,P21333,P23528,P32004,P35611,P35612,P37840,P43034,P46821,P52907,P55072,P60709,P60903,P63104,P63261,P84077,Q02413,Q08495,Q13526,Q13835,Q15149,Q15819,Q16143,Q16352,Q16658,Q71U36,Q8N3J6,Q8WUM4,Q8WVV4,Q92597,Q92752,Q92823,Q96GW7,Q9NVA2,Q9UJU6,Q9UPA5,…
GO:BP	wound healing	GO:0042060	0.0002590089216738158	3.5866852762006975	555	711	49	E9PAV3,O00299,P00734,P01009,P01023,P01042,P02042,P02452,P02649,P02671,P02675,P02679,P02730,P02749,P02751,P02776,P04083,P04264,P04792,P05109,P07203,P07355,P08123,P08133,P08758,P09493,P15924,P19105,P21291,P21333,P28482,P32119,P35579,P47755,P47756,P52907,P60709,P61764,P62873,P62937,P63104,P63261,P68871,P69891,P69892,Q07021,Q08209,Q08495,Q15149
GO:BP	mitochondrial ATP synthesis coupled proton transport	GO:0042776	0.00026086130297132927	3.583590340801956	23	711	9	O75947,O75964,P06576,P18859,P25705,P30049,P36542,P48047,P56385
GO:BP	positive regulation of telomere maintenance via telomere lengthening	GO:1904358	0.00026382808046955254	3.578678982315215	37	711	11	P09651,P17987,P22626,P28482,P40227,P48643,P49368,P50990,P50991,P78371,Q99832
GO:BP	DNA-dependent DNA replication	GO:0006261	0.00026789862915394235	3.57202950868519	216	711	27	O00231,O00233,O00487,O14818,P17980,P20618,P25786,P25787,P25788,P25789,P28066,P28070,P28072,P28074,P43686,P49721,P60900,P62191,P62987,Q00577,Q04837,Q06323,Q13200,Q16401,Q92530,Q99436,Q9UL46
GO:BP	regulation of plasma membrane bounded cell projection organization	GO:0120035	0.0002827536040571579	3.5485918507273144	642	711	54	O75781,O95782,P02649,P02751,P04216,P06702,P07196,P07737,P08670,P09382,P10451,P10636,P11021,P11137,P14136,P15531,P17677,P20916,P21333,P22392,P23515,P23528,P25713,P27816,P31150,P32004,P43034,P43487,P46821,P47756,P52565,P60880,P61266,P61769,Q04917,Q08209,Q08495,Q12860,Q14194,Q14195,Q15819,Q16181,Q16555,Q16658,Q86X55,Q92752,Q93045,Q96JE9,Q9BRT3,Q9BY11,Q9H3Q1,Q9UHD8,Q9UJU6,Q9Y639
GO:BP	chaperone-mediated protein folding	GO:0061077	0.00028296943022536694	3.548260479675507	63	711	14	O14558,P04792,P0DMV9,P10909,P11021,P11142,P17066,P25686,P38646,P50502,P54652,P61604,P62942,P78371
GO:BP	regulation of cell projection organization	GO:0031344	0.000292050665900195	3.534541799195044	660	711	55	O75781,O95782,P02649,P02751,P04216,P06702,P07196,P07737,P08670,P09382,P10451,P10636,P11021,P11137,P14136,P15531,P17677,P20916,P21333,P22392,P23515,P23528,P25713,P27816,P31150,P32004,P43034,P43487,P46821,P47756,P52565,P60880,P61266,P61769,Q04917,Q08209,Q08495,Q12860,Q14194,Q14195,Q15819,Q16181,Q16555,Q16658,Q86X55,Q8TAM6,Q92752,Q93045,Q96JE9,Q9BRT3,Q9BY11,Q9H3Q1,Q9UHD8,Q9UJU6,Q9Y639
GO:BP	hexose catabolic process	GO:0019320	0.0002929886216368494	3.53314924536699	54	711	13	P00352,P00558,P04075,P04406,P06733,P09104,P09972,P14618,P18669,P19367,P30613,P60174,Q96G03
GO:BP	carboxylic acid catabolic process	GO:0046395	0.0003014049525378434	3.5208496158495697	245	711	29	O94760,O94925,O95865,P00367,P00505,P05089,P09417,P09622,P13804,P15104,P16930,P17174,P23526,P24752,P30084,P38117,P40939,P42765,P49419,P51659,P52209,P52758,Q00796,Q02252,Q13867,Q14894,Q16836,Q7L266,Q9BWD1
GO:BP	regulation of actin cytoskeleton organization	GO:0032956	0.0003369338644858009	3.4724553368366333	365	711	37	O00499,O75083,P02549,P02647,P07737,P09493,P11277,P16949,P21333,P28289,P31146,P35611,P35612,P40121,P47755,P47756,P52565,P52566,P52907,P58546,P60903,P60981,P60983,P62328,P63261,P63313,P84077,Q01082,Q08495,Q13813,Q16658,Q9BPX5,Q9H3Q1,Q9NRX4,Q9NZR1,Q9UJU6,Q9Y281
GO:BP	synaptic vesicle endocytosis	GO:0048488	0.00034927460644533124	3.4568329880284203	64	711	14	O60641,O76070,P0DP25,P21579,P37840,P49418,P60709,P63027,P63261,Q05193,Q16143,Q16623,Q99962,Q9BY11
GO:BP	presynaptic endocytosis	GO:0140238	0.00034927460644533124	3.4568329880284203	64	711	14	O60641,O76070,P0DP25,P21579,P37840,P49418,P60709,P63027,P63261,Q05193,Q16143,Q16623,Q99962,Q9BY11
GO:BP	organic acid catabolic process	GO:0016054	0.00035174168426384484	3.4537761611882143	261	711	30	O94760,O94925,O95865,P00367,P00505,P05089,P09417,P09622,P13804,P15104,P16930,P17174,P23526,P24752,P25325,P30084,P38117,P40939,P42765,P49419,P51659,P52209,P52758,Q00796,Q02252,Q13867,Q14894,Q16836,Q7L266,Q9BWD1
GO:BP	stem cell differentiation	GO:0048863	0.00035174168426384484	3.4537761611882143	261	711	30	O00231,O00233,O00487,O14818,P01023,P02751,P08133,P17980,P20618,P25786,P25787,P25788,P25789,P28066,P28070,P28072,P28074,P28482,P38646,P43686,P49721,P60900,P62191,Q03164,Q06323,Q13200,Q16401,Q92530,Q99436,Q9UL46
GO:BP	negative regulation of cell projection organization	GO:0031345	0.00035760881198529864	3.446591788115946	192	711	25	P02649,P04216,P08670,P09382,P10451,P11137,P14136,P20916,P21333,P23515,P25713,P27816,P31150,P43034,P47756,P52565,P61266,P61769,Q04917,Q08209,Q14194,Q14195,Q86X55,Q92752,Q93045
GO:BP	ribonucleoside diphosphate metabolic process	GO:0009185	0.00036076102424369887	3.442780388730513	141	711	21	P00338,P00558,P00568,P02730,P04075,P04406,P06733,P07738,P09104,P09467,P09972,P14618,P18669,P19367,P30085,P30613,P54819,P56537,P60174,Q00013,Q16774
GO:BP	negative regulation of neuron projection development	GO:0010977	0.00040804847340236694	3.38928824259464	142	711	21	P02649,P04216,P08670,P09382,P10451,P11137,P14136,P20916,P21333,P23515,P25713,P31150,P43034,P52565,P61266,P61769,Q14194,Q14195,Q86X55,Q92752,Q93045
GO:BP	high-density lipoprotein particle remodeling	GO:0034375	0.0004163376857442645	3.380554276189794	18	711	8	P02647,P02649,P02652,P02654,P02655,P02656,P02768,P06727
GO:BP	NADPH regeneration	GO:0006740	0.0004163376857442645	3.380554276189794	18	711	8	O95336,P11413,P18669,P29401,P37837,P49247,P52209,Q96G03
GO:BP	aggrephagy	GO:0035973	0.00042553796712402103	3.3710616854575326	31	711	10	O14576,P08670,P61088,P62987,P63167,Q13404,Q13409,Q96FJ2,Q99497,Q9UMX0
GO:BP	intracellular protein transport	GO:0006886	0.0004280546392198006	3.3685007917412473	995	711	73	E9PAV3,O00410,O43681,O95782,P02545,P04792,P05026,P05090,P05386,P05387,P06748,P07900,P08238,P09496,P09497,P10599,P10809,P10909,P11021,P11142,P11215,P13796,P14136,P14625,P14923,P21333,P27105,P27348,P27797,P28482,P30040,P31150,P31946,P34932,P38646,P46459,P54920,P55072,P55957,P61266,P61764,P61925,P61960,P61970,P61981,P62081,P62258,P62826,P62987,P63010,P63027,P63098,P63104,P63241,P68036,P84077,Q00610,…
GO:BP	peptide cross-linking	GO:0018149	0.0004383411254873463	3.3581877816062558	96	711	17	A0A0C4DH25,P01040,P01859,P01861,P02751,P04083,P04264,P0DOY3,P0DP03,P15924,P16452,P21980,P22528,P22735,P35321,P35908,Q08188
GO:BP	cellular response to tumor necrosis factor	GO:0071356	0.0004478524927340604	3.3488650041722283	308	711	33	O00231,O00233,O00487,O14818,O43707,P02452,P02647,P09211,P0DMV9,P17980,P20618,P25786,P25787,P25788,P25789,P28066,P28070,P28072,P28074,P28482,P32455,P43686,P49721,P60900,P62191,P62328,Q02952,Q06323,Q13200,Q16401,Q92530,Q99436,Q9UL46
GO:BP	mitochondrial electron transport, NADH to ubiquinone	GO:0006120	0.00046477078767529064	3.332761176551714	56	711	13	O43181,O43678,O75380,O95182,P09622,P19404,P37840,P51970,P56556,Q16718,Q99497,Q9UI09,Q9Y6M9
GO:BP	phospholipid efflux	GO:0033700	0.00048477816151110993	3.314456952680141	13	711	7	P02647,P02649,P02652,P02654,P02655,P02656,P06727
GO:BP	cellular amino acid catabolic process	GO:0009063	0.0004980066536233725	3.302764854805319	108	711	18	O94760,O94925,O95865,P00367,P00505,P05089,P09417,P09622,P15104,P16930,P17174,P23526,P49419,P52758,Q02252,Q13867,Q14894,Q7L266
GO:BP	organophosphate biosynthetic process	GO:0090407	0.00053548324315864	3.271254114967702	620	711	52	O00154,O00764,O75947,O75964,P00491,P00492,P00568,P02647,P02652,P04075,P05413,P06576,P06733,P07741,P08559,P09622,P10515,P11177,P11413,P12277,P15531,P18859,P22234,P22392,P23919,P24752,P25705,P28482,P29218,P29401,P30049,P30085,P30566,P30613,P31939,P36542,P37840,P38606,P48047,P48426,P54819,P55072,P55263,P56385,P60174,P60891,P62328,P84077,Q00796,Q01469,Q16774,Q6XQN6
GO:BP	regulation of cell shape	GO:0008360	0.000549125758849296	3.260328183564849	157	711	22	O14745,O75083,O75781,P00734,P02549,P02751,P04075,P04083,P04271,P09493,P11171,P16452,P19105,P26038,P31146,P35579,P52565,Q08495,Q16181,Q8TAM6,Q9H3Q1,Q9Y2J2
GO:BP	positive regulation of signaling	GO:0023056	0.0005679122487335546	3.245718764350479	1814	711	114	O00231,O00233,O00487,O14745,O14818,O43707,O75955,P00367,P00441,P00734,P01024,P02452,P02647,P02649,P02671,P02675,P02679,P02751,P02753,P02787,P02788,P02790,P04040,P04271,P05109,P06702,P07203,P07355,P07900,P08238,P09382,P0DMV9,P10451,P10599,P14136,P14174,P14923,P15104,P15121,P16083,P17174,P17980,P20618,P21333,P21579,P21980,P23246,P25713,P25786,P25787,P25788,P25789,P26447,P27797,P28066,P28070,P28072,…
GO:BP	anatomical structure homeostasis	GO:0060249	0.000584815090151558	3.2329814296804966	486	711	44	O14773,P00441,P00918,P01011,P01876,P02545,P02686,P02753,P02768,P02787,P02788,P04075,P04264,P04792,P07900,P07954,P08238,P09651,P10451,P12273,P15121,P17987,P22626,P25311,P25686,P28482,P31146,P35611,P40227,P48643,P49368,P50990,P50991,P60709,P61769,P63261,P78371,Q06830,Q14103,Q99832,Q99962,Q9H444,Q9Y281,Q9Y3F4
GO:BP	negative regulation of protein-containing complex disassembly	GO:0043242	0.000585999791814177	3.232102538271961	87	711	16	P02549,P11277,P28289,P35611,P35612,P40121,P46821,P47755,P47756,P52907,P58546,Q01082,Q08495,Q13813,Q93045,Q9NZR1
GO:BP	positive regulation of immune system process	GO:0002684	0.0005878837249885876	3.2307085626812806	1079	711	77	A0A0C4DH25,O00231,O00233,O00487,O14818,P00491,P00734,P00751,P00918,P01023,P01024,P01859,P01861,P01876,P02549,P02753,P02776,P02790,P04083,P04216,P04264,P05089,P05156,P07900,P08238,P08603,P09382,P0C0L5,P0DOY3,P0DP03,P10809,P10909,P11215,P14174,P17980,P19367,P20618,P23246,P25786,P25787,P25788,P25789,P27797,P28066,P28070,P28072,P28074,P28482,P31146,P31151,P32455,P35232,P43686,P49721,P60709,P60900,P61…
GO:BP	regulation of developmental process	GO:0050793	0.000615029451628724	3.211104086869165	2621	711	152	E9PAV3,O00231,O00233,O00299,O00487,O00499,O14558,O14745,O14818,O43707,O75083,O75781,O75955,O94760,O94811,O95782,P00441,P00491,P00558,P00734,P00918,P01024,P01034,P02452,P02545,P02549,P02647,P02649,P02671,P02675,P02679,P02749,P02751,P02753,P02765,P02776,P02788,P04075,P04083,P04179,P04216,P04264,P04271,P04792,P07196,P07237,P07737,P08238,P09493,P0DMV9,P10451,P10636,P11137,P11171,P11413,P13489,P14136,…
GO:BP	synaptic vesicle recycling	GO:0036465	0.0006355294803292815	3.1968642990086718	77	711	15	O60641,O76070,P0DP25,P21579,P37840,P49418,P60709,P61266,P63027,P63261,Q05193,Q16143,Q16623,Q99962,Q9BY11
GO:BP	'de novo' protein folding	GO:0006458	0.0006406233636887515	3.1933972265587522	40	711	11	P0DMV9,P10809,P11021,P11142,P17066,P38646,P50502,P54652,P61604,P62942,P78371
GO:BP	response to nitrogen compound	GO:1901698	0.0006537503860022844	3.1845880416984933	1178	711	82	O00410,O14745,O15240,O43181,O75348,O75781,O75955,P00338,P00441,P00492,P00505,P00918,P01210,P02452,P02649,P02765,P04040,P04083,P05089,P05413,P06748,P07196,P07741,P08123,P08238,P08670,P09211,P09417,P0DP25,P10599,P10746,P10809,P11021,P13637,P13716,P14618,P14625,P14923,P15121,P15531,P17174,P21281,P21333,P21980,P22392,P25686,P25713,P28482,P30613,P31930,P36543,P37840,P38606,P40939,P46821,P48426,P48506,…
GO:BP	cell morphogenesis involved in neuron differentiation	GO:0048667	0.0006657914696539244	3.1766617734718747	607	711	51	O00533,O14745,O75955,O94856,P00441,P00492,P02549,P02649,P02751,P04216,P04271,P06307,P06703,P07196,P07900,P08238,P09543,P09936,P10451,P10636,P11137,P11277,P12036,P13591,P16949,P17677,P20916,P23515,P23528,P25713,P28482,P31150,P32004,P43034,P46821,P52565,P60709,P61764,Q01082,Q04917,Q08209,Q13509,Q13813,Q14194,Q16555,Q92752,Q92823,Q96JE9,Q9BPU6,Q9UJU6,Q9Y639
GO:BP	chylomicron remodeling	GO:0034371	0.0006777375757067015	3.16893843516611	9	711	6	P02647,P02649,P02652,P02655,P02656,P06727
GO:BP	neurogenesis	GO:0022008	0.0006963015226786112	3.1572026551041907	1698	711	108	O00499,O00533,O14745,O43175,O75083,O75955,O94811,O94856,O95782,P00441,P00492,P00734,P01024,P01210,P02549,P02647,P02649,P02751,P04083,P04216,P04271,P05090,P05109,P06307,P06702,P06703,P07196,P07900,P08238,P08670,P09211,P09382,P09543,P09936,P10451,P10636,P10909,P11021,P11137,P11277,P12036,P13591,P13611,P14136,P15531,P16949,P17600,P17677,P20916,P21333,P21579,P21980,P22392,P23515,P23528,P25713,P27797,…
GO:BP	negative regulation of organelle organization	GO:0010639	0.0007447113765356643	3.128012011634107	361	711	36	P02545,P02549,P04350,P06748,P07203,P07737,P09651,P10636,P10909,P11137,P11277,P16949,P27816,P28289,P31146,P35611,P35612,P37840,P40121,P42765,P46821,P47755,P47756,P48506,P52907,P58546,P60983,P62328,P63313,Q01082,Q08495,Q13813,Q8WVM8,Q93045,Q9H444,Q9NZR1
GO:BP	cell cycle phase transition	GO:0044770	0.0008074367994212772	3.092891461240539	681	711	55	O00231,O00233,O00487,O14818,O43768,P04083,P04350,P06748,P07437,P07900,P0DP25,P17980,P20618,P25786,P25787,P25788,P25789,P28066,P28070,P28072,P28074,P30153,P43034,P43686,P49721,P54652,P55957,P60900,P61163,P61925,P61981,P62191,P62258,P62987,P63167,P63208,P68036,P68366,P68371,Q06323,Q08209,Q13200,Q13409,Q13561,Q14956,Q16401,Q71U36,Q86X55,Q8IUI8,Q8IXJ6,Q92530,Q99436,Q99623,Q9H444,Q9UL46
GO:BP	cellular protein complex disassembly	GO:0043624	0.0008114744210292537	3.090725165278205	228	711	27	O75083,P02549,P11142,P11277,P13798,P16949,P23528,P28289,P35611,P35612,P40121,P46459,P46821,P47755,P47756,P52907,P54920,P58546,P60981,P63241,Q01082,Q08495,Q13813,Q93045,Q9H115,Q9NZR1,Q9Y281
GO:BP	regulation of innate immune response	GO:0045088	0.0008126497870216785	3.0900965741257425	316	711	33	O00231,O00233,O00487,O14818,P01023,P02649,P02790,P05089,P07900,P08238,P17980,P20618,P23246,P25786,P25787,P25788,P25789,P28066,P28070,P28072,P28074,P43686,P48594,P49721,P60900,P62191,P63208,Q06323,Q13200,Q16401,Q92530,Q99436,Q9UL46
GO:BP	regulation of canonical Wnt signaling pathway	GO:0060828	0.0008833605778467424	3.0538619861118685	302	711	32	O00231,O00233,O00487,O14745,O14818,P02452,P02649,P14923,P17980,P20618,P25786,P25787,P25788,P25789,P28066,P28070,P28072,P28074,P43686,P49721,P55072,P60900,P62191,Q06323,Q13200,Q13526,Q16401,Q92530,Q99436,Q99471,Q9UL46,Q9Y230
GO:BP	glucose 6-phosphate metabolic process	GO:0051156	0.0008971233834756131	3.047147823313066	26	711	9	O95336,P11413,P18669,P19367,P29401,P37837,P49247,P52209,Q96G03
GO:BP	postsynaptic cytoskeleton organization	GO:0099188	0.0009366910183475162	3.028403644071012	14	711	7	P07196,P12036,P60709,P63261,P84077,Q16352,Q9UJU6
GO:BP	response to organonitrogen compound	GO:0010243	0.0009463014036043633	3.0239705157398182	1092	711	77	O00410,O14745,O15240,O43181,O75348,O75781,P00338,P00441,P00492,P00505,P00918,P01210,P02452,P02649,P02765,P04040,P04083,P05089,P05413,P07196,P07741,P08123,P08238,P08670,P09211,P09417,P0DP25,P10746,P10809,P11021,P13637,P13716,P14618,P14625,P14923,P15121,P15531,P17174,P21281,P21333,P21980,P22392,P25686,P28482,P30613,P31930,P36543,P37840,P38606,P40939,P46821,P48426,P48506,P48507,P49721,P54578,P55072,…
GO:BP	amyloid fibril formation	GO:1990000	0.0010834155845652893	2.9652049215252347	102	711	17	P01034,P02511,P02647,P02649,P02671,P02766,P02788,P04279,P06727,P10636,P10909,P37840,P61769,P62942,P62987,Q99471,Q9NQP4
GO:BP	regulation of immune system process	GO:0002682	0.001086604711805489	2.96392841608245	1734	711	109	A0A0C4DH25,O00231,O00233,O00487,O14818,P00441,P00491,P00734,P00751,P00918,P01023,P01024,P01859,P01861,P01876,P02452,P02549,P02647,P02649,P02652,P02753,P02763,P02776,P02788,P02790,P04083,P04216,P04264,P05089,P05090,P05156,P07203,P07900,P08123,P08238,P08603,P09382,P0C0L5,P0DMV9,P0DOY3,P0DP03,P10809,P10909,P11215,P12273,P14174,P15531,P17980,P19367,P20618,P22392,P23246,P25786,P25787,P25788,P25789,P26…
GO:BP	monosaccharide catabolic process	GO:0046365	0.0010994339931528617	2.958830839309091	60	711	13	P00352,P00558,P04075,P04406,P06733,P09104,P09972,P14618,P18669,P19367,P30613,P60174,Q96G03
GO:BP	neuron projection regeneration	GO:0031102	0.0010994339931528617	2.958830839309091	60	711	13	O00533,P02647,P04216,P05090,P07196,P10451,P14136,P17677,P20916,P21333,P23515,P46821,Q92752
GO:BP	purine nucleoside diphosphate metabolic process	GO:0009135	0.0011190370919166416	2.951155517986624	138	711	20	P00338,P00558,P00568,P02730,P04075,P04406,P06733,P07738,P09104,P09467,P09972,P14618,P18669,P19367,P30613,P54819,P56537,P60174,Q00013,Q16774
GO:BP	purine ribonucleoside diphosphate metabolic process	GO:0009179	0.0011190370919166416	2.951155517986624	138	711	20	P00338,P00558,P00568,P02730,P04075,P04406,P06733,P07738,P09104,P09467,P09972,P14618,P18669,P19367,P30613,P54819,P56537,P60174,Q00013,Q16774
GO:BP	positive regulation of telomere maintenance via telomerase	GO:0032212	0.0011306738538648265	2.9466626505065245	34	711	10	P09651,P17987,P28482,P40227,P48643,P49368,P50990,P50991,P78371,Q99832
GO:BP	nucleobase metabolic process	GO:0009112	0.0011306738538648265	2.9466626505065245	34	711	10	P00492,P02766,P07741,P22234,P28482,P30085,P36959,P60891,Q02252,Q9Y2T3
GO:BP	synapse organization	GO:0050808	0.001167438361344584	2.9327660401276687	432	711	40	O75781,O76070,O94856,P01024,P02649,P07196,P07437,P07737,P10636,P11142,P11215,P12036,P17600,P17677,P20810,P21333,P23528,P32004,P35612,P37840,P43034,P46821,P55072,P60709,P63104,P63261,P84077,Q13526,Q15819,Q16143,Q16352,Q71U36,Q92597,Q92752,Q92823,Q96GW7,Q9NVA2,Q9UJU6,Q9UPA5,Q9Y639
GO:BP	tissue development	GO:0009888	0.001231295687330576	2.909637641661891	2093	711	126	E9PAV3,O00231,O00233,O00487,O14745,O14773,O14818,O43175,O43598,O75083,O75955,O95782,P00441,P00558,P01024,P01040,P02452,P02545,P02751,P02753,P02765,P02788,P04040,P04083,P04259,P04264,P04271,P04632,P07203,P07384,P07737,P07858,P08123,P08133,P08670,P09493,P09972,P10451,P11215,P11413,P14923,P15121,P15924,P16152,P17980,P19404,P20073,P20618,P21291,P21333,P21796,P21980,P22392,P22528,P22735,P24752,P25786,…
GO:BP	response to organic cyclic compound	GO:0014070	0.0012449449551558132	2.9048498503357716	1004	711	72	O14745,O15240,O43181,O75781,O75955,P00338,P00441,P00505,P00918,P01210,P02452,P02511,P02652,P04040,P04083,P04271,P05089,P06727,P06748,P07196,P08238,P09211,P09382,P0DP25,P10451,P10809,P10909,P11021,P11413,P13637,P13716,P14625,P14923,P15531,P17174,P20073,P21333,P21980,P24752,P26038,P27797,P28482,P30613,P35232,P37840,P43487,P46821,P48506,P48507,P49721,P51884,P52565,P55957,P59666,P60709,P61764,P61960,…
GO:BP	cellular homeostasis	GO:0019725	0.0012909905777735685	2.8890769273973125	986	711	71	O00244,O14745,O75348,O76003,P00441,P00734,P00918,P01042,P02649,P02730,P02787,P02788,P02790,P02792,P02794,P04075,P04216,P05026,P05109,P06576,P06702,P06748,P07203,P08133,P09382,P09622,P0DP25,P10599,P12277,P13637,P14625,P15531,P17174,P19367,P21281,P21980,P22392,P25686,P25713,P27797,P28482,P30041,P30044,P30048,P30626,P31146,P32119,P35611,P36543,P37840,P38606,P48506,P48507,P55809,P62258,P62760,P62873,…
GO:BP	regulation of body fluid levels	GO:0050878	0.0014399420448723622	2.841654987139917	519	711	45	O00299,P00505,P00734,P01009,P01023,P01042,P02042,P02452,P02649,P02671,P02675,P02679,P02730,P02749,P02751,P02776,P04264,P04792,P07355,P07741,P08123,P08758,P15121,P15531,P16949,P19105,P21291,P21333,P28482,P32119,P35579,P47755,P47756,P52907,P60709,P61764,P62873,P62937,P63104,P63261,P68871,P69891,P69892,Q07021,Q08495
GO:BP	positive regulation of telomere maintenance	GO:0032206	0.0014771619163504322	2.8305718976986003	52	711	12	P09651,P17987,P22626,P28482,P40227,P48643,P49368,P50990,P50991,P78371,Q14103,Q99832
GO:BP	hexose biosynthetic process	GO:0019319	0.0015132422745154455	2.8200915345929265	93	711	16	P00505,P00558,P02753,P04075,P04406,P06733,P09104,P09467,P09972,P15121,P17174,P18669,P40925,P40926,P60174,Q00796
GO:BP	cellular response to chemical stress	GO:0062197	0.0015234528482241407	2.8171709829069878	356	711	35	O14618,P00441,P01210,P04040,P04083,P04179,P04792,P05089,P06727,P07203,P07237,P09211,P09493,P0DMV9,P10599,P10636,P11413,P15121,P22392,P23246,P25713,P28482,P30041,P30044,P30048,P32119,P37840,P62937,P99999,Q06830,Q8IXJ6,Q8N573,Q99497,Q9UMX0,Q9Y6H1
GO:BP	positive regulation of cell communication	GO:0010647	0.0015619236293981061	2.8063402048645	1809	711	112	O00231,O00233,O00487,O14745,O14818,O43707,O75955,P00367,P00441,P00734,P01024,P02452,P02647,P02649,P02671,P02675,P02679,P02751,P02753,P02787,P02788,P02790,P04040,P04271,P05109,P06702,P07203,P07900,P08238,P09382,P0DMV9,P10451,P10599,P14136,P14174,P14923,P15104,P15121,P16083,P17174,P17980,P20618,P21333,P21579,P21980,P23246,P25713,P25786,P25787,P25788,P25789,P26447,P27797,P28066,P28070,P28072,P28074,…
GO:BP	actin filament polymerization	GO:0030041	0.001642523034857024	2.7844885311495218	194	711	24	O00499,P02549,P07737,P11277,P28289,P31146,P35611,P35612,P40121,P47755,P47756,P52907,P58546,P60983,P62328,P63313,P84077,Q01082,Q08495,Q13813,Q9BPX5,Q9H3Q1,Q9NZR1,Q9UJU6
GO:BP	protein localization to organelle	GO:0033365	0.0016767111568255103	2.7755417458620624	974	711	70	O00410,O14773,O43681,P00167,P00734,P02452,P02545,P05090,P05386,P05387,P06748,P07900,P08238,P0DP25,P10599,P10636,P10809,P10909,P11021,P11142,P14923,P15104,P16401,P17987,P19367,P21333,P26038,P27348,P27797,P28482,P31946,P32455,P34932,P40227,P48643,P49368,P50990,P50991,P55072,P55957,P61925,P61960,P61970,P61981,P62081,P62258,P62826,P62987,P63027,P63098,P63104,P63208,P68036,P78371,Q04917,Q08209,Q13263,…
GO:BP	protein localization to membrane	GO:0072657	0.0017635043288083785	2.7536234699486974	698	711	55	E9PAV3,O14745,O14810,O43681,O75781,O75955,O94856,P00167,P02649,P02730,P04216,P05026,P05386,P05387,P07355,P07900,P0DP25,P11021,P11215,P14923,P16157,P19105,P21333,P27105,P27348,P31150,P31946,P32455,P34932,P46459,P55957,P60709,P60880,P60903,P61266,P61764,P61981,P62081,P62258,P62987,P63010,P63027,P63098,P63104,Q00610,Q01082,Q04917,Q08495,Q14254,Q16623,Q9BY11,Q9H444,Q9NUP9,Q9Y2J2,Q9Y5J7
GO:BP	protein polyubiquitination	GO:0000209	0.0018251537377441864	2.738700547842094	343	711	34	A0A1B0GUS4,O00231,O00233,O00487,O14818,P17980,P20618,P25786,P25787,P25788,P25789,P28066,P28070,P28072,P28074,P43686,P49721,P60900,P61088,P62191,P62937,P62987,P63208,P68036,Q06323,Q13200,Q13404,Q13867,Q15819,Q16401,Q92530,Q99436,Q9C0C9,Q9UL46
GO:BP	blood coagulation, fibrin clot formation	GO:0072378	0.0018479658432903805	2.7333060602845265	28	711	9	P00734,P01023,P01042,P02671,P02675,P02679,P02749,P02751,Q07021
GO:BP	regulation of oxidative stress-induced intrinsic apoptotic signaling pathway	GO:1902175	0.0018479658432903805	2.7333060602845265	28	711	9	P00441,P04179,P04792,P07203,P07237,P23246,P62937,Q99497,Q9UMX0
GO:BP	protein activation cascade	GO:0072376	0.0018479658432903805	2.7333060602845265	28	711	9	P00734,P01023,P01042,P02671,P02675,P02679,P02749,P02751,Q07021
GO:BP	neuron differentiation	GO:0030182	0.0018625518945868892	2.729891618059534	1427	711	93	O00499,O00533,O14745,O43175,O75955,O94856,O95782,P00441,P00492,P01024,P02549,P02647,P02649,P02751,P04216,P04271,P05090,P06307,P06702,P06703,P07196,P07900,P08238,P08670,P09382,P09543,P09936,P10451,P10636,P11021,P11137,P11277,P12036,P13591,P14136,P15531,P16949,P17600,P17677,P20916,P21333,P21579,P22392,P23515,P23528,P25713,P27797,P27816,P28482,P31150,P32004,P43034,P43487,P46821,P48539,P52565,P54920,…
GO:BP	cell cycle process	GO:0022402	0.001927408002983998	2.715026342070729	1388	711	91	O00231,O00233,O00487,O14576,O14818,O43175,O43768,O94811,P02545,P04083,P04350,P06748,P07437,P07900,P0DMV9,P0DP25,P16949,P17980,P20618,P21333,P23246,P23528,P25786,P25787,P25788,P25789,P27797,P27816,P28066,P28070,P28072,P28074,P30153,P35579,P43034,P43487,P43686,P49721,P52758,P54652,P55072,P55957,P60900,P61163,P61925,P61981,P62191,P62258,P62826,P62987,P63167,P63208,P67775,P68036,P68366,P68371,P84077,…
GO:BP	transition metal ion homeostasis	GO:0055076	0.002000649059849914	2.698829085645327	143	711	20	O00244,O75348,O76003,P00441,P02787,P02788,P02790,P02792,P02794,P05109,P06702,P16452,P25713,P30626,P38606,P61769,P63208,P84077,Q15843,Q86VP6
GO:BP	cellular component disassembly	GO:0022411	0.0020074009293784786	2.6973658791182467	577	711	48	O75083,O75955,P01023,P01024,P01034,P02549,P04632,P07384,P11142,P11215,P11277,P13796,P13798,P16949,P21796,P23528,P28289,P35611,P35612,P40121,P43034,P46459,P46821,P47755,P47756,P52907,P54652,P54920,P55072,P58546,P60981,P61960,P63241,Q01082,Q08495,Q13813,Q14974,Q15661,Q16658,Q93045,Q99497,Q99623,Q9H115,Q9NZR1,Q9UII2,Q9UMX0,Q9Y281,Q9Y2J8
GO:BP	regulation of mitotic cell cycle	GO:0007346	0.0020113359002565992	2.6965153946215454	612	711	50	O00231,O00233,O00487,O14745,O14818,P04083,P04350,P07437,P07900,P17980,P20618,P25786,P25787,P25788,P25789,P28066,P28070,P28072,P28074,P30153,P43034,P43686,P49721,P54652,P55957,P60900,P61163,P61925,P61981,P62191,P62258,P62987,P63167,P63208,P68366,P68371,Q06323,Q13200,Q13409,Q13526,Q13561,Q14956,Q16401,Q71U36,Q86X55,Q8IXJ6,Q92530,Q99436,Q99623,Q9UL46
GO:BP	membrane docking	GO:0022406	0.002116007703387271	2.6744827555723463	183	711	23	P04350,P07437,P07900,P21579,P26038,P30153,P43034,P46459,P60880,P61163,P61266,P61764,P61981,P62258,P63167,P68366,P68371,Q13409,Q13561,Q16623,Q6PUV4,Q71U36,Q8WVM8
GO:BP	regulation of response to biotic stimulus	GO:0002831	0.002160409018177737	2.665464018515148	426	711	39	O00231,O00233,O00487,O14818,P01023,P02649,P02788,P02790,P05089,P07900,P08238,P10809,P17980,P20618,P23246,P25786,P25787,P25788,P25789,P28066,P28070,P28072,P28074,P32119,P43686,P48594,P49721,P60900,P62191,P63208,Q06323,Q07021,Q13200,Q16401,Q8IXJ6,Q92530,Q99436,Q9UL46,Q9Y4E8
GO:BP	establishment of protein localization to mitochondrial membrane	GO:0090151	0.0022845650026056172	2.641196480474852	54	711	12	P07900,P0DP25,P27348,P31946,P34932,P55957,P61981,P62258,P63098,P63104,Q04917,Q9Y5J7
GO:BP	response to tumor necrosis factor	GO:0034612	0.0024964967834708533	2.6026689891609482	332	711	33	O00231,O00233,O00487,O14818,O43707,P02452,P02647,P09211,P0DMV9,P17980,P20618,P25786,P25787,P25788,P25789,P28066,P28070,P28072,P28074,P28482,P32455,P43686,P49721,P60900,P62191,P62328,Q02952,Q06323,Q13200,Q16401,Q92530,Q99436,Q9UL46
GO:BP	neuron projection morphogenesis	GO:0048812	0.0025125576501110573	2.5998839646608576	670	711	53	O00533,O75955,O94856,P00492,P02549,P02649,P02751,P04216,P04271,P06307,P06703,P07196,P07900,P08238,P09543,P09936,P10451,P10636,P11137,P11277,P12036,P13591,P16949,P17677,P20916,P21579,P23515,P23528,P25713,P28482,P31150,P32004,P43034,P46821,P52565,P60709,P61764,Q01082,Q04917,Q08209,Q13509,Q13813,Q14194,Q16555,Q92752,Q92823,Q96JE9,Q99962,Q9BPU6,Q9BY11,Q9UJU6,Q9Y2J2,Q9Y639
GO:BP	regulation of response to external stimulus	GO:0032101	0.0025689921034444995	2.5902372306638797	1238	711	83	A0A0C4DH25,O00231,O00233,O00487,O14818,P00441,P00734,P01023,P01024,P01042,P01859,P01861,P02647,P02649,P02671,P02675,P02679,P02749,P02765,P02788,P02790,P04083,P04264,P04792,P05089,P05109,P06307,P06702,P07203,P07355,P07900,P08238,P09211,P0DOY3,P0DP03,P10451,P10809,P14174,P17980,P20618,P21333,P21980,P23246,P25713,P25786,P25787,P25788,P25789,P27797,P28066,P28070,P28072,P28074,P28482,P30046,P31151,P32…
GO:BP	glucose metabolic process	GO:0006006	0.0026054204625523213	2.5841221802987477	213	711	25	P00505,P00558,P02753,P04075,P04406,P05090,P06733,P08559,P09104,P09467,P09972,P10515,P11177,P11413,P14618,P17174,P18669,P19367,P30613,P40925,P40926,P60174,Q00796,Q01469,Q96G03
GO:BP	antigen processing and presentation of exogenous peptide antigen via MHC class II	GO:0019886	0.002723356533935921	2.5648954983644456	97	711	16	O14576,O95782,P07339,P09496,P47755,P47756,P52907,P61163,P63010,P63167,P84077,Q00610,Q13409,Q13561,Q96FJ2,Q99962
GO:BP	movement of cell or subcellular component	GO:0006928	0.0028538066048716714	2.5445754612434124	2319	711	135	A0A0C4DH25,O00499,O00533,O14576,O14745,O43707,O75083,O94856,P00441,P00734,P01876,P02452,P02545,P02549,P02647,P02649,P02724,P02749,P02751,P02775,P02776,P02787,P04083,P04179,P04216,P04279,P04792,P05026,P05090,P05109,P06307,P06576,P06702,P06753,P07196,P07203,P07737,P08123,P08133,P08670,P09211,P09493,P09936,P0DOY3,P0DP03,P10636,P11021,P11137,P11142,P11215,P11277,P12036,P13591,P13611,P13796,P14174,P14…
GO:BP	cellular aldehyde metabolic process	GO:0006081	0.0029163660535589976	2.5351579655861274	65	711	13	O00764,O43488,P00352,P00505,P10768,P29401,P37837,P49419,P60174,Q04760,Q16775,Q99497,Q9UBQ7
GO:BP	regulation of mitochondrial outer membrane permeabilization involved in apoptotic signaling pathway	GO:1901028	0.002982129822738294	2.525473454085033	46	711	11	P27348,P31946,P42765,P48506,P55957,P61981,P62258,P63098,P63104,Q04917,Q9UII2
GO:BP	cellular transition metal ion homeostasis	GO:0046916	0.003205246023632189	2.4941386299188983	122	711	18	O00244,O75348,O76003,P00441,P02787,P02788,P02790,P02792,P02794,P05109,P06702,P25713,P30626,P38606,P63208,P84077,Q15843,Q86VP6
GO:BP	organelle localization by membrane tethering	GO:0140056	0.003296933423009348	2.4818898227420756	174	711	22	P04350,P07437,P07900,P21579,P30153,P43034,P46459,P60880,P61163,P61266,P61764,P61981,P62258,P63167,P68366,P68371,Q13409,Q13561,Q16623,Q6PUV4,Q71U36,Q8WVM8
GO:BP	protein-lipid complex subunit organization	GO:0071825	0.0034608754844083485	2.460814025498457	56	711	12	O00499,P02647,P02649,P02652,P02654,P02655,P02656,P02768,P06727,P07237,P84077,Q99962
GO:BP	protein localization to chromosome, telomeric region	GO:0070198	0.0035672388417148987	2.447667811837354	30	711	9	O14773,P17987,P40227,P48643,P49368,P50990,P50991,P78371,Q99832
GO:BP	modulation of process of other organism	GO:0035821	0.0038716816228983294	2.412100362908935	149	711	20	P00558,P02649,P02788,P05089,P06702,P06733,P07355,P11142,P17980,P23246,P23528,P27105,P28482,P35232,P59666,P61769,P62987,Q14974,Q99623,Q9Y2Z0
GO:BP	gas transport	GO:0015669	0.003917576196873951	2.406982547747675	23	711	8	P00918,P02008,P02042,P09105,P68871,P69891,P69892,Q6B0K9
GO:BP	cornification	GO:0070268	0.004208871525467314	2.375834330757603	112	711	17	P01040,P04259,P04264,P04632,P07384,P14923,P15924,P22528,P22735,P31944,P35321,P35326,P35908,Q02413,Q08554,Q13835,Q14574
GO:BP	mitochondrial outer membrane permeabilization	GO:0097345	0.004228925466849387	2.3737699690553407	57	711	12	P27348,P31946,P42765,P45880,P48506,P55957,P61981,P62258,P63098,P63104,Q04917,Q9UII2
GO:BP	response to drug	GO:0042493	0.004593484986651191	2.337857698734729	406	711	37	P00338,P00441,P00491,P02452,P02647,P02652,P04040,P04083,P04179,P05089,P05090,P05413,P08238,P09382,P09417,P09467,P09936,P10809,P11021,P13716,P15531,P22695,P27797,P37840,P40939,P43487,P46821,P48507,P55809,P60903,P61769,P68032,Q00796,Q13867,Q15847,Q16555,Q16836
GO:BP	ADP metabolic process	GO:0046031	0.004597112773625467	2.3375148422661134	125	711	18	P00338,P00558,P00568,P02730,P04075,P04406,P06733,P07738,P09104,P09467,P09972,P14618,P18669,P19367,P30613,P54819,P56537,P60174
GO:BP	plasma membrane bounded cell projection morphogenesis	GO:0120039	0.004672723193158948	2.3304299453279813	684	711	53	O00533,O75955,O94856,P00492,P02549,P02649,P02751,P04216,P04271,P06307,P06703,P07196,P07900,P08238,P09543,P09936,P10451,P10636,P11137,P11277,P12036,P13591,P16949,P17677,P20916,P21579,P23515,P23528,P25713,P28482,P31150,P32004,P43034,P46821,P52565,P60709,P61764,Q01082,Q04917,Q08209,Q13509,Q13813,Q14194,Q16555,Q92752,Q92823,Q96JE9,Q99962,Q9BPU6,Q9BY11,Q9UJU6,Q9Y2J2,Q9Y639
GO:BP	negative regulation of cell communication	GO:0010648	0.004731260865285376	2.3250231058024964	1499	711	95	O00231,O00233,O00487,O14745,O14818,O75339,O75781,P02545,P02647,P02649,P02671,P02675,P02679,P02765,P02776,P02788,P04179,P04216,P04792,P05089,P05090,P06733,P07203,P09211,P09467,P09936,P0DMV9,P10636,P10909,P11021,P14174,P16949,P17980,P20618,P25786,P25787,P25788,P25789,P27797,P28066,P28070,P28072,P28074,P30086,P30153,P31946,P32119,P32455,P35232,P37840,P42765,P43034,P43686,P45880,P48426,P48506,P48507,…
GO:BP	antigen processing and presentation of peptide antigen via MHC class II	GO:0002495	0.004746012171044327	2.323671152378559	101	711	16	O14576,O95782,P07339,P09496,P47755,P47756,P52907,P61163,P63010,P63167,P84077,Q00610,Q13409,Q13561,Q96FJ2,Q99962
GO:BP	oxygen transport	GO:0015671	0.004786773777507973	2.3199570967506626	17	711	7	P02008,P02042,P09105,P68871,P69891,P69892,Q6B0K9
GO:BP	protein metabolic process	GO:0019538	0.004796505011486283	2.3190750974340366	5912	711	290	A0A0C4DH25,A0A1B0GUS4,E9PAV3,O00231,O00233,O00410,O00487,O00499,O14618,O14745,O14773,O14818,O15240,O43181,O43768,O75955,O76003,O94811,O95182,O95197,O95782,P00441,P00558,P00734,P00738,P00751,P01009,P01011,P01023,P01024,P01034,P01040,P01042,P01210,P01859,P01861,P01876,P02511,P02545,P02647,P02649,P02652,P02654,P02656,P02671,P02675,P02679,P02686,P02749,P02751,P02765,P02766,P02768,P02787,P02788,P02790…
GO:BP	plasma lipoprotein particle assembly	GO:0034377	0.004852480108592994	2.3140362362066798	31	711	9	P02647,P02649,P02652,P02654,P02655,P02656,P06727,P07237,P84077
GO:BP	animal organ development	GO:0048513	0.004949165741135235	2.305468001986949	3701	711	196	E9PAV3,O00231,O00233,O00487,O14745,O14818,O15240,O43175,O43181,O75083,O75955,O95782,P00338,P00367,P00441,P00491,P00492,P00505,P00918,P01040,P02452,P02511,P02545,P02549,P02647,P02652,P02686,P02730,P02751,P02753,P02765,P02776,P02787,P02788,P04040,P04083,P04216,P04259,P04264,P04271,P04632,P05089,P05090,P07196,P07203,P07355,P07384,P07737,P07738,P07741,P07858,P08123,P08133,P08238,P08670,P09211,P09382,…
GO:BP	response to cadmium ion	GO:0046686	0.0049988824266434155	2.3011270777023927	68	711	13	P00167,P00441,P04040,P04179,P05089,P13716,P17174,P23919,P25713,P28482,P48506,P61769,Q00796
GO:BP	negative regulation of cellular protein metabolic process	GO:0032269	0.005124920408994569	2.2903128748971593	1141	711	77	O00410,O00499,O43768,O94811,P00734,P01009,P01011,P01023,P01024,P01034,P01040,P01042,P02511,P02649,P02765,P02788,P04080,P04216,P04406,P04792,P06748,P07108,P07203,P07355,P08238,P09211,P09936,P0C0L5,P0DMV9,P0DP25,P10636,P11413,P13716,P19827,P20810,P23381,P25686,P25713,P27797,P30044,P30048,P30086,P30153,P31946,P37840,P48506,P48594,P52758,P54578,P56537,P60983,P61925,P61981,P62081,P62258,P62937,P62942,…
GO:BP	iron ion homeostasis	GO:0055072	0.005139637398722329	2.2890675193877685	90	711	15	O75348,O76003,P00441,P02787,P02788,P02790,P02792,P02794,P16452,P30626,P38606,P61769,P63208,Q15843,Q86VP6
GO:BP	regulation of substrate adhesion-dependent cell spreading	GO:1900024	0.005143816362752913	2.288714544373623	58	711	12	O43707,P02647,P02671,P02675,P02679,P07237,P21333,P27797,P32455,P60903,Q07021,Q08495
GO:BP	obsolete oxidation-reduction process	GO:0055114	0.0051482494913008955	2.2883404147455533	475	711	41	O14618,O43175,O75828,P00338,P00352,P00367,P00441,P04040,P04179,P04406,P05091,P07195,P07203,P09417,P09622,P11413,P15121,P16152,P19404,P30041,P30048,P31040,P32119,P36959,P40925,P40926,P40939,P47985,P49419,P50213,P51659,P52209,P53004,Q00796,Q02252,Q06830,Q08257,Q13363,Q16836,Q8IZ83,Q9UBQ7
GO:BP	immune response-activating signal transduction	GO:0002757	0.0051482494913008955	2.2883404147455533	475	711	41	A0A0C4DH25,O00231,O00233,O00487,O14818,P01859,P01861,P01876,P04216,P07900,P08238,P0DOY3,P0DP03,P17980,P20618,P25786,P25787,P25788,P25789,P28066,P28070,P28072,P28074,P28482,P32455,P43686,P49721,P60709,P60900,P61088,P62191,P63208,P63261,Q06323,Q13200,Q16401,Q16653,Q92530,Q99436,Q9NRX4,Q9UL46
GO:BP	immune response-activating cell surface receptor signaling pathway	GO:0002429	0.0051482494913008955	2.2883404147455533	475	711	41	A0A0C4DH25,O00231,O00233,O00487,O14818,P01859,P01861,P01876,P04216,P07900,P08238,P0DOY3,P0DP03,P17980,P20618,P25786,P25787,P25788,P25789,P28066,P28070,P28072,P28074,P28482,P32455,P43686,P49721,P60709,P60900,P61088,P62191,P63208,P63261,Q06323,Q13200,Q16401,Q16653,Q92530,Q99436,Q9NRX4,Q9UL46
GO:BP	negative regulation of signaling	GO:0023057	0.005154470922945784	2.287815905945412	1502	711	95	O00231,O00233,O00487,O14745,O14818,O75339,O75781,P02545,P02647,P02649,P02671,P02675,P02679,P02765,P02776,P02788,P04179,P04216,P04792,P05089,P05090,P06733,P07203,P09211,P09467,P09936,P0DMV9,P10636,P10909,P11021,P14174,P16949,P17980,P20618,P25786,P25787,P25788,P25789,P27797,P28066,P28070,P28072,P28074,P30086,P30153,P31946,P32119,P32455,P35232,P37840,P42765,P43034,P43686,P45880,P48426,P48506,P48507,…
GO:BP	cell part morphogenesis	GO:0032990	0.005276606282649655	2.277645309774319	705	711	54	O00533,O75955,O94856,P00492,P02549,P02649,P02751,P04216,P04271,P06307,P06703,P07196,P07900,P08238,P09543,P09936,P10451,P10636,P11137,P11277,P12036,P13591,P16949,P17677,P20916,P21579,P23515,P23528,P25713,P28482,P31150,P32004,P43034,P46821,P52565,P60709,P61764,Q01082,Q04837,Q04917,Q08209,Q13509,Q13813,Q14194,Q16555,Q92752,Q92823,Q96JE9,Q99962,Q9BPU6,Q9BY11,Q9UJU6,Q9Y2J2,Q9Y639
GO:BP	immune response-regulating cell surface receptor signaling pathway	GO:0002768	0.005357452595270505	2.2710416630679386	510	711	43	A0A0C4DH25,O00231,O00233,O00487,O14818,P01859,P01861,P01876,P04216,P07900,P08238,P0DOY3,P0DP03,P17980,P20618,P25786,P25787,P25788,P25789,P28066,P28070,P28072,P28074,P28482,P32455,P43686,P49721,P60709,P60900,P61088,P62191,P63098,P63208,P63261,Q06323,Q08209,Q13200,Q16401,Q16653,Q92530,Q99436,Q9NRX4,Q9UL46
GO:BP	cell projection morphogenesis	GO:0048858	0.005554067405143161	2.255388853879227	688	711	53	O00533,O75955,O94856,P00492,P02549,P02649,P02751,P04216,P04271,P06307,P06703,P07196,P07900,P08238,P09543,P09936,P10451,P10636,P11137,P11277,P12036,P13591,P16949,P17677,P20916,P21579,P23515,P23528,P25713,P28482,P31150,P32004,P43034,P46821,P52565,P60709,P61764,Q01082,Q04917,Q08209,Q13509,Q13813,Q14194,Q16555,Q92752,Q92823,Q96JE9,Q99962,Q9BPU6,Q9BY11,Q9UJU6,Q9Y2J2,Q9Y639
GO:BP	positive regulation of molecular function	GO:0044093	0.005663639561265126	2.246904393301086	1774	711	108	O00487,O14618,O43707,O75955,P00352,P00441,P00734,P02549,P02647,P02649,P02655,P02686,P02749,P02751,P02787,P02788,P04040,P04216,P04279,P05026,P05109,P05386,P06307,P06702,P06727,P06748,P07108,P07339,P07355,P07737,P07900,P08238,P09493,P0DMV9,P0DP25,P10599,P10636,P10809,P10909,P11171,P11215,P14923,P15531,P16949,P17987,P21980,P22626,P23297,P25686,P25713,P28482,P30040,P30048,P31150,P31946,P32119,P35232,…
GO:BP	intermediate filament organization	GO:0045109	0.005674920644642546	2.2460402070572734	24	711	8	P07196,P07197,P08670,P12036,P14136,P15924,P35908,Q13835
GO:BP	alpha-amino acid metabolic process	GO:1901605	0.005785715598969695	2.2376429182223885	208	711	24	O43175,O94760,O94925,O95865,P00367,P00505,P05089,P09417,P09622,P15104,P16930,P17174,P23526,P24752,P25325,P48506,P48507,P49419,P52758,Q13867,Q14894,Q7L266,Q99497,Q9UHY7
GO:BP	protein insertion into mitochondrial membrane	GO:0051204	0.005850255771666509	2.2328251462605277	49	711	11	P07900,P27348,P31946,P34932,P55957,P61981,P62258,P63098,P63104,Q04917,Q9Y5J7
GO:BP	pentose biosynthetic process	GO:0019322	0.0058744996297855085	2.2310291192311342	4	711	4	P11413,P29401,P37837,P52209
GO:BP	actin filament fragmentation	GO:0030043	0.0058744996297855085	2.2310291192311342	4	711	4	O75083,P23528,P60981,Q9Y281
GO:BP	maintenance of location in cell	GO:0051651	0.006069591318327425	2.216840550138992	223	711	25	P00734,P02649,P02768,P02792,P02794,P04216,P05109,P06702,P08133,P0DP25,P10599,P11021,P14625,P19367,P27797,P30626,P31146,P37840,P43034,P62328,P62942,P63208,P63313,P78417,Q99497
GO:BP	protein-DNA complex subunit organization	GO:0071824	0.0062158465892638085	2.206499712717175	346	711	33	O00231,O00233,O00487,O14818,P06748,P10412,P16401,P16403,P17980,P20618,P25786,P25787,P25788,P25789,P28066,P28070,P28072,P28074,P43686,P49721,P54727,P60900,P62191,P62987,Q06323,Q13200,Q16401,Q86VP6,Q92530,Q99436,Q99733,Q99880,Q9UL46
GO:BP	immune response-regulating signaling pathway	GO:0002764	0.00623486262255005	2.2051731112192376	513	711	43	A0A0C4DH25,O00231,O00233,O00487,O14818,P01859,P01861,P01876,P04216,P07900,P08238,P0DOY3,P0DP03,P17980,P20618,P25786,P25787,P25788,P25789,P28066,P28070,P28072,P28074,P28482,P32455,P43686,P49721,P60709,P60900,P61088,P62191,P63098,P63208,P63261,Q06323,Q08209,Q13200,Q16401,Q16653,Q92530,Q99436,Q9NRX4,Q9UL46
GO:BP	carbohydrate biosynthetic process	GO:0016051	0.006584248354629677	2.1814937961112477	224	711	25	O95782,P00505,P00558,P02753,P04075,P04406,P06733,P09104,P09467,P09972,P11413,P15121,P17174,P18669,P29218,P29401,P37837,P37840,P40925,P40926,P52209,P60174,Q00610,Q00796,Q96G03
GO:BP	very-low-density lipoprotein particle remodeling	GO:0034372	0.006735622990878451	2.171622229341438	12	711	6	P02647,P02649,P02652,P02655,P02656,P06727
GO:BP	cellular process	GO:0009987	0.006939734233611931	2.1586571611137164	17186	711	698	A0A0C4DH25,A0A1B0GUS4,E9PAV3,O00154,O00231,O00233,O00244,O00299,O00410,O00487,O00499,O00533,O00764,O14548,O14558,O14576,O14618,O14745,O14773,O14810,O14818,O14994,O15240,O43175,O43181,O43399,O43488,O43598,O43678,O43681,O43707,O43768,O60641,O60664,O75083,O75157,O75223,O75339,O75347,O75348,O75363,O75380,O75431,O75781,O75828,O75947,O75955,O75964,O76003,O76070,O94760,O94811,O94856,O94925,O95182,O95197…
GO:BP	antigen processing and presentation of peptide or polysaccharide antigen via MHC class II	GO:0002504	0.0070598521760267905	2.1512043924054165	104	711	16	O14576,O95782,P07339,P09496,P47755,P47756,P52907,P61163,P63010,P63167,P84077,Q00610,Q13409,Q13561,Q96FJ2,Q99962
GO:BP	Wnt signaling pathway	GO:0016055	0.007104648866759157	2.1484573813532934	533	711	44	O00231,O00233,O00487,O14745,O14818,O95782,P02452,P02649,P07737,P14923,P17980,P20618,P25786,P25787,P25788,P25789,P28066,P28070,P28072,P28074,P30153,P43686,P49721,P55072,P60900,P62191,P62873,P62987,P63010,P63098,P63208,P67775,Q00610,Q06323,Q08209,Q13200,Q13526,Q16401,Q92530,Q99436,Q99471,Q9UL46,Q9UN36,Q9Y230
GO:BP	response to axon injury	GO:0048678	0.007180968846130477	2.1438169574091583	81	711	14	O00533,P00441,P02647,P05089,P05090,P07196,P09382,P10451,P17677,P20916,P21333,P46821,Q14195,Q92752
GO:BP	intermediate filament cytoskeleton organization	GO:0045104	0.0072369483385927936	2.1404445276011344	50	711	11	P00441,P07196,P07197,P08670,P12036,P14136,P15924,P35908,Q13835,Q15149,Q16352
GO:BP	generation of neurons	GO:0048699	0.007299544853592415	2.1367042184734752	1576	711	98	O00499,O00533,O14745,O43175,O75955,O94856,O95782,P00441,P00492,P00734,P01024,P02549,P02647,P02649,P02751,P04216,P04271,P05090,P06307,P06702,P06703,P07196,P07900,P08238,P08670,P09382,P09543,P09936,P10451,P10636,P11021,P11137,P11277,P12036,P13591,P14136,P15531,P16949,P17600,P17677,P20916,P21333,P21579,P21980,P22392,P23515,P23528,P25713,P27797,P27816,P28482,P31150,P32004,P43034,P43487,P46821,P48539,…
GO:BP	hexose metabolic process	GO:0019318	0.007310483935593141	2.1360538728915017	255	711	27	P00352,P00505,P00558,P02753,P04075,P04406,P05090,P06733,P08559,P09104,P09467,P09972,P10515,P11177,P11413,P14618,P15121,P17174,P18669,P19367,P30613,P40925,P40926,P60174,Q00796,Q01469,Q96G03
GO:BP	mitochondrial transport	GO:0006839	0.0075711147370842585	2.12084017221425	286	711	29	O75431,O75947,O75964,P06576,P07900,P09543,P10809,P18859,P21796,P25705,P27348,P30049,P31946,P34932,P36542,P42765,P45880,P48047,P48506,P55957,P56385,P61981,P62258,P63098,P63104,P68036,Q04917,Q9UII2,Q9Y5J7
GO:BP	cell-cell signaling by wnt	GO:0198738	0.007832072669592068	2.1061232916011874	535	711	44	O00231,O00233,O00487,O14745,O14818,O95782,P02452,P02649,P07737,P14923,P17980,P20618,P25786,P25787,P25788,P25789,P28066,P28070,P28072,P28074,P30153,P43686,P49721,P55072,P60900,P62191,P62873,P62987,P63010,P63098,P63208,P67775,Q00610,Q06323,Q08209,Q13200,Q13526,Q16401,Q92530,Q99436,Q99471,Q9UL46,Q9UN36,Q9Y230
GO:BP	carbohydrate metabolic process	GO:0005975	0.007969875655792116	2.0985484543158828	642	711	50	O43399,O43488,O95336,O95782,P00167,P00338,P00352,P00505,P00558,P02730,P02753,P04075,P04406,P05090,P05091,P06733,P07195,P07738,P08559,P09104,P09467,P09972,P10515,P11177,P11413,P14618,P15121,P17174,P18669,P19367,P29218,P29401,P30613,P37837,P37840,P40925,P40926,P48506,P49247,P50213,P52209,P56537,P60174,P78417,Q00610,Q00796,Q01469,Q04760,Q96G03,Q9NUJ1
GO:BP	regulation of vesicle fusion	GO:0031338	0.00805951237158615	2.0936912337204387	25	711	8	O14810,P04083,P07355,P21579,P31146,P37840,P61764,Q6PUV4
GO:BP	epithelium development	GO:0060429	0.008875986930184	2.0517833459345254	1338	711	86	O00231,O00233,O00487,O14745,O14773,O14818,O43175,O43598,O75083,O95782,P00441,P00558,P01024,P01040,P04040,P04083,P04259,P04264,P04632,P07203,P07384,P07737,P07858,P08670,P09972,P14923,P15121,P15924,P16152,P17980,P20073,P20618,P21333,P21796,P21980,P22392,P22528,P22735,P24752,P25786,P25787,P25788,P25789,P26038,P28066,P28070,P28072,P28074,P28289,P28482,P31151,P31944,P35321,P35326,P35611,P35908,P37802,…
GO:BP	intermediate filament-based process	GO:0045103	0.008903177656166654	2.0504549605199527	51	711	11	P00441,P07196,P07197,P08670,P12036,P14136,P15924,P35908,Q13835,Q15149,Q16352
GO:BP	positive regulation of substrate adhesion-dependent cell spreading	GO:1900026	0.00954785519567682	2.0200941761960114	42	711	10	P02647,P02671,P02675,P02679,P07237,P21333,P27797,P60903,Q07021,Q08495
GO:BP	positive regulation of membrane permeability	GO:1905710	0.009780456504009815	2.0096408739909752	72	711	13	P25713,P27348,P31946,P42765,P45880,P48506,P55957,P61981,P62258,P63098,P63104,Q04917,Q9UII2
GO:BP	cytoskeleton-dependent intracellular transport	GO:0030705	0.00990586493583533	2.004107597817454	200	711	23	O14576,O43707,P00441,P04792,P07196,P07437,P09936,P10636,P11137,P11142,P12036,P23246,P43034,P46821,P63167,P68363,Q00577,Q13409,Q14254,Q71U36,Q96FJ2,Q96JE9,Q9NP97
GO:BP	regulation of endocytosis	GO:0030100	0.010361348328344976	1.9845837259172356	215	711	24	O00499,O60641,O75955,O95782,P01024,P02649,P02654,P02655,P02656,P02787,P07355,P0DP25,P10909,P37840,P61266,P61769,P61978,P63010,P63098,P84077,Q05193,Q08209,Q99962,Q9BY11
GO:BP	negative regulation of mitotic cell cycle phase transition	GO:1901991	0.010559653812542693	1.9763503194695244	260	711	27	O00231,O00233,O00487,O14818,P17980,P20618,P25786,P25787,P25788,P25789,P28066,P28070,P28072,P28074,P43686,P49721,P60900,P62191,P63208,Q06323,Q13200,Q14956,Q16401,Q86X55,Q92530,Q99436,Q9UL46
GO:BP	regulation of cell cycle process	GO:0010564	0.010577329609444311	1.9756239620046216	815	711	59	O00231,O00233,O00487,O14818,P04083,P04350,P06748,P07437,P07900,P0DMV9,P0DP25,P17980,P20618,P23246,P25786,P25787,P25788,P25789,P27797,P28066,P28070,P28072,P28074,P30153,P43034,P43487,P43686,P49721,P54652,P55957,P60900,P61163,P61925,P61981,P62191,P62258,P62987,P63167,P63208,P68366,P68371,Q00610,Q06323,Q13200,Q13409,Q13526,Q13561,Q14956,Q16401,Q71U36,Q86X55,Q8IXJ6,Q8WUM4,Q92530,Q99436,Q99623,Q9H444,…
GO:BP	sulfur compound metabolic process	GO:0006790	0.010939522697816216	1.9610016262865624	388	711	35	O00154,O00299,O43175,O75223,O76003,P00441,P07108,P07203,P08559,P09211,P09622,P10515,P10768,P11177,P11413,P13611,P20774,P23526,P24752,P25325,P37840,P38646,P48506,P48507,P51659,P51884,P51888,P78417,Q04760,Q13867,Q16775,Q96GW7,Q96IU4,Q99497,Q9UHY7
GO:BP	regulation of protein insertion into mitochondrial membrane involved in apoptotic signaling pathway	GO:1900739	0.011242796366301972	1.9491256553674816	26	711	8	P27348,P31946,P55957,P61981,P62258,P63098,P63104,Q04917
GO:BP	positive regulation of protein insertion into mitochondrial membrane involved in apoptotic signaling pathway	GO:1900740	0.011242796366301972	1.9491256553674816	26	711	8	P27348,P31946,P55957,P61981,P62258,P63098,P63104,Q04917
GO:BP	synaptic vesicle priming	GO:0016082	0.011577523603692925	1.936384324914666	19	711	7	P37840,P54920,P60880,P61266,P61764,Q16623,Q9H115
GO:BP	purine nucleobase metabolic process	GO:0006144	0.011577523603692925	1.936384324914666	19	711	7	P00492,P02766,P07741,P22234,P36959,P60891,Q9Y2T3
GO:BP	regulation of synaptic vesicle priming	GO:0010807	0.011627176790056981	1.934525724080105	8	711	5	P54920,P61266,P61764,Q16623,Q9H115
GO:BP	regulation of plasma lipoprotein particle levels	GO:0097006	0.011703859815401023	1.9316708886737906	108	711	16	O95782,P02647,P02649,P02652,P02654,P02655,P02656,P02768,P06727,P07237,P07355,P09496,P61978,P63010,P84077,Q00610
GO:BP	toxin transport	GO:1901998	0.012007348126541813	1.9205528977743191	43	711	10	P11021,P17987,P48643,P49368,P50990,P50991,P78371,Q05193,Q8WVM8,Q99832
GO:BP	mitochondrial electron transport, ubiquinol to cytochrome c	GO:0006122	0.01209348998747902	1.9174483506212634	13	711	6	P07919,P14927,P22695,P31930,P47985,P99999
GO:BP	regulation of cell development	GO:0060284	0.012093648001937324	1.9174426761336631	509	711	42	E9PAV3,O00499,O43707,P00734,P02647,P02671,P02675,P02679,P02751,P02788,P04216,P07196,P07237,P10451,P10636,P11137,P14136,P20916,P21333,P21980,P23515,P25713,P27797,P31150,P32004,P32455,P35611,P43034,P46821,P52565,P60903,P61769,Q04917,Q07021,Q08209,Q08495,Q8IXJ6,Q92752,Q96JE9,Q9UBD9,Q9UJU6,Q9Y639
GO:BP	positive regulation of mitochondrial membrane permeability involved in apoptotic process	GO:1902110	0.012860437346567792	1.8907442620516548	63	711	12	P27348,P31946,P42765,P45880,P48506,P55957,P61981,P62258,P63098,P63104,Q04917,Q9UII2
GO:BP	positive regulation of binding	GO:0051099	0.013230483842297186	1.87842427325789	175	711	21	O75955,P02549,P02649,P07355,P08238,P0DP25,P10599,P11171,P15531,P16949,P35611,P35612,P60903,P61769,P62826,P62942,P67775,Q13263,Q13526,Q8IXJ6,Q99497
GO:BP	cellular iron ion homeostasis	GO:0006879	0.013430656826582135	1.8719027476302537	74	711	13	O75348,O76003,P00441,P02787,P02788,P02790,P02792,P02794,P30626,P38606,P63208,Q15843,Q86VP6
GO:BP	protein insertion into membrane	GO:0051205	0.01346585986982931	1.8707659092559044	97	711	15	O43681,P00167,P07900,P27348,P31946,P34932,P55957,P61981,P62258,P63027,P63098,P63104,Q04917,Q16623,Q9Y5J7
GO:BP	positive regulation of response to stimulus	GO:0048584	0.014149535171323472	1.8492578269838664	2368	711	134	A0A0C4DH25,O00231,O00233,O00487,O14745,O14818,O43707,O75955,P00441,P00734,P00751,P01023,P01024,P01210,P01859,P01861,P01876,P02452,P02647,P02649,P02671,P02675,P02679,P02749,P02751,P02787,P02788,P02790,P04040,P04083,P04216,P04264,P04271,P04792,P05089,P05109,P05156,P06307,P06702,P07203,P07900,P08238,P08603,P09382,P0C0L5,P0DMV9,P0DOY3,P0DP03,P10599,P10809,P10909,P11215,P14174,P14923,P15121,P16083,P17…
GO:BP	negative regulation of response to stimulus	GO:0048585	0.014442621371368801	1.8403539740933355	1938	711	114	A0A0C4DH25,O00231,O00233,O00487,O14745,O14818,O75339,O75781,O94760,P00441,P00734,P01023,P01042,P01859,P01861,P02545,P02647,P02649,P02671,P02675,P02679,P02749,P02765,P02776,P02788,P04083,P04179,P04216,P04264,P04792,P05089,P05090,P06307,P06733,P07203,P07355,P09211,P09467,P09936,P0DMV9,P0DOY3,P0DP03,P10451,P10599,P10909,P11021,P14174,P16949,P17980,P20618,P25786,P25787,P25788,P25789,P27797,P28066,P28…
GO:BP	regulation of complement activation	GO:0030449	0.014924409177069265	1.8261028525749725	110	711	16	A0A0C4DH25,P00734,P00751,P01023,P01024,P01859,P01861,P05156,P08603,P0C0L5,P0DOY3,P0DP03,P10909,P35232,Q03591,Q07021
GO:BP	glutathione metabolic process	GO:0006749	0.015270012092596463	1.8161606190178528	64	711	12	O00299,O75223,P00441,P07203,P09211,P11413,P48506,P48507,P78417,Q04760,Q16775,Q99497
GO:BP	cell surface receptor signaling pathway involved in cell-cell signaling	GO:1905114	0.015314877700444459	1.8148864669758666	639	711	49	O00231,O00233,O00487,O14745,O14818,O95782,P01024,P02452,P02649,P07737,P11215,P14923,P17980,P20618,P25786,P25787,P25788,P25789,P28066,P28070,P28072,P28074,P30153,P37840,P43686,P49721,P55072,P60900,P61266,P62191,P62873,P62987,P63010,P63098,P63208,P67775,Q00610,Q06323,Q08209,Q13200,Q13526,Q16401,Q16623,Q92530,Q99436,Q99471,Q9UL46,Q9UN36,Q9Y230
GO:BP	regulation of membrane permeability	GO:0090559	0.015332316315048009	1.814392229564905	98	711	15	P09543,P25713,P27348,P31946,P42765,P45880,P48506,P55957,P61981,P62258,P63098,P63104,Q04917,Q8WUM4,Q9UII2
GO:BP	nucleobase-containing small molecule interconversion	GO:0015949	0.015429652247928949	1.8116438619152981	27	711	8	P00568,P15531,P22392,P23919,P30085,P35754,P54819,Q16774
GO:BP	modulation of process of other organism involved in symbiotic interaction	GO:0051817	0.01561086965911487	1.806572902342176	123	711	17	P00558,P02649,P02788,P06733,P07355,P11142,P17980,P23246,P23528,P27105,P28482,P35232,P61769,P62987,Q14974,Q99623,Q9Y2Z0
GO:BP	regulation of Wnt signaling pathway	GO:0030111	0.01783339953536206	1.7487658604859628	380	711	34	O00231,O00233,O00487,O14745,O14818,P02452,P02649,P14923,P17980,P20618,P25786,P25787,P25788,P25789,P28066,P28070,P28072,P28074,P30153,P43686,P49721,P55072,P60900,P62191,P67775,Q06323,Q13200,Q13526,Q16401,Q92530,Q99436,Q99471,Q9UL46,Q9Y230
GO:BP	mitochondrial outer membrane permeabilization involved in programmed cell death	GO:1902686	0.018067064025963506	1.7431124163887177	65	711	12	P27348,P31946,P42765,P45880,P48506,P55957,P61981,P62258,P63098,P63104,Q04917,Q9UII2
GO:BP	regulation of protein import	GO:1904589	0.018067064025963506	1.7431124163887177	65	711	12	O00410,P05090,P08238,P11142,P14923,P21333,P28482,P61925,P61960,P61970,P62826,Q13263
GO:BP	membrane fusion	GO:0061025	0.01889944225580019	1.7235510121655087	179	711	21	O14810,P04083,P07355,P20073,P21579,P27797,P31146,P37840,P46459,P48426,P54920,P60880,P61266,P61764,P62937,P63027,Q05193,Q16623,Q6PUV4,Q92599,Q9UNZ2
GO:BP	'de novo' posttranslational protein folding	GO:0051084	0.019002441865229293	1.721190587444335	36	711	9	P0DMV9,P11021,P11142,P17066,P38646,P50502,P54652,P61604,P78371
GO:BP	positive regulation of mitochondrial outer membrane permeabilization involved in apoptotic signaling pathway	GO:1901030	0.019002441865229293	1.721190587444335	36	711	9	P27348,P31946,P55957,P61981,P62258,P63098,P63104,Q04917,Q9UII2
GO:BP	inorganic cation transmembrane transport	GO:0098662	0.019175237598051755	1.7172592460552007	812	711	58	O00244,O00499,O14548,O14745,O43707,O75348,O75947,O75964,P00167,P00734,P04216,P05026,P06576,P07355,P08133,P0DP25,P10606,P11413,P13073,P13637,P14406,P14854,P18859,P20674,P21281,P21333,P21796,P23297,P25705,P27105,P30049,P30626,P31146,P35232,P35754,P36542,P36543,P37840,P38606,P48047,P54652,P56385,P60201,P60880,P62258,P62328,P62873,P62942,P63027,P78417,P84077,Q04917,Q09666,Q16864,Q99497,Q99623,Q9C002,…
GO:BP	neurotransmitter transport	GO:0006836	0.019479141463611332	1.7104301884139113	223	711	24	O14810,O14994,O75955,O76070,O94925,P0DP25,P11142,P14136,P15104,P17600,P21579,P37840,P54920,P60880,P61266,P61764,P63027,Q16623,Q6PUV4,Q92777,Q99497,Q99719,Q9H115,Q9NUP9
GO:BP	regulation of apoptotic signaling pathway	GO:2001233	0.019510228453602427	1.7097376452360293	365	711	33	O14745,P00441,P02545,P02671,P02675,P02679,P02776,P04179,P04792,P05109,P06702,P06733,P07203,P07237,P09211,P0DMV9,P10909,P14174,P23246,P30040,P30101,P32119,P42765,P45880,P48506,P48507,P55957,P61978,P62081,P62937,Q15121,Q99497,Q9UMX0
GO:BP	canonical Wnt signaling pathway	GO:0060070	0.020037011865987914	1.6981670446248287	349	711	32	O00231,O00233,O00487,O14745,O14818,P02452,P02649,P14923,P17980,P20618,P25786,P25787,P25788,P25789,P28066,P28070,P28072,P28074,P43686,P49721,P55072,P60900,P62191,Q06323,Q13200,Q13526,Q16401,Q92530,Q99436,Q99471,Q9UL46,Q9Y230
GO:BP	apoptotic signaling pathway	GO:0097190	0.020070640597388514	1.6974387658547614	609	711	47	O14745,O75223,P00441,P02545,P02671,P02675,P02679,P02776,P04179,P04792,P05109,P06307,P06702,P06733,P07203,P07237,P08133,P09211,P0DMV9,P10909,P11215,P14174,P23246,P27348,P30040,P30101,P31946,P32119,P42765,P45880,P48506,P48507,P49773,P55957,P61978,P61981,P62081,P62258,P62937,P63098,P63104,Q04917,Q07021,Q15121,Q99497,Q9UII2,Q9UMX0
GO:BP	negative regulation of neuron apoptotic process	GO:0043524	0.02032452674108058	1.6919795582126216	152	711	19	P00441,P02649,P04179,P07196,P08238,P10809,P20916,P25713,P31146,P37840,P48506,P48507,P61764,Q13526,Q15819,Q16143,Q8N573,Q99497,Q9UBD9
GO:BP	low-density lipoprotein receptor particle metabolic process	GO:0032799	0.020461089214327703	1.6890712510157873	14	711	6	O95782,P02649,P07355,P09496,P63010,Q00610
GO:BP	low-density lipoprotein particle receptor catabolic process	GO:0032802	0.020461089214327703	1.6890712510157873	14	711	6	O95782,P02649,P07355,P09496,P63010,Q00610
GO:BP	triglyceride-rich lipoprotein particle remodeling	GO:0034370	0.020461089214327703	1.6890712510157873	14	711	6	P02647,P02649,P02652,P02655,P02656,P06727
GO:BP	regulation of coagulation	GO:0050818	0.021162737529707293	1.6744281543520103	77	711	13	P00734,P01023,P01042,P02649,P02671,P02675,P02679,P02749,P04264,P07355,P08758,P32119,Q08495
GO:BP	RNA-dependent DNA biosynthetic process	GO:0006278	0.021162737529707293	1.6744281543520103	77	711	13	P07900,P08238,P09651,P17987,P28482,P40227,P48643,P49368,P50990,P50991,P62937,P78371,Q99832
GO:BP	pigment metabolic process	GO:0042440	0.02250093717946869	1.6477993928488364	89	711	14	P00492,P02768,P02790,P06132,P07741,P08397,P10746,P13716,P22234,P30043,P30046,P53004,P60891,Q9UII2
GO:BP	regulation of intrinsic apoptotic signaling pathway	GO:2001242	0.022724213883784518	1.6435111317293045	167	711	20	O14745,P00441,P04179,P04792,P05109,P06702,P06733,P07203,P07237,P10909,P14174,P23246,P30040,P45880,P55957,P61978,P62081,P62937,Q99497,Q9UMX0
GO:BP	cell killing	GO:0001906	0.023658264520094712	1.6260171167237378	196	711	22	P00492,P00734,P01024,P02776,P02788,P04279,P04406,P05089,P07437,P08238,P08603,P11215,P23246,P28482,P31146,P48594,P59666,P61769,P68371,P81605,Q03591,Q06830
GO:BP	negative regulation of signal transduction	GO:0009968	0.024468782321502378	1.6113876425897946	1394	711	87	O00231,O00233,O00487,O14745,O14818,O75339,O75781,P02545,P02647,P02649,P02671,P02675,P02679,P02765,P02776,P02788,P04179,P04216,P04792,P05089,P05090,P06733,P07203,P09211,P09467,P09936,P0DMV9,P10909,P11021,P14174,P16949,P17980,P20618,P25786,P25787,P25788,P25789,P27797,P28066,P28070,P28072,P28074,P30086,P30153,P31946,P32119,P32455,P35232,P37840,P42765,P43034,P43686,P45880,P48426,P48506,P48507,P49721,…
GO:BP	neurotransmitter secretion	GO:0007269	0.024601876577043096	1.6090317646051093	154	711	19	O14810,O14994,O76070,P0DP25,P11142,P17600,P21579,P37840,P54920,P60880,P61266,P61764,P63027,Q16623,Q6PUV4,Q92777,Q99719,Q9H115,Q9NUP9
GO:BP	signal release from synapse	GO:0099643	0.024601876577043096	1.6090317646051093	154	711	19	O14810,O14994,O76070,P0DP25,P11142,P17600,P21579,P37840,P54920,P60880,P61266,P61764,P63027,Q16623,Q6PUV4,Q92777,Q99719,Q9H115,Q9NUP9
GO:BP	removal of superoxide radicals	GO:0019430	0.024942947741547084	1.6030522231814897	21	711	7	O14618,P00441,P04179,P06727,P25713,P32119,Q06830
GO:BP	vesicle fusion to plasma membrane	GO:0099500	0.024942947741547084	1.6030522231814897	21	711	7	O14810,P21579,P60880,P61266,P61764,Q16623,Q6PUV4
GO:BP	synaptic vesicle fusion to presynaptic active zone membrane	GO:0031629	0.024942947741547084	1.6030522231814897	21	711	7	O14810,P21579,P60880,P61266,P61764,Q16623,Q6PUV4
GO:BP	positive regulation of DNA biosynthetic process	GO:2000573	0.025037012316916078	1.601417497014793	67	711	12	P07900,P08238,P09651,P17987,P28482,P40227,P48643,P49368,P50990,P50991,P78371,Q99832
GO:BP	positive regulation of mitochondrial membrane permeability	GO:0035794	0.025037012316916078	1.601417497014793	67	711	12	P27348,P31946,P42765,P45880,P48506,P55957,P61981,P62258,P63098,P63104,Q04917,Q9UII2
GO:BP	positive regulation of cholesterol esterification	GO:0010873	0.025313975807994837	1.5966396392798798	9	711	5	P02647,P02649,P02652,P02654,P06727
GO:BP	gluconeogenesis	GO:0006094	0.02569907134960632	1.5900825698604713	90	711	14	P00505,P00558,P02753,P04075,P04406,P06733,P09104,P09467,P09972,P17174,P18669,P40925,P40926,P60174
GO:BP	maintenance of location	GO:0051235	0.025947311925452674	1.58590762727261	337	711	31	O60664,P00734,P01024,P02647,P02649,P02768,P02792,P02794,P04216,P05109,P06702,P08133,P0DP25,P10599,P11021,P14625,P19367,P21333,P27797,P30626,P31146,P31151,P31946,P37840,P43034,P62328,P62942,P63208,P63313,P78417,Q99497
GO:BP	signal release	GO:0023061	0.026196933083400452	1.5817495492496843	490	711	40	O00233,O14810,O14994,O15240,O43768,O76070,P00367,P02671,P02675,P02679,P02753,P04083,P0DP25,P10451,P11142,P15104,P17600,P18859,P21579,P30626,P37840,P54920,P55809,P60880,P61266,P61764,P62760,P63027,P63167,Q08209,Q16623,Q16836,Q6PUV4,Q8N183,Q92777,Q99497,Q99719,Q9H115,Q9NRX4,Q9NUP9
GO:BP	positive regulation of intracellular transport	GO:0032388	0.026362482218819493	1.5790137001788178	227	711	24	O00410,P07355,P08238,P11137,P11215,P14923,P21333,P26038,P27105,P27348,P28482,P31946,P55957,P61970,P61981,P62258,P62826,P63027,P63098,P63104,P68036,P84077,Q04917,Q13263
GO:BP	response to unfolded protein	GO:0006986	0.026681707473734217	1.5737863815511057	183	711	21	O14773,P02545,P04792,P07900,P08238,P0DMV9,P10809,P11021,P11142,P14625,P17066,P25686,P27797,P34932,P35611,P38646,P54652,P55072,P61604,Q15084,Q5VVQ6
GO:BP	regulation of reactive oxygen species metabolic process	GO:2000377	0.027030287359964326	1.5681493372763595	155	711	19	P00441,P00734,P00738,P02511,P04179,P09211,P10636,P10809,P11215,P11413,P16083,P16152,P21796,P25713,P32119,P37840,P56537,Q8IXJ6,Q99497
GO:BP	retina homeostasis	GO:0001895	0.028283521315729913	1.5484665215799494	79	711	13	P00441,P01876,P02768,P02787,P02788,P04264,P04792,P12273,P25311,P60709,P61769,P63261,Q06830
GO:BP	exocytic process	GO:0140029	0.028283521315729913	1.5484665215799494	79	711	13	O14810,P21579,P37840,P54920,P60880,P61266,P61764,Q08495,Q16623,Q6PUV4,Q8WVM8,Q99719,Q9H115
GO:BP	regulation of cell size	GO:0008361	0.02903250873346168	1.5371154346463192	184	711	21	O14745,P02649,P02751,P06748,P08238,P10451,P10636,P11137,P20916,P25713,P26038,P31150,P32004,P35611,P43034,P46821,P58546,Q16555,Q92752,Q92823,Q9UJU6
GO:BP	glycolytic process	GO:0006096	0.0298595477510784	1.5249167743302996	116	711	16	P00338,P00558,P02730,P04075,P04406,P06733,P07738,P09104,P09467,P09972,P14618,P18669,P19367,P30613,P56537,P60174
GO:BP	negative regulation of neuron death	GO:1901215	0.030649492633487548	1.5135767103233946	214	711	23	P00441,P02649,P04179,P07196,P08238,P10809,P20916,P25713,P31146,P37840,P48506,P48507,P61764,P62191,P63010,Q13526,Q14956,Q15819,Q16143,Q8N573,Q99497,Q9H444,Q9UBD9
GO:BP	fructose metabolic process	GO:0006000	0.03297061951060173	1.481872892483535	15	711	6	P00352,P04075,P09467,P09972,P15121,Q00796
GO:BP	sequestering of metal ion	GO:0051238	0.03297061951060173	1.481872892483535	15	711	6	P02792,P02794,P05109,P06702,P30626,P31151
GO:BP	ATP generation from ADP	GO:0006757	0.03335376153378163	1.4768551806006716	117	711	16	P00338,P00558,P02730,P04075,P04406,P06733,P07738,P09104,P09467,P09972,P14618,P18669,P19367,P30613,P56537,P60174
GO:BP	cell cycle	GO:0007049	0.03341979958256406	1.4759961588845034	1867	711	109	O00231,O00233,O00299,O00410,O00487,O14576,O14745,O14818,O43175,O43768,O94811,P02545,P04083,P04350,P06748,P07437,P07900,P08238,P09496,P0DMV9,P0DP25,P11142,P11171,P16949,P17980,P20618,P21333,P22735,P23246,P23528,P25786,P25787,P25788,P25789,P27797,P27816,P28066,P28070,P28072,P28074,P28482,P30153,P35579,P43034,P43487,P43686,P49721,P52758,P54652,P54725,P55072,P55957,P60709,P60900,P61163,P61925,P61981,…
GO:BP	regulation of mitochondrial membrane permeability involved in apoptotic process	GO:1902108	0.03425510782003898	1.4652746611741039	69	711	12	P27348,P31946,P42765,P45880,P48506,P55957,P61981,P62258,P63098,P63104,Q04917,Q9UII2
GO:BP	reverse cholesterol transport	GO:0043691	0.035348341517636675	1.4516309577266393	22	711	7	P02647,P02649,P02652,P02655,P02656,P06727,P10909
GO:BP	aspartate family amino acid catabolic process	GO:0009068	0.035348341517636675	1.4516309577266393	22	711	7	P00505,P09622,P17174,P49419,P52758,Q14894,Q7L266
GO:BP	protein insertion into mitochondrial membrane involved in apoptotic signaling pathway	GO:0001844	0.036645290394524736	1.4359818324034115	30	711	8	P27348,P31946,P55957,P61981,P62258,P63098,P63104,Q04917
GO:BP	localization within membrane	GO:0051668	0.03983409821028447	1.3997450102225355	775	711	55	E9PAV3,O14745,O14810,O43681,O75781,O75955,O94856,P00167,P02649,P02730,P04216,P05026,P05386,P05387,P07355,P07900,P0DP25,P11021,P11215,P14923,P16157,P19105,P21333,P27105,P27348,P31150,P31946,P32455,P34932,P46459,P55957,P60709,P60880,P60903,P61266,P61764,P61981,P62081,P62258,P62987,P63010,P63027,P63098,P63104,Q00610,Q01082,Q04917,Q08495,Q14254,Q16623,Q9BY11,Q9H444,Q9NUP9,Q9Y2J2,Q9Y5J7
GO:BP	regulation of blood coagulation	GO:0030193	0.03988641073561645	1.3991750428541025	70	711	12	P00734,P01023,P01042,P02649,P02671,P02675,P02679,P02749,P04264,P07355,P32119,Q08495
GO:BP	glial cell differentiation	GO:0010001	0.04087220856067432	1.3885718942238428	233	711	24	O00499,O43175,O75083,O94811,P00441,P00734,P04271,P05109,P06702,P08670,P09211,P09543,P10636,P10909,P14136,P17677,P20916,P25713,P28482,P60201,P63098,Q8IXJ6,Q92597,Q9UBD9
GO:BP	cation transport	GO:0006812	0.042650576938247114	1.3700750897156273	1210	711	77	O00244,O00499,O14548,O14618,O14745,O43707,O75348,O75947,O75964,O76070,P00167,P00734,P02787,P02788,P02790,P02792,P02794,P04216,P04279,P05026,P05089,P06576,P07196,P07355,P07384,P08133,P0DP25,P10606,P11171,P11413,P13073,P13637,P14406,P14854,P18859,P20674,P21281,P21333,P21579,P21796,P23297,P25705,P25713,P27105,P30049,P30626,P31146,P35232,P35754,P36542,P36543,P37840,P38606,P46459,P48047,P54652,P56385,…
GO:BP	glutamine family amino acid metabolic process	GO:0009064	0.042910185929962055	1.3674396036639815	82	711	13	O43175,O94760,O94925,O95865,P00367,P00505,P05089,P15104,P16930,P17174,P48506,P48507,Q7L266
GO:BP	regulation of telomere maintenance	GO:0032204	0.042910185929962055	1.3674396036639815	82	711	13	P02545,P09651,P17987,P22626,P28482,P40227,P48643,P49368,P50990,P50991,P78371,Q14103,Q99832
GO:BP	positive regulation of protein-containing complex assembly	GO:0031334	0.04362018824173308	1.3603124645672786	265	711	26	O00499,O94811,P06307,P07737,P07900,P0DMV9,P10636,P10909,P13796,P17980,P23381,P26038,P31146,P37840,P43686,P46821,P55072,P55957,P60983,P84077,Q16658,Q86VP6,Q99497,Q9BPX5,Q9BW30,Q9H3Q1
GO:BP	protein import	GO:0017038	0.04464278102493511	1.3502487588248888	219	711	23	O00410,P02545,P02649,P05090,P07900,P08238,P10809,P10909,P11142,P14923,P21333,P28482,P34932,P61925,P61960,P61970,P62826,P63098,Q08209,Q13263,Q14974,Q96P70,Q99623
GO:BP	plasma lipoprotein particle clearance	GO:0034381	0.0463089257556889	1.3343352933699095	71	711	12	O95782,P02647,P02649,P02652,P02654,P02655,P02656,P07355,P09496,P61978,P63010,Q00610
GO:BP	chaperone cofactor-dependent protein refolding	GO:0051085	0.04770365918963154	1.321448306391462	31	711	8	P0DMV9,P11021,P11142,P17066,P38646,P50502,P54652,P61604
GO:BP	ciliary basal body-plasma membrane docking	GO:0097711	0.04850399376045666	1.3142225006406354	95	711	14	P04350,P07437,P07900,P30153,P43034,P61163,P61981,P62258,P63167,P68366,P68371,Q13409,Q13561,Q71U36
GO:BP	regulation of signaling	GO:0023051	0.048557267298384846	1.3137457624317024	3669	711	189	O00231,O00233,O00487,O14745,O14810,O14818,O14994,O15240,O43707,O43768,O75339,O75781,O75955,O76070,P00367,P00441,P00734,P01023,P01024,P02452,P02545,P02647,P02649,P02656,P02671,P02675,P02679,P02751,P02753,P02765,P02776,P02787,P02788,P02790,P04040,P04083,P04179,P04216,P04271,P04792,P05026,P05089,P05090,P05109,P06702,P06733,P06748,P07196,P07203,P07237,P07355,P07384,P07900,P08238,P09211,P09382,P09467,…
GO:BP	carbohydrate derivative biosynthetic process	GO:1901137	0.048592002071405474	1.3134352069124755	686	711	50	O00154,O75947,O75964,O95782,P00491,P00492,P00568,P04075,P06576,P06733,P07741,P08559,P09622,P10515,P11177,P11413,P13611,P15531,P18859,P20774,P22234,P22392,P23919,P24752,P25705,P25713,P29401,P30049,P30085,P30566,P30613,P31939,P36542,P37840,P38606,P48047,P51884,P51888,P54819,P55072,P55263,P56385,P60174,P60891,P62328,Q00610,Q00796,Q13630,Q16774,Q96GW7
GO:BP	neuron apoptotic process	GO:0051402	0.04880133539957814	1.3115682938019433	251	711	25	P00441,P02649,P04179,P04406,P07196,P08238,P10809,P11021,P11215,P11413,P16083,P20916,P25713,P31146,P37840,P48506,P48507,P55957,P61764,Q13526,Q15819,Q16143,Q8N573,Q99497,Q9UBD9
GO:BP	nucleoside diphosphate biosynthetic process	GO:0009133	0.04899000733872644	1.3098924954861442	10	711	5	P00568,P23919,P30085,P54819,Q16774
GO:BP	astrocyte differentiation	GO:0048708	0.04907995506717257	1.3090958435425872	83	711	13	O00499,P00734,P04271,P05109,P06702,P08670,P10636,P14136,P20916,P25713,P28482,P60201,Q9UBD9
GO:BP	regulation of mitochondrial membrane permeability	GO:0046902	0.04907995506717257	1.3090958435425872	83	711	13	P09543,P27348,P31946,P42765,P45880,P48506,P55957,P61981,P62258,P63098,P63104,Q04917,Q9UII2
GO:BP	cellular response to oxygen radical	GO:0071450	0.04909930134547064	1.3089246875911986	23	711	7	O14618,P00441,P04179,P06727,P25713,P32119,Q06830
GO:BP	cellular response to superoxide	GO:0071451	0.04909930134547064	1.3089246875911986	23	711	7	O14618,P00441,P04179,P06727,P25713,P32119,Q06830
GO:BP	regulation of humoral immune response	GO:0002920	0.04951065177140367	1.3053013564626803	134	711	17	A0A0C4DH25,P00734,P00751,P01023,P01024,P01859,P01861,P02790,P05156,P08603,P0C0L5,P0DOY3,P0DP03,P10909,P35232,Q03591,Q07021
GO:BP	neuron death	GO:0070997	0.04965425684312876	1.3040435136492918	365	711	32	O76070,P00441,P02649,P04179,P04406,P07196,P08238,P10636,P10809,P10909,P11021,P11215,P11413,P16083,P20916,P25713,P31146,P37840,P48506,P48507,P55957,P61764,P62191,P63010,Q13526,Q14956,Q15819,Q16143,Q8N573,Q99497,Q9H444,Q9UBD9
GO:CC	extracellular exosome	GO:0070062	8.726689077319241e-173	172.05915049720963	2178	715	382	E9PAV3,O00154,O00299,O00533,O00764,O14745,O14773,O14818,O43175,O43301,O43488,O43598,O43681,O43707,O60888,O75083,O75223,O75339,O75348,O75363,O75368,O75955,O76070,O94760,O95336,O95865,P00338,P00352,P00441,P00491,P00492,P00505,P00558,P00568,P00734,P00738,P00751,P00915,P00918,P01009,P01011,P01023,P01024,P01034,P01042,P01859,P01861,P01876,P02008,P02511,P02647,P02649,P02652,P02656,P02671,P02675,P02679,…
GO:CC	extracellular membrane-bounded organelle	GO:0065010	2.0413333887807995e-168	167.69008606089696	2265	715	384	E9PAV3,O00154,O00299,O00533,O00764,O14745,O14773,O14818,O43175,O43301,O43488,O43598,O43681,O43707,O60888,O75083,O75223,O75339,O75348,O75363,O75368,O75955,O76070,O94760,O95336,O95865,P00338,P00352,P00441,P00491,P00492,P00505,P00558,P00568,P00734,P00738,P00751,P00915,P00918,P01009,P01011,P01023,P01024,P01034,P01042,P01859,P01861,P01876,P02008,P02511,P02647,P02649,P02652,P02656,P02671,P02675,P02679,…
GO:CC	extracellular organelle	GO:0043230	2.0413333887807995e-168	167.69008606089696	2265	715	384	E9PAV3,O00154,O00299,O00533,O00764,O14745,O14773,O14818,O43175,O43301,O43488,O43598,O43681,O43707,O60888,O75083,O75223,O75339,O75348,O75363,O75368,O75955,O76070,O94760,O95336,O95865,P00338,P00352,P00441,P00491,P00492,P00505,P00558,P00568,P00734,P00738,P00751,P00915,P00918,P01009,P01011,P01023,P01024,P01034,P01042,P01859,P01861,P01876,P02008,P02511,P02647,P02649,P02652,P02656,P02671,P02675,P02679,…
GO:CC	extracellular vesicle	GO:1903561	1.4764800317487115e-167	166.8307724221564	2263	715	383	E9PAV3,O00154,O00299,O00533,O00764,O14745,O14773,O14818,O43175,O43301,O43488,O43598,O43681,O43707,O60888,O75083,O75223,O75339,O75348,O75363,O75368,O75955,O76070,O94760,O95336,O95865,P00338,P00352,P00441,P00491,P00492,P00505,P00558,P00568,P00734,P00738,P00751,P00915,P00918,P01009,P01011,P01023,P01024,P01034,P01042,P01859,P01861,P01876,P02008,P02511,P02647,P02649,P02652,P02656,P02671,P02675,P02679,…
GO:CC	vesicle	GO:0031982	5.884271847111459e-132	131.2303072715371	4058	715	452	E9PAV3,O00154,O00231,O00299,O00487,O00499,O00533,O00764,O14576,O14745,O14773,O14818,O14994,O15240,O43175,O43301,O43488,O43598,O43681,O43707,O60641,O60664,O60888,O75083,O75223,O75339,O75348,O75363,O75368,O75781,O75955,O76070,O94760,O94856,O95336,O95782,O95865,P00338,P00352,P00441,P00491,P00492,P00505,P00558,P00568,P00734,P00738,P00751,P00915,P00918,P01009,P01011,P01023,P01024,P01034,P01042,P01210,…
GO:CC	extracellular space	GO:0005615	1.0874030828585962e-121	120.96360944007941	3595	715	415	A0A0C4DH25,E9PAV3,O00154,O00299,O00533,O00764,O14745,O14773,O14818,O15240,O43175,O43301,O43488,O43598,O43681,O43707,O60888,O75083,O75223,O75339,O75348,O75363,O75368,O75828,O75955,O76070,O94760,O95197,O95336,O95865,P00338,P00352,P00441,P00491,P00492,P00505,P00558,P00568,P00734,P00738,P00751,P00915,P00918,P01009,P01011,P01023,P01024,P01034,P01040,P01042,P01859,P01861,P01876,P02008,P02042,P02452,P02…
GO:CC	extracellular region	GO:0005576	7.882349430537695e-99	98.10334431643939	4564	715	435	A0A0C4DH25,E9PAV3,O00154,O00231,O00299,O00487,O00533,O00764,O14558,O14745,O14773,O14818,O15240,O43175,O43301,O43488,O43598,O43681,O43707,O60888,O75083,O75223,O75339,O75348,O75363,O75368,O75828,O75955,O76070,O94760,O95197,O95336,O95865,P00338,P00352,P00441,P00491,P00492,P00505,P00558,P00568,P00734,P00738,P00751,P00915,P00918,P01009,P01011,P01023,P01024,P01034,P01040,P01042,P01210,P01859,P01861,P01…
GO:CC	cytoplasm	GO:0005737	3.066770974398911e-75	74.51331865579732	11951	715	662	E9PAV3,O00154,O00231,O00233,O00244,O00299,O00410,O00487,O00499,O00764,O14548,O14558,O14576,O14618,O14745,O14773,O14810,O14818,O14994,O15240,O43175,O43181,O43301,O43396,O43399,O43488,O43598,O43678,O43681,O43707,O43768,O60641,O60664,O75083,O75223,O75347,O75348,O75363,O75368,O75380,O75431,O75781,O75828,O75947,O75955,O75964,O76003,O76070,O94760,O94811,O94856,O94925,O95182,O95197,O95336,O95782,O95865,…
GO:CC	cytosol	GO:0005829	9.97220884491848e-73	72.00120863477657	5361	715	433	O00154,O00231,O00233,O00244,O00487,O00499,O00764,O14558,O14576,O14618,O14810,O14818,O43175,O43396,O43488,O43598,O43707,O60664,O75083,O75223,O75347,O75348,O75828,O76003,O94760,O94811,O94925,O95336,O95782,O95865,P00167,P00338,P00352,P00441,P00491,P00492,P00558,P00568,P00915,P00918,P01023,P01040,P02008,P02042,P02511,P02545,P02549,P02647,P02652,P02686,P02724,P02774,P02792,P02794,P04040,P04075,P04080,…
GO:CC	secretory granule lumen	GO:0034774	1.2135238876109884e-44	43.91595167037817	320	715	84	O00231,O00487,O00764,O43707,P00491,P00738,P01009,P01011,P01023,P01024,P01042,P01210,P02647,P02671,P02675,P02679,P02749,P02751,P02763,P02765,P02766,P02768,P02775,P02776,P02787,P02788,P02792,P04040,P04075,P04080,P04217,P05089,P05109,P06702,P07339,P07355,P07437,P07741,P07900,P08238,P09211,P09972,P10909,P11142,P13716,P14174,P14618,P14923,P17066,P17980,P18669,P20618,P22392,P25787,P28066,P28482,P30041,…
GO:CC	cytoplasmic vesicle lumen	GO:0060205	3.541657671235728e-44	43.450793419057355	324	715	84	O00231,O00487,O00764,O43707,P00491,P00738,P01009,P01011,P01023,P01024,P01042,P01210,P02647,P02671,P02675,P02679,P02749,P02751,P02763,P02765,P02766,P02768,P02775,P02776,P02787,P02788,P02792,P04040,P04075,P04080,P04217,P05089,P05109,P06702,P07339,P07355,P07437,P07741,P07900,P08238,P09211,P09972,P10909,P11142,P13716,P14174,P14618,P14923,P17066,P17980,P18669,P20618,P22392,P25787,P28066,P28482,P30041,…
GO:CC	vesicle lumen	GO:0031983	6.011225728473577e-44	43.221036963465444	326	715	84	O00231,O00487,O00764,O43707,P00491,P00738,P01009,P01011,P01023,P01024,P01042,P01210,P02647,P02671,P02675,P02679,P02749,P02751,P02763,P02765,P02766,P02768,P02775,P02776,P02787,P02788,P02792,P04040,P04075,P04080,P04217,P05089,P05109,P06702,P07339,P07355,P07437,P07741,P07900,P08238,P09211,P09972,P10909,P11142,P13716,P14174,P14618,P14923,P17066,P17980,P18669,P20618,P22392,P25787,P28066,P28482,P30041,…
GO:CC	secretory vesicle	GO:0099503	1.2602832228875726e-41	40.89953184510856	1027	715	143	O00231,O00487,O00499,O00764,O14994,O43707,O60641,O94856,P00441,P00491,P00738,P01009,P01011,P01023,P01024,P01034,P01042,P01210,P02452,P02647,P02671,P02675,P02679,P02749,P02751,P02763,P02765,P02766,P02768,P02775,P02776,P02787,P02788,P02792,P02794,P04040,P04075,P04080,P04217,P04264,P05089,P05109,P06702,P07339,P07355,P07384,P07437,P07741,P07858,P07900,P08238,P09211,P09496,P09497,P09622,P09960,P09972,…
GO:CC	organelle	GO:0043226	4.844388585771401e-36	35.314761027814775	14027	715	662	A0A1B0GUS4,E9PAV3,O00154,O00231,O00233,O00299,O00410,O00487,O00499,O00533,O00764,O14548,O14558,O14576,O14618,O14745,O14773,O14818,O14994,O15240,O43175,O43181,O43301,O43396,O43488,O43598,O43678,O43681,O43707,O43768,O60641,O60664,O60888,O75083,O75223,O75339,O75347,O75348,O75363,O75368,O75380,O75431,O75781,O75828,O75947,O75955,O75964,O76003,O76070,O94760,O94811,O94856,O94925,O95182,O95197,O95336,O95…
GO:CC	secretory granule	GO:0030141	7.189685154148656e-36	35.14329012753225	857	715	122	O00231,O00487,O00764,O43707,O94856,P00441,P00491,P00738,P01009,P01011,P01023,P01024,P01034,P01042,P01210,P02452,P02647,P02671,P02675,P02679,P02749,P02751,P02763,P02765,P02766,P02768,P02775,P02776,P02787,P02788,P02792,P02794,P04040,P04075,P04080,P04217,P04264,P05089,P05109,P06702,P07339,P07355,P07384,P07437,P07741,P07858,P07900,P08238,P09211,P09622,P09960,P09972,P0DMV9,P10809,P10909,P11142,P11215,…
GO:CC	intracellular anatomical structure	GO:0005622	1.581685914788344e-33	32.8008797528338	14808	715	677	A0A1B0GUS4,E9PAV3,O00154,O00231,O00233,O00244,O00299,O00410,O00487,O00499,O00764,O14548,O14558,O14576,O14618,O14745,O14773,O14810,O14818,O14994,O15240,O43175,O43181,O43301,O43396,O43399,O43488,O43598,O43678,O43681,O43707,O43768,O60641,O60664,O75083,O75223,O75347,O75348,O75363,O75368,O75380,O75431,O75781,O75828,O75947,O75955,O75964,O76003,O76070,O94760,O94811,O94856,O94925,O95182,O95197,O95336,O95…
GO:CC	ficolin-1-rich granule lumen	GO:1904813	2.6170968898573197e-32	31.58218019866258	124	715	47	O00231,O00487,P00491,P01009,P01034,P02794,P04040,P04075,P04080,P04217,P04264,P07339,P07384,P07858,P07900,P08238,P09211,P09960,P09972,P0DMV9,P11142,P13716,P13798,P14174,P14618,P14923,P17066,P17980,P18669,P20618,P22392,P25787,P28066,P28482,P50990,P55072,P62937,P68402,P68871,Q13200,Q14764,Q14974,Q86VP6,Q96G03,Q99436,Q9NZT1,Q9UJU6
GO:CC	blood microparticle	GO:0072562	5.498118100228993e-32	31.25978593569537	139	715	49	O00299,P00734,P00738,P00751,P01011,P01023,P01024,P01042,P01859,P01861,P01876,P02042,P02647,P02649,P02652,P02671,P02675,P02679,P02730,P02751,P02763,P02765,P02768,P02774,P02787,P02790,P04217,P04264,P06727,P07737,P08603,P0C0L5,P0DMV9,P0DOY3,P10909,P11142,P17066,P19827,P26038,P27105,P54652,P60709,P63104,P63261,P68032,P68871,P69892,Q03591,Q14624
GO:CC	membrane-bounded organelle	GO:0043227	8.927231201361312e-32	31.049283217530924	13201	715	633	A0A1B0GUS4,E9PAV3,O00154,O00231,O00233,O00299,O00410,O00487,O00499,O00533,O00764,O14548,O14558,O14576,O14618,O14745,O14773,O14818,O14994,O15240,O43175,O43181,O43301,O43396,O43488,O43598,O43678,O43681,O43707,O43768,O60641,O60664,O60888,O75083,O75223,O75339,O75347,O75348,O75363,O75368,O75380,O75431,O75781,O75828,O75947,O75955,O75964,O76003,O76070,O94760,O94811,O94856,O94925,O95182,O95197,O95336,O95…
GO:CC	cell junction	GO:0030054	7.909658138417346e-31	30.101842286642317	2107	715	193	O00499,O14810,O14818,O14994,O43707,O60641,O75083,O75363,O75781,O75955,O76070,O94811,O94856,O94925,O95197,P01210,P02511,P02649,P02675,P02686,P04040,P04083,P04216,P04792,P05026,P05386,P05387,P06307,P06702,P06748,P07196,P07237,P07355,P07384,P07737,P08133,P08670,P08758,P09496,P09497,P09543,P0C0L5,P0DMV9,P0DP25,P10636,P10909,P11021,P11142,P11171,P12036,P13637,P13796,P14625,P14923,P15104,P15121,P15924,…
GO:CC	ficolin-1-rich granule	GO:0101002	1.0288348569377868e-30	29.98765433026813	184	715	54	O00231,O00487,O94856,P00491,P01009,P01034,P02794,P04040,P04075,P04080,P04217,P04264,P07339,P07384,P07858,P07900,P08238,P09211,P09960,P09972,P0DMV9,P11142,P13716,P13798,P14174,P14618,P14923,P15924,P17066,P17980,P18669,P20618,P22392,P25787,P28066,P28482,P50990,P55072,P62937,P63167,P68402,P68871,Q02413,Q08554,Q13200,Q13835,Q14764,Q14974,Q86VP6,Q96G03,Q96P63,Q99436,Q9NZT1,Q9UJU6
GO:CC	intracellular vesicle	GO:0097708	2.734911135446335e-29	28.56305678048678	2438	715	208	O00231,O00487,O00499,O00764,O14576,O14773,O14994,O15240,O43707,O60641,O60664,O75781,O75955,O94856,O95782,P00441,P00491,P00738,P01009,P01011,P01023,P01024,P01034,P01042,P01210,P02452,P02647,P02649,P02652,P02655,P02656,P02671,P02675,P02679,P02749,P02751,P02763,P02765,P02766,P02768,P02775,P02776,P02787,P02788,P02790,P02792,P02794,P04040,P04075,P04080,P04083,P04217,P04264,P05089,P05109,P06702,P06727,…
GO:CC	cytoplasmic vesicle	GO:0031410	6.043143916841869e-29	28.218737062950613	2433	715	207	O00231,O00487,O00499,O00764,O14576,O14773,O14994,O15240,O43707,O60641,O60664,O75781,O75955,O94856,O95782,P00441,P00491,P00738,P01009,P01011,P01023,P01024,P01034,P01042,P01210,P02452,P02647,P02649,P02652,P02655,P02656,P02671,P02675,P02679,P02749,P02751,P02763,P02765,P02766,P02768,P02775,P02776,P02787,P02788,P02790,P02792,P02794,P04040,P04075,P04080,P04083,P04217,P04264,P05089,P05109,P06702,P06727,…
GO:CC	proteasome complex	GO:0000502	1.9295596011635951e-25	24.714541802188883	67	715	32	O00231,O00233,O00487,O14818,O43396,P04792,P17980,P20618,P25686,P25786,P25787,P25788,P25789,P28066,P28070,P28072,P28074,P43686,P49721,P54578,P54725,P54727,P55072,P60900,P62191,Q06323,Q13200,Q16401,Q92530,Q99436,Q9UL46,Q9UMX0
GO:CC	endopeptidase complex	GO:1905369	5.8990517764404564e-24	23.22921779197737	73	715	32	O00231,O00233,O00487,O14818,O43396,P04792,P17980,P20618,P25686,P25786,P25787,P25788,P25789,P28066,P28070,P28072,P28074,P43686,P49721,P54578,P54725,P54727,P55072,P60900,P62191,Q06323,Q13200,Q16401,Q92530,Q99436,Q9UL46,Q9UMX0
GO:CC	cytoskeleton	GO:0005856	5.984592165508205e-24	23.222965440295887	2339	715	191	O00499,O14576,O14745,O43707,O75083,O75347,O75955,O76070,O94811,P00568,P02511,P02545,P02549,P02730,P04075,P04083,P04259,P04264,P04350,P04406,P04792,P05109,P06702,P06748,P06753,P07196,P07197,P07237,P07437,P07737,P08670,P09493,P09496,P09543,P09972,P0DMV9,P0DP25,P10636,P10909,P11137,P11171,P11277,P11413,P12036,P13796,P14136,P14923,P15531,P15924,P16157,P16452,P16949,P17066,P17600,P17987,P19105,P20472,…
GO:CC	mitochondrion	GO:0005739	9.751940341567151e-22	21.010908964219805	1678	715	150	O00154,O00299,O14548,O43181,O43678,O75380,O75431,O75947,O75964,O94811,O94925,O95182,O95865,P00167,P00367,P00441,P00505,P02511,P04040,P04083,P04179,P05089,P05091,P06576,P07203,P07384,P07900,P07919,P07954,P08133,P08238,P08559,P09211,P09543,P09622,P0DMV9,P0DP25,P0DPI2,P10515,P10606,P10636,P10746,P10809,P10909,P11021,P11177,P13073,P13804,P14406,P14618,P14854,P14927,P15104,P15531,P18859,P19367,P19404,…
GO:CC	axon	GO:0030424	1.1180640418261775e-21	20.95153331969186	661	715	86	O00499,O14810,O75781,O76070,O94856,P00441,P00918,P01210,P02511,P02549,P02686,P04216,P04350,P04792,P06307,P07196,P07197,P07900,P08238,P09936,P0C0L5,P0DP25,P10636,P11137,P11142,P12036,P13637,P15104,P16157,P17174,P17600,P17677,P20472,P20916,P21333,P21579,P25713,P27816,P28482,P30043,P30626,P31146,P31150,P32004,P37840,P43034,P43487,P46821,P58546,P60709,P60880,P61266,P61764,P62258,P63167,P63261,P80723,…
GO:CC	synapse	GO:0045202	2.5005678222027976e-21	20.601961361708604	1348	715	130	O00499,O14810,O14818,O14994,O60641,O75363,O75781,O75955,O76070,O94811,O94925,O95197,P01210,P02511,P02649,P02675,P02686,P04083,P06307,P07196,P07737,P09496,P09497,P09543,P0C0L5,P0DP25,P10636,P10909,P11142,P11171,P12036,P13637,P15104,P16157,P17174,P17600,P17677,P21333,P21579,P21796,P23588,P25325,P25713,P25788,P27348,P28482,P30043,P30626,P31146,P35579,P35611,P35612,P37840,P40123,P43034,P43686,P45880,…
GO:CC	protein-containing complex	GO:0032991	9.77423058873417e-21	20.00991741952991	5541	715	332	A0A0C4DH25,A0A1B0GUS4,E9PAV3,O00231,O00233,O00299,O00410,O00487,O00499,O14576,O14745,O14810,O14818,O43181,O43396,O43678,O43681,O43707,O75348,O75380,O75431,O75947,O75955,O75964,O95182,O95782,P00441,P00505,P00738,P01024,P01859,P01861,P01876,P02008,P02042,P02452,P02511,P02549,P02647,P02649,P02652,P02654,P02655,P02656,P02671,P02675,P02679,P02686,P02749,P02751,P02753,P02768,P02787,P02788,P02792,P02794…
GO:CC	supramolecular fiber	GO:0099512	1.4599174602643746e-19	18.8356716973423	997	715	105	O00499,O14576,O75347,O76003,O94811,P00568,P02452,P02511,P02545,P02730,P04075,P04083,P04259,P04264,P04350,P04792,P06733,P06753,P07196,P07197,P07437,P08123,P08670,P09493,P09543,P0DP25,P10636,P11137,P12036,P13796,P14136,P14923,P15531,P15924,P16157,P16949,P17987,P19105,P21291,P21333,P22392,P23297,P25713,P27816,P28289,P30626,P31146,P31944,P35579,P35908,P37840,P40227,P43034,P46821,P47756,P48643,P49368,…
GO:CC	peptidase complex	GO:1905368	2.1888975041302193e-19	18.659774573942723	97	715	32	O00231,O00233,O00487,O14818,O43396,P04792,P17980,P20618,P25686,P25786,P25787,P25788,P25789,P28066,P28070,P28072,P28074,P43686,P49721,P54578,P54725,P54727,P55072,P60900,P62191,Q06323,Q13200,Q16401,Q92530,Q99436,Q9UL46,Q9UMX0
GO:CC	supramolecular polymer	GO:0099081	2.696528859302485e-19	18.56919492736219	1005	715	105	O00499,O14576,O75347,O76003,O94811,P00568,P02452,P02511,P02545,P02730,P04075,P04083,P04259,P04264,P04350,P04792,P06733,P06753,P07196,P07197,P07437,P08123,P08670,P09493,P09543,P0DP25,P10636,P11137,P12036,P13796,P14136,P14923,P15531,P15924,P16157,P16949,P17987,P19105,P21291,P21333,P22392,P23297,P25713,P27816,P28289,P30626,P31146,P31944,P35579,P35908,P37840,P40227,P43034,P46821,P47756,P48643,P49368,…
GO:CC	focal adhesion	GO:0005925	1.3366201681854978e-18	17.873991990118213	420	715	63	O43707,O75955,O94856,P04040,P04083,P04216,P04792,P05386,P05387,P06748,P07237,P07384,P07737,P08133,P08670,P08758,P0DMV9,P11021,P11142,P13796,P14625,P14923,P21291,P21333,P21980,P23528,P26038,P27348,P27797,P28482,P29966,P30101,P31151,P31946,P32004,P35579,P35611,P38646,P50395,P60709,P61769,P61978,P61981,P62081,P62258,P62879,P62937,P63104,P63261,P67936,P68032,P84077,Q00610,Q01518,Q02952,Q09666,Q14254,…
GO:CC	cell cortex	GO:0005938	1.8011186395126213e-18	17.744457679302247	326	715	55	O75083,O75955,O76003,P02549,P02675,P02730,P06733,P07355,P07737,P09496,P09497,P11171,P11277,P16452,P20472,P21333,P23528,P28289,P29966,P31146,P35579,P37840,P43034,P47755,P47756,P52907,P60709,P60981,P60983,P61163,P67936,Q00013,Q01082,Q01518,Q02952,Q05682,Q08495,Q13363,Q13813,Q14141,Q14254,Q14847,Q15019,Q16181,Q16658,Q8TAM6,Q92599,Q99719,Q9C0K3,Q9NVA2,Q9UH03,Q9UHD8,Q9UJU6,Q9UPA5,Q9Y281
GO:CC	cell-substrate junction	GO:0030055	3.2240227437553524e-18	17.491601903140953	427	715	63	O43707,O75955,O94856,P04040,P04083,P04216,P04792,P05386,P05387,P06748,P07237,P07384,P07737,P08133,P08670,P08758,P0DMV9,P11021,P11142,P13796,P14625,P14923,P21291,P21333,P21980,P23528,P26038,P27348,P27797,P28482,P29966,P30101,P31151,P31946,P32004,P35579,P35611,P38646,P50395,P60709,P61769,P61978,P61981,P62081,P62258,P62879,P62937,P63104,P63261,P67936,P68032,P84077,Q00610,Q01518,Q02952,Q09666,Q14254,…
GO:CC	neuron projection	GO:0043005	1.784421016137527e-17	16.748502670468074	1384	715	124	O00499,O14745,O14810,O75781,O76003,O76070,O94856,P00441,P00918,P01210,P02511,P02549,P02649,P02686,P04216,P04350,P04792,P05089,P05090,P06307,P07196,P07197,P07900,P08238,P08670,P09417,P09936,P0C0L5,P0DP25,P10636,P10909,P11137,P11142,P12036,P12277,P13591,P13611,P13637,P15104,P16157,P16949,P17174,P17600,P17677,P20472,P20916,P21333,P21579,P23246,P23297,P23526,P23588,P25325,P25713,P26447,P27816,P28482,…
GO:CC	actin cytoskeleton	GO:0015629	5.3177794042865017e-17	16.27426968232754	517	715	68	O00499,O14745,O43707,O75083,O75955,P02511,P02549,P04075,P04083,P06753,P09493,P11277,P13796,P14923,P19105,P20472,P21333,P23528,P28289,P29966,P31146,P32455,P33241,P35579,P35611,P35612,P37840,P40121,P47755,P47756,P49418,P52907,P58546,P60660,P60709,P60981,P60983,P61163,P61978,P63261,P67936,P68032,Q01082,Q01518,Q05682,Q08495,Q09666,Q13561,Q13813,Q14195,Q14254,Q14847,Q15019,Q16181,Q16623,Q16658,Q8WUM4,…
GO:CC	supramolecular complex	GO:0099080	9.655203886953771e-17	16.015238550880543	1325	715	119	O00499,O14576,O75347,O76003,O94811,P00568,P02452,P02511,P02545,P02730,P04075,P04083,P04259,P04264,P04350,P04792,P06733,P06753,P07196,P07197,P07437,P08123,P08670,P09493,P09543,P0DP25,P10636,P11137,P12036,P13796,P14136,P14923,P15531,P15924,P16157,P16949,P17980,P17987,P19105,P21291,P21333,P22392,P23297,P25713,P25787,P25789,P27816,P28289,P30626,P31146,P31944,P35579,P35908,P37840,P40227,P43034,P46821,…
GO:CC	intracellular organelle	GO:0043229	1.0815327686074411e-16	15.965960317639778	13117	715	597	A0A1B0GUS4,E9PAV3,O00154,O00231,O00233,O00299,O00410,O00487,O00499,O00764,O14548,O14558,O14576,O14618,O14745,O14773,O14818,O14994,O15240,O43181,O43301,O43396,O43488,O43598,O43678,O43681,O43707,O43768,O60641,O60664,O75083,O75347,O75348,O75368,O75380,O75431,O75781,O75828,O75947,O75955,O75964,O76003,O76070,O94811,O94856,O94925,O95182,O95197,O95782,O95865,P00167,P00338,P00367,P00441,P00491,P00505,P00…
GO:CC	cortical cytoskeleton	GO:0030863	3.911147508960641e-16	15.40769580431901	121	715	32	O75083,O75955,P02549,P02730,P11171,P11277,P16452,P20472,P21333,P23528,P28289,P31146,P35579,P47755,P47756,P52907,P60709,P60981,P60983,P67936,Q00013,Q01082,Q01518,Q05682,Q08495,Q13813,Q14254,Q14847,Q9C0K3,Q9UJU6,Q9UPA5,Q9Y281
GO:CC	inner mitochondrial membrane protein complex	GO:0098800	1.9310778005401364e-15	14.714200228724687	145	715	34	O43181,O43678,O75380,O75431,O75947,O75964,O95182,P06576,P07919,P13073,P14927,P18859,P19404,P20674,P22695,P25705,P30049,P31040,P31930,P35232,P36542,P38646,P47985,P48047,P51970,P56385,P56556,Q16718,Q99623,Q9BRQ6,Q9C002,Q9NX63,Q9UI09,Q9Y6M9
GO:CC	melanosome	GO:0042470	1.3908414348550169e-14	13.856722379636144	109	715	29	O14773,O75955,P07237,P07339,P07355,P07858,P07900,P08133,P08238,P09543,P11021,P11142,P14625,P21281,P23526,P27105,P30040,P30101,P31946,P40121,P50991,P62258,P62826,P63104,Q00610,Q06830,Q14956,Q15084,Q8WUM4
GO:CC	pigment granule	GO:0048770	1.3908414348550169e-14	13.856722379636144	109	715	29	O14773,O75955,P07237,P07339,P07355,P07858,P07900,P08133,P08238,P09543,P11021,P11142,P14625,P21281,P23526,P27105,P30040,P30101,P31946,P40121,P50991,P62258,P62826,P63104,Q00610,Q06830,Q14956,Q15084,Q8WUM4
GO:CC	plasma membrane bounded cell projection	GO:0120025	1.7682650020275905e-14	13.752452648658968	2234	715	162	O00499,O14745,O14810,O43707,O75781,O75955,O76003,O76070,O94856,O95782,P00441,P00568,P00918,P01210,P02511,P02549,P02649,P02686,P04083,P04216,P04271,P04350,P04792,P05026,P05089,P05090,P06307,P06703,P07196,P07197,P07237,P07355,P07900,P08238,P08670,P09417,P09493,P09497,P09543,P09622,P09936,P0C0L5,P0DP25,P10636,P10909,P11137,P11142,P12036,P12277,P13591,P13611,P13637,P13796,P14136,P14618,P15104,P15121,…
GO:CC	anchoring junction	GO:0070161	2.029890221335316e-14	13.6925274485683	838	715	85	O43707,O75083,O75955,O94856,P04040,P04083,P04216,P04792,P05026,P05386,P05387,P06748,P07237,P07355,P07384,P07737,P08133,P08670,P08758,P0DMV9,P11021,P11142,P13796,P14625,P14923,P15121,P15924,P21291,P21333,P21980,P22314,P23528,P26038,P27348,P27797,P28482,P29966,P30101,P31146,P31151,P31946,P31949,P32004,P35579,P35611,P38646,P50395,P60709,P61769,P61978,P61981,P62081,P62258,P62879,P62937,P63104,P63261,…
GO:CC	cell projection	GO:0042995	4.574731222918017e-14	13.339634416752187	2337	715	166	O00499,O14745,O14810,O43707,O75083,O75781,O75955,O76003,O76070,O94856,O95782,P00441,P00568,P00918,P01210,P02511,P02549,P02649,P02686,P04083,P04216,P04271,P04350,P04792,P05026,P05089,P05090,P06307,P06703,P07196,P07197,P07237,P07355,P07900,P08238,P08670,P09417,P09493,P09497,P09543,P09622,P09936,P0C0L5,P0DP25,P10451,P10636,P10909,P11137,P11142,P12036,P12277,P13591,P13611,P13637,P13796,P14136,P14618,…
GO:CC	organelle lumen	GO:0043233	5.1258673438083434e-14	13.290232637441184	5579	715	312	O00154,O00231,O00233,O00410,O00487,O00764,O14548,O14558,O14773,O14818,O15240,O43681,O43707,O43768,O75347,O75431,O75781,O75828,O94925,O95182,P00367,P00441,P00491,P00505,P00734,P00738,P01009,P01011,P01023,P01024,P01034,P01040,P01042,P01210,P02452,P02511,P02545,P02647,P02649,P02652,P02671,P02675,P02679,P02724,P02749,P02751,P02763,P02765,P02766,P02768,P02774,P02775,P02776,P02787,P02788,P02790,P02792,…
GO:CC	membrane-enclosed lumen	GO:0031974	5.1258673438083434e-14	13.290232637441184	5579	715	312	O00154,O00231,O00233,O00410,O00487,O00764,O14548,O14558,O14773,O14818,O15240,O43681,O43707,O43768,O75347,O75431,O75781,O75828,O94925,O95182,P00367,P00441,P00491,P00505,P00734,P00738,P01009,P01011,P01023,P01024,P01034,P01040,P01042,P01210,P02452,P02511,P02545,P02647,P02649,P02652,P02671,P02675,P02679,P02724,P02749,P02751,P02763,P02765,P02766,P02768,P02774,P02775,P02776,P02787,P02788,P02790,P02792,…
GO:CC	intracellular organelle lumen	GO:0070013	5.1258673438083434e-14	13.290232637441184	5579	715	312	O00154,O00231,O00233,O00410,O00487,O00764,O14548,O14558,O14773,O14818,O15240,O43681,O43707,O43768,O75347,O75431,O75781,O75828,O94925,O95182,P00367,P00441,P00491,P00505,P00734,P00738,P01009,P01011,P01023,P01024,P01034,P01040,P01042,P01210,P02452,P02511,P02545,P02647,P02649,P02652,P02671,P02675,P02679,P02724,P02749,P02751,P02763,P02765,P02766,P02768,P02774,P02775,P02776,P02787,P02788,P02790,P02792,…
GO:CC	collagen-containing extracellular matrix	GO:0062023	2.5314534160645154e-13	12.596630060112918	421	715	55	O75339,P00734,P01009,P01011,P01023,P01042,P02452,P02647,P02649,P02656,P02671,P02675,P02679,P02749,P02751,P02763,P02765,P02776,P02790,P04080,P04083,P04217,P04264,P05109,P06702,P06703,P06727,P07339,P07355,P07858,P08123,P08133,P08758,P09382,P10909,P13591,P13611,P14618,P14625,P19827,P20073,P20774,P21980,P25311,P26447,P27797,P31151,P32004,P51884,P51888,P60903,Q14624,Q15661,Q92752,Q96P63
GO:CC	polymeric cytoskeletal fiber	GO:0099513	1.1188804579814046e-12	11.951216311337895	766	715	77	O14576,O75347,O94811,P00568,P02545,P04083,P04259,P04264,P04350,P06753,P07196,P07197,P07437,P08670,P09493,P09543,P0DP25,P10636,P11137,P12036,P13796,P14136,P14923,P15531,P15924,P16949,P17987,P21333,P22392,P25713,P27816,P28289,P31146,P31944,P35908,P40227,P43034,P46821,P48643,P49368,P50990,P50991,P56537,P60709,P63167,P63261,P67936,P68032,P68363,P68366,P68371,P78371,Q00610,Q05193,Q08495,Q13409,Q13509,…
GO:CC	proteasome core complex	GO:0005839	2.1904165843838805e-12	11.659473281007411	23	715	14	O14818,P20618,P25786,P25787,P25788,P25789,P28066,P28070,P28072,P28074,P49721,P60900,Q92530,Q99436
GO:CC	vacuolar lumen	GO:0005775	2.8720250872425496e-11	10.541811770835231	174	715	32	O14773,P01011,P01024,P02766,P02774,P02792,P05089,P07339,P07355,P07437,P07858,P07900,P11142,P13611,P20774,P28482,P30041,P31151,P50395,P50990,P51884,P51888,P55072,P59666,P68371,P78371,Q01469,Q01518,Q6XQN6,Q96GW7,Q9UQ80,Q9Y2J8
GO:CC	cell body	GO:0044297	4.275840934440246e-11	10.368978459351892	595	715	63	O14810,O76070,P00441,P00505,P01210,P02511,P02649,P02686,P04216,P04271,P04350,P05089,P05090,P06307,P07437,P07900,P08238,P09104,P09936,P10636,P11137,P12277,P13637,P14136,P15104,P17677,P17987,P20472,P21333,P23588,P28482,P31150,P32004,P37840,P43034,P46821,P48643,P49368,P50990,P50991,P62873,P62879,P68032,P78371,Q00577,Q02952,Q04323,Q13509,Q14194,Q14195,Q16143,Q16555,Q6PUV4,Q8IXJ6,Q8TAM6,Q92686,Q93045,…
GO:CC	mitochondrial protein-containing complex	GO:0098798	5.25575366979716e-11	10.279364997777572	272	715	40	O43181,O43678,O75380,O75431,O75947,O75964,O95182,P06576,P07919,P08559,P10515,P11177,P13073,P14927,P18859,P19404,P20674,P21796,P22695,P25705,P30049,P31040,P31930,P35232,P36542,P38646,P40939,P47985,P48047,P51970,P56385,P56556,Q16718,Q99623,Q9BRQ6,Q9C002,Q9NX63,Q9UI09,Q9Y5J7,Q9Y6M9
GO:CC	distal axon	GO:0150034	6.643615097835807e-10	9.177595536625246	307	715	41	O14810,O76070,P01210,P04216,P06307,P07196,P07900,P08238,P0DP25,P10636,P11137,P11142,P15104,P17174,P17677,P21333,P30043,P30626,P32004,P37840,P43034,P46821,P60709,P60880,P62258,P63261,P80723,Q13509,Q13561,Q14141,Q14194,Q14195,Q16143,Q16555,Q16658,Q6PUV4,Q8IXJ6,Q93045,Q9BY11,Q9NZR1,Q9UN36
GO:CC	respirasome	GO:0070469	7.268765167780978e-10	9.138539361681326	100	715	23	O14548,O43181,O43678,O75380,O95182,P07919,P13073,P14406,P14854,P14927,P19404,P20674,P22695,P31040,P31930,P47985,P51970,P56556,P99999,Q16718,Q9C002,Q9UI09,Q9Y6M9
GO:CC	platelet alpha granule lumen	GO:0031093	8.199688134959689e-10	9.086202665157959	66	715	19	O43707,P01009,P01011,P01023,P01042,P02671,P02675,P02679,P02751,P02763,P02765,P02768,P02775,P02776,P04075,P04217,P10909,P62328,Q9NTK5
GO:CC	presynapse	GO:0098793	1.1880443368589862e-9	8.925167351531675	515	715	55	O00499,O14810,O14994,O60641,O75955,O76070,P01210,P06307,P07196,P09496,P09497,P0DP25,P11142,P15104,P17174,P17600,P21579,P21796,P25713,P30043,P30626,P37840,P45880,P49418,P54920,P60709,P60880,P61266,P61764,P61981,P63027,P63261,Q05193,Q07021,Q12860,Q13363,Q14141,Q14254,Q15019,Q16143,Q16555,Q16623,Q6PUV4,Q92599,Q92777,Q99497,Q99623,Q99719,Q99962,Q9BT78,Q9BY11,Q9NUP9,Q9UH03,Q9UPA5,Q9Y639
GO:CC	glutamatergic synapse	GO:0098978	1.234199659376814e-9	8.908614577781291	354	715	44	O14810,O14994,O75955,P02649,P07737,P11142,P21333,P21579,P31146,P54920,P55072,P60709,P60880,P61764,P62258,P63010,P63098,P63104,P84077,Q00577,Q01082,Q05193,Q07021,Q08209,Q13363,Q13526,Q14254,Q16623,Q6PUV4,Q92597,Q92686,Q92752,Q92777,Q96FJ2,Q96GW7,Q99623,Q99962,Q9BPX5,Q9H115,Q9NUP9,Q9NVA2,Q9UD71,Q9UPA5,Q9Y639
GO:CC	perinuclear region of cytoplasm	GO:0048471	1.6586562373352361e-9	8.780243613793731	745	715	69	O00299,O14576,O14745,O43399,O43707,O76070,O94811,P02545,P02787,P04271,P04406,P05090,P06703,P07355,P07858,P07900,P08133,P08238,P09543,P0DMV9,P10451,P10909,P11142,P13796,P14625,P15121,P15531,P21333,P21980,P22392,P25713,P26038,P26447,P27105,P27797,P30041,P30044,P31946,P37840,P41222,P43034,P46821,P55072,P55327,P58546,P60880,P61764,P62879,P63027,P84077,Q08495,Q14254,Q14764,Q15019,Q15056,Q15149,Q8IXJ6,…
GO:CC	mitochondrial respirasome	GO:0005746	1.9292887833836067e-9	8.714602760617886	86	715	21	O14548,O43181,O43678,O75380,O95182,P07919,P13073,P14406,P14927,P19404,P20674,P22695,P31040,P31930,P47985,P51970,P56556,Q16718,Q9C002,Q9UI09,Q9Y6M9
GO:CC	extracellular matrix	GO:0031012	3.849986903237298e-9	8.414540747858108	562	715	57	O75339,P00734,P01009,P01011,P01023,P01042,P02452,P02647,P02649,P02656,P02671,P02675,P02679,P02749,P02751,P02763,P02765,P02776,P02790,P04080,P04083,P04217,P04264,P05109,P06702,P06703,P06727,P07339,P07355,P07858,P08123,P08133,P08758,P09382,P10909,P13591,P13611,P14618,P14625,P19827,P20073,P20774,P21980,P25311,P26447,P27797,P31151,P32004,P51884,P51888,P60903,Q14624,Q15661,Q92752,Q96GW7,Q96P63,Q9GZV7
GO:CC	external encapsulating structure	GO:0030312	4.134419937075164e-9	8.383585413753215	563	715	57	O75339,P00734,P01009,P01011,P01023,P01042,P02452,P02647,P02649,P02656,P02671,P02675,P02679,P02749,P02751,P02763,P02765,P02776,P02790,P04080,P04083,P04217,P04264,P05109,P06702,P06703,P06727,P07339,P07355,P07858,P08123,P08133,P08758,P09382,P10909,P13591,P13611,P14618,P14625,P19827,P20073,P20774,P21980,P25311,P26447,P27797,P31151,P32004,P51884,P51888,P60903,Q14624,Q15661,Q92752,Q96GW7,Q96P63,Q9GZV7
GO:CC	platelet alpha granule	GO:0031091	4.947143878809408e-9	8.305645458775835	90	715	21	O43707,P01009,P01011,P01023,P01042,P02671,P02675,P02679,P02751,P02763,P02765,P02768,P02775,P02776,P04075,P04217,P10909,P37840,P61764,P62328,Q9NTK5
GO:CC	myelin sheath	GO:0043209	5.249411636060957e-9	8.27988937040953	49	715	16	P02686,P02689,P04350,P07355,P07900,P09543,P0DP25,P15104,P15121,P20916,P31150,P60201,Q16555,Q71U36,Q8IXJ6,Q8TAM6
GO:CC	azurophil granule lumen	GO:0035578	6.2068960154081775e-9	8.2071255303215	91	715	21	P01011,P01024,P02766,P02792,P05089,P07355,P07437,P28482,P30041,P31151,P50395,P50990,P55072,P59666,P68371,P78371,Q01469,Q01518,Q6XQN6,Q9UQ80,Q9Y2J8
GO:CC	cortical actin cytoskeleton	GO:0030864	7.76213522538455e-9	8.110018795617291	92	715	21	O75083,O75955,P02549,P11277,P20472,P23528,P31146,P35579,P47755,P52907,P60981,P60983,Q01082,Q01518,Q05682,Q13813,Q14254,Q14847,Q9C0K3,Q9UJU6,Q9Y281
GO:CC	respiratory chain complex	GO:0098803	1.2875736019572118e-8	7.890227935871046	85	715	20	O43181,O43678,O75380,O95182,P07919,P13073,P14854,P14927,P19404,P20674,P22695,P31040,P31930,P47985,P51970,P56556,Q16718,Q9C002,Q9UI09,Q9Y6M9
GO:CC	myofibril	GO:0030016	2.2996544523684404e-8	7.63833741646233	234	715	33	O00499,O76003,P02511,P02730,P04075,P04792,P06733,P06753,P09493,P0DP25,P14923,P16157,P19105,P21291,P21333,P23297,P28289,P30626,P47756,P60900,P62942,P63261,P67936,P68032,P84077,Q01082,Q05682,Q08209,Q09666,Q15149,Q8WZ42,Q9NZR1,Q9Y281
GO:CC	endomembrane system	GO:0012505	2.526268969344116e-8	7.597520412417542	4651	715	251	O00231,O00299,O00410,O00487,O00499,O00764,O14558,O14576,O14745,O14773,O14994,O15240,O43488,O43681,O43707,O60641,O60664,O75955,O94811,O94856,O95197,O95782,P00167,P00367,P00441,P00491,P00734,P00738,P01009,P01011,P01023,P01024,P01034,P01042,P01210,P02452,P02511,P02545,P02647,P02649,P02652,P02654,P02655,P02656,P02671,P02675,P02679,P02749,P02751,P02763,P02765,P02766,P02768,P02775,P02776,P02787,P02788,…
GO:CC	intracellular membrane-bounded organelle	GO:0043231	3.4846182837789864e-8	7.457844788965683	12046	715	533	A0A1B0GUS4,E9PAV3,O00154,O00231,O00233,O00299,O00410,O00487,O00499,O00764,O14548,O14558,O14576,O14618,O14773,O14818,O14994,O15240,O43181,O43301,O43396,O43488,O43598,O43678,O43681,O43707,O43768,O60641,O60664,O75347,O75348,O75368,O75380,O75431,O75781,O75828,O75947,O75955,O75964,O76003,O94811,O94856,O94925,O95182,O95197,O95782,O95865,P00167,P00338,P00367,P00441,P00491,P00505,P00734,P00738,P01009,P01…
GO:CC	tertiary granule lumen	GO:1904724	3.7755887407010334e-8	7.4230153177032365	55	715	16	P00738,P01034,P02763,P02775,P02788,P02794,P04075,P04080,P07339,P09960,P09972,P35030,P61769,P68871,Q13813,Q9UJU6
GO:CC	mitochondrial envelope	GO:0005740	4.080272655197962e-8	7.389310815172003	800	715	69	O14548,O43181,O43678,O75380,O75431,O75947,O75964,O95182,P00167,P00441,P00505,P04040,P04083,P05089,P06576,P07919,P09543,P0DP25,P10606,P10809,P10909,P13073,P14406,P14854,P14927,P15531,P18859,P19367,P19404,P20674,P21796,P22392,P22695,P23919,P25705,P25713,P30049,P31040,P31930,P35232,P36542,P37840,P38646,P40939,P45880,P47985,P48047,P51970,P54819,P55957,P56385,P56556,P62987,P99999,Q00796,Q05193,Q16718,…
GO:CC	contractile fiber	GO:0043292	5.6908335524848825e-8	7.244824116604726	242	715	33	O00499,O76003,P02511,P02730,P04075,P04792,P06733,P06753,P09493,P0DP25,P14923,P16157,P19105,P21291,P21333,P23297,P28289,P30626,P47756,P60900,P62942,P63261,P67936,P68032,P84077,Q01082,Q05682,Q08209,Q09666,Q15149,Q8WZ42,Q9NZR1,Q9Y281
GO:CC	chaperonin-containing T-complex	GO:0005832	5.864996160633223e-8	7.2317322678479155	10	715	8	P17987,P40227,P48643,P49368,P50990,P50991,P78371,Q99832
GO:CC	oxidoreductase complex	GO:1990204	8.548007351266707e-8	7.06813511301555	114	715	22	O43181,O43678,O75380,O95182,P07237,P07919,P08559,P09622,P10515,P11177,P14927,P19404,P22695,P31040,P31930,P36959,P47985,P51970,P56556,Q16718,Q9UI09,Q9Y6M9
GO:CC	mitochondrial matrix	GO:0005759	1.0560132840960432e-7	6.976330618569895	482	715	49	O94925,O95182,P00367,P00441,P00505,P04179,P05091,P06576,P07203,P07954,P08559,P09622,P10515,P10809,P11177,P13804,P21796,P23919,P24752,P25325,P25705,P30044,P30048,P30049,P30084,P36542,P37840,P38117,P38646,P40926,P40939,P42765,P45880,P49411,P49419,P50213,P52758,P53597,P55809,P61604,Q02252,Q04837,Q07021,Q16775,Q16836,Q99497,Q99798,Q9NUJ1,Q9Y3B8
GO:CC	somatodendritic compartment	GO:0036477	1.2917330251967552e-7	6.88882723685551	875	715	72	O00499,O14810,O75781,O76003,O76070,O94856,P00441,P00505,P01210,P02511,P02649,P02686,P04216,P04271,P04350,P05089,P05090,P06307,P07900,P08238,P09104,P09936,P0C0L5,P10636,P10909,P11137,P11142,P12277,P13637,P15104,P17600,P17677,P20472,P21333,P23246,P23588,P25713,P28482,P30153,P30626,P31150,P32004,P37840,P43034,P46459,P46821,P60880,P62873,P98179,Q00577,Q02952,Q04323,Q05193,Q08209,Q13509,Q14194,Q14254,…
GO:CC	main axon	GO:0044304	1.373315854173032e-7	6.8622295662237915	68	715	17	O00499,O94856,P02686,P04216,P04350,P06307,P10636,P11137,P16157,P20916,P46821,Q01082,Q05193,Q8IXJ6,Q8TAM6,Q92823,Q9Y2J2
GO:CC	cornified envelope	GO:0001533	1.4757514715685875e-7	6.830986775043038	44	715	14	P01040,P04083,P04264,P14923,P15924,P22528,P22735,P35321,P35326,P35908,Q02413,Q08554,Q13835,Q14574
GO:CC	tertiary granule	GO:0070820	1.6535226618180882e-7	6.781589848627446	163	715	26	O94856,P00738,P01034,P02763,P02775,P02788,P02794,P04075,P04080,P07339,P09960,P09972,P11215,P15924,P27105,P35030,P60880,P61769,P63167,P68871,Q02413,Q08554,Q13813,Q13835,Q96P63,Q9UJU6
GO:CC	haptoglobin-hemoglobin complex	GO:0031838	2.079258095404832e-7	6.682091598954686	11	715	8	P00738,P02008,P02042,P09105,P68871,P69891,P69892,Q6B0K9
GO:CC	postsynapse	GO:0098794	2.2623465643568634e-7	6.645440865609068	641	715	58	O14810,O14818,O14994,O75363,O75781,O94811,P02511,P07196,P09496,P09497,P10636,P11142,P11171,P12036,P16157,P17600,P17677,P21333,P23588,P25713,P28482,P30626,P35611,P35612,P37840,P40123,P46459,P46821,P47756,P51991,P54920,P55795,P60709,P60880,P61764,P63010,P84077,Q00577,Q01082,Q01469,Q05193,Q08209,Q08495,Q12860,Q13526,Q16352,Q16623,Q6PUV4,Q92686,Q92777,Q96FJ2,Q99623,Q9NUP9,Q9NVA2,Q9UD71,Q9UJU6,Q9UPA5,…
GO:CC	envelope	GO:0031975	2.552587027232459e-7	6.593019442266505	1244	715	91	O00299,O00410,O00499,O14548,O43181,O43678,O75380,O75431,O75947,O75964,O95182,P00167,P00441,P00505,P02545,P04040,P04083,P04406,P05089,P06576,P06703,P07437,P07919,P09543,P0DP25,P10606,P10809,P10909,P13073,P13798,P14406,P14854,P14927,P15531,P18859,P19367,P19404,P20674,P21796,P22392,P22695,P23919,P25686,P25705,P25713,P27797,P30049,P31040,P31930,P35232,P36542,P37840,P38646,P40939,P41222,P43034,P43487,…
GO:CC	organelle envelope	GO:0031967	2.552587027232459e-7	6.593019442266505	1244	715	91	O00299,O00410,O00499,O14548,O43181,O43678,O75380,O75431,O75947,O75964,O95182,P00167,P00441,P00505,P02545,P04040,P04083,P04406,P05089,P06576,P06703,P07437,P07919,P09543,P0DP25,P10606,P10809,P10909,P13073,P13798,P14406,P14854,P14927,P15531,P18859,P19367,P19404,P20674,P21796,P22392,P22695,P23919,P25686,P25705,P25713,P27797,P30049,P31040,P31930,P35232,P36542,P37840,P38646,P40939,P41222,P43034,P43487,…
GO:CC	F-actin capping protein complex	GO:0008290	2.888888010455071e-7	6.53926929352586	8	715	7	P35611,P35612,P40121,P47755,P47756,P52907,P58546
GO:CC	microtubule cytoskeleton	GO:0015630	3.942768148902526e-7	6.4041987604902415	1313	715	94	O14576,O75347,O75955,O76070,O94811,P02511,P04350,P04406,P04792,P06748,P07437,P08670,P09496,P09543,P0DMV9,P0DP25,P10636,P11137,P11171,P11413,P15531,P16949,P17066,P17987,P25713,P25786,P27816,P28070,P28074,P28482,P29966,P30153,P35579,P40121,P40227,P40925,P43034,P43487,P46821,P48643,P49368,P50990,P50991,P54652,P54725,P61163,P61266,P62081,P62258,P62826,P63167,P63208,P67775,P68032,P68363,P68366,P68371,…
GO:CC	intracellular non-membrane-bounded organelle	GO:0043232	4.4977956119447494e-7	6.347000283587213	5094	715	264	O00410,O00499,O14548,O14558,O14576,O14745,O43681,O43707,O60664,O75083,O75347,O75431,O75955,O76003,O76070,O94811,O95182,P00568,P02511,P02545,P02549,P02730,P04075,P04080,P04083,P04179,P04259,P04264,P04350,P04406,P04792,P05090,P05109,P05386,P05387,P06576,P06702,P06733,P06748,P06753,P07196,P07197,P07237,P07355,P07437,P07737,P07954,P08238,P08559,P08670,P09493,P09496,P09543,P09972,P0DMV9,P0DP25,P10412,…
GO:CC	catalytic complex	GO:1902494	4.822927039419462e-7	6.316689307975939	1377	715	97	A0A1B0GUS4,O00231,O00233,O00487,O14576,O14818,O43181,O43396,O43678,O75380,O95182,P04792,P06733,P07237,P07919,P08559,P09104,P09622,P09651,P0DP25,P10515,P11177,P14927,P17980,P19404,P20618,P22626,P22695,P25686,P25786,P25787,P25788,P25789,P28066,P28070,P28072,P28074,P30153,P31040,P31930,P36959,P43034,P43686,P47985,P48506,P48507,P49721,P49773,P51970,P51991,P53597,P54578,P54725,P54727,P55072,P56556,P60…
GO:CC	non-membrane-bounded organelle	GO:0043228	5.300613606651059e-7	6.275673852935509	5102	715	264	O00410,O00499,O14548,O14558,O14576,O14745,O43681,O43707,O60664,O75083,O75347,O75431,O75955,O76003,O76070,O94811,O95182,P00568,P02511,P02545,P02549,P02730,P04075,P04080,P04083,P04179,P04259,P04264,P04350,P04406,P04792,P05090,P05109,P05386,P05387,P06576,P06702,P06733,P06748,P06753,P07196,P07197,P07237,P07355,P07437,P07737,P07954,P08238,P08559,P08670,P09493,P09496,P09543,P09972,P0DMV9,P0DP25,P10412,…
GO:CC	chaperone complex	GO:0101031	5.400546876449716e-7	6.2675622599180105	27	715	11	P08238,P11142,P17987,P31948,P40227,P48643,P49368,P50990,P50991,P78371,Q99832
GO:CC	sarcomere	GO:0030017	6.120639738649942e-7	6.213203182356865	211	715	29	O00499,O76003,P02511,P02730,P04075,P04792,P06733,P06753,P09493,P0DP25,P14923,P16157,P19105,P21291,P21333,P23297,P28289,P30626,P47756,P60900,P62942,P67936,P68032,P84077,Q01082,Q08209,Q8WZ42,Q9NZR1,Q9Y281
GO:CC	vacuole	GO:0005773	6.679486222453555e-7	6.1752569416164595	818	715	67	O14773,O75348,O75955,O95782,P00441,P01011,P01024,P02766,P02774,P02792,P02794,P04040,P04083,P05089,P07339,P07355,P07384,P07437,P07858,P07900,P08133,P08238,P09496,P09622,P11142,P13611,P14136,P15121,P17174,P20774,P21281,P22314,P27105,P28482,P30041,P31151,P31946,P36543,P37840,P38606,P45974,P46459,P48426,P50395,P50990,P51884,P51888,P54920,P55072,P59666,P62873,P62879,P62987,P63010,P68371,P78371,Q00610,…
GO:CC	proton-transporting two-sector ATPase complex, catalytic domain	GO:0033178	9.626276152159458e-7	6.016541683730887	17	715	9	P06576,P21281,P25705,P30049,P36542,P36543,P38606,P48047,Q16864
GO:CC	COP9 signalosome	GO:0008180	0.000001003503398883618	5.998481152210974	35	715	12	O75955,P08238,P0DMV9,P11021,P17066,P25705,P28289,P35579,P63167,P80723,Q9BT78,Q9UNS2
GO:CC	site of polarized growth	GO:0030427	0.0000011961211027858992	5.922224847430315	191	715	27	P04216,P07196,P07900,P08238,P0DP25,P10636,P11137,P17677,P21333,P32004,P37840,P43034,P46821,P60880,P62258,P80723,Q13509,Q13561,Q14194,Q14195,Q16555,Q16658,Q8IXJ6,Q93045,Q9NZR1,Q9UJU6,Q9UN36
GO:CC	lysosome	GO:0005764	0.0000012182794067112215	5.914253096861686	723	715	61	O14773,O75348,O75955,O95782,P00441,P01011,P01024,P02766,P02774,P02792,P02794,P04040,P04083,P05089,P07339,P07355,P07384,P07437,P07858,P07900,P08133,P08238,P09496,P11142,P13611,P14136,P15121,P17174,P20774,P21281,P22314,P27105,P28482,P30041,P31151,P36543,P37840,P38606,P45974,P46459,P48426,P50395,P50990,P51884,P51888,P55072,P59666,P62873,P62879,P62987,P63010,P68371,P78371,Q00610,Q01469,Q01518,Q09666,…
GO:CC	lytic vacuole	GO:0000323	0.0000012182794067112215	5.914253096861686	723	715	61	O14773,O75348,O75955,O95782,P00441,P01011,P01024,P02766,P02774,P02792,P02794,P04040,P04083,P05089,P07339,P07355,P07384,P07437,P07858,P07900,P08133,P08238,P09496,P11142,P13611,P14136,P15121,P17174,P20774,P21281,P22314,P27105,P28482,P30041,P31151,P36543,P37840,P38606,P45974,P46459,P48426,P50395,P50990,P51884,P51888,P55072,P59666,P62873,P62879,P62987,P63010,P68371,P78371,Q00610,Q01469,Q01518,Q09666,…
GO:CC	hemoglobin complex	GO:0005833	0.000001516207957140933	5.819241228489655	13	715	8	P02008,P02042,P09105,P68871,P69891,P69892,Q6B0K9,Q9NZD4
GO:CC	neuronal cell body	GO:0043025	0.0000016428739076303504	5.784395767862435	523	715	49	O14810,O76070,P00441,P00505,P01210,P02511,P02649,P02686,P04216,P04271,P04350,P05089,P05090,P06307,P07900,P08238,P09104,P09936,P10636,P11137,P12277,P13637,P15104,P17677,P20472,P21333,P23588,P28482,P31150,P32004,P37840,P43034,P46821,Q00577,Q02952,Q04323,Q13509,Q14194,Q16143,Q16555,Q6PUV4,Q8IXJ6,Q8TAM6,Q92686,Q93045,Q99962,Q9BPU6,Q9UD71,Q9UJU6
GO:CC	mitochondrial membrane	GO:0031966	0.0000019664916465515804	5.706307894087318	750	715	62	O14548,O43181,O43678,O75380,O75431,O75947,O75964,O95182,P00167,P00505,P04083,P05089,P06576,P07919,P09543,P0DP25,P10606,P10809,P10909,P13073,P14406,P14854,P14927,P15531,P18859,P19367,P19404,P20674,P21796,P22392,P22695,P25705,P25713,P30049,P31040,P31930,P35232,P36542,P37840,P38646,P40939,P45880,P47985,P48047,P51970,P55957,P56385,P56556,P62987,P99999,Q00796,Q05193,Q16718,Q8N183,Q92686,Q99623,Q9BRQ6,…
GO:CC	growth cone	GO:0030426	0.000002643253733283411	5.577861145731048	185	715	26	P04216,P07196,P07900,P08238,P0DP25,P10636,P11137,P17677,P21333,P32004,P37840,P43034,P46821,P60880,P62258,P80723,Q13509,Q13561,Q14194,Q14195,Q16555,Q16658,Q8IXJ6,Q93045,Q9NZR1,Q9UN36
GO:CC	proton-transporting two-sector ATPase complex	GO:0016469	0.0000029363471853451995	5.532192595974861	54	715	14	O75348,O75947,O75964,P06576,P18859,P21281,P25705,P30049,P36542,P36543,P38606,P48047,P56385,Q16864
GO:CC	microtubule	GO:0005874	0.000003082831290250134	5.511050241643338	435	715	43	O14576,O75347,O94811,P04350,P07437,P09543,P0DP25,P10636,P11137,P16949,P17987,P25713,P27816,P40227,P43034,P46821,P48643,P49368,P50990,P50991,P63167,P68363,P68366,P68371,P78371,Q00610,Q05193,Q13409,Q13509,Q13561,Q13885,Q16555,Q3ZCM7,Q71U36,Q8IXJ6,Q92597,Q96FJ2,Q96JE9,Q99832,Q9BUF5,Q9BW30,Q9NP97,Q9UHD8
GO:CC	chylomicron	GO:0042627	0.0000034207564901124536	5.465877840390938	14	715	8	P02647,P02649,P02652,P02654,P02655,P02656,P02749,P06727
GO:CC	septin ring	GO:0005940	0.0000034207564901124536	5.465877840390938	14	715	8	Q14141,Q15019,Q16181,Q92599,Q99719,Q9NVA2,Q9UH03,Q9UHD8
GO:CC	septin complex	GO:0031105	0.0000034207564901124536	5.465877840390938	14	715	8	Q14141,Q15019,Q16181,Q92599,Q99719,Q9NVA2,Q9UH03,Q9UHD8
GO:CC	endoplasmic reticulum lumen	GO:0005788	0.000003458339145226325	5.461132419483696	313	715	35	O15240,P00734,P01009,P01024,P01034,P01042,P01210,P02452,P02647,P02649,P02652,P02671,P02679,P02751,P02765,P02768,P02787,P06727,P07108,P07237,P08123,P09382,P10451,P10768,P10909,P11021,P13611,P14625,P27797,P28482,P30040,P30101,P61769,Q15084,Q9BT09
GO:CC	mitochondrial inner membrane	GO:0005743	0.000003495862323487847	5.456445679392008	502	715	47	O14548,O43181,O43678,O75380,O75431,O75947,O75964,O95182,P00505,P06576,P07919,P09543,P10606,P10809,P10909,P13073,P14406,P14854,P14927,P18859,P19404,P20674,P22695,P25705,P30049,P31040,P31930,P35232,P36542,P37840,P38646,P40939,P47985,P48047,P51970,P56385,P56556,P99999,Q16718,Q8N183,Q99623,Q9BRQ6,Q9C002,Q9NX63,Q9UI09,Q9Y5J7,Q9Y6M9
GO:CC	proteasome accessory complex	GO:0022624	0.0000037825186622453803	5.4222189205710825	25	715	10	O00231,O00233,O00487,P17980,P43686,P62191,Q06323,Q13200,Q16401,Q9UL46
GO:CC	proteasome core complex, alpha-subunit complex	GO:0019773	0.000004054941517741762	5.392015405005278	10	715	7	O14818,P25786,P25787,P25788,P25789,P28066,P60900
GO:CC	septin cytoskeleton	GO:0032156	0.0000070877410692152935	5.149492156564718	15	715	8	Q14141,Q15019,Q16181,Q92599,Q99719,Q9NVA2,Q9UH03,Q9UHD8
GO:CC	synaptic vesicle	GO:0008021	0.000007696961368543408	5.113680693182046	208	715	27	O00499,O14994,O60641,P01210,P09496,P09497,P0DP25,P17600,P21579,P21796,P25713,P37840,P45880,P49418,P60880,P61266,P63027,Q05193,Q14141,Q15019,Q16623,Q92599,Q92777,Q99719,Q99962,Q9BT78,Q9UPA5
GO:CC	neuron to neuron synapse	GO:0098984	0.000008909533530841476	5.050145033368818	371	715	38	O14994,O75363,O75781,P01210,P02511,P11171,P12036,P13637,P17600,P17677,P21579,P25713,P28482,P35611,P35612,P40123,P46459,P46821,P47756,P51991,P55795,P63104,P84077,Q01082,Q01469,Q05193,Q08495,Q16623,Q92686,Q92777,Q96FJ2,Q99623,Q99962,Q9NUP9,Q9NVA2,Q9UJU6,Q9UPA5,Q9Y639
GO:CC	exocytic vesicle	GO:0070382	0.000014274694332115252	4.845433182647574	228	715	28	O00499,O14994,O60641,P01210,P09496,P09497,P0DP25,P17600,P21579,P21796,P25713,P37840,P45880,P49418,P60880,P61266,P63027,Q05193,Q14141,Q14195,Q15019,Q16623,Q92599,Q92777,Q99719,Q99962,Q9BT78,Q9UPA5
GO:CC	endocytic vesicle lumen	GO:0071682	0.000016618510282688302	4.779407909854274	22	715	9	P00738,P02647,P02649,P02788,P02790,P07900,P14625,P27797,P68871
GO:CC	mitochondrial proton-transporting ATP synthase complex	GO:0005753	0.000026390376984128552	4.57855440587857	23	715	9	O75947,O75964,P06576,P18859,P25705,P30049,P36542,P48047,P56385
GO:CC	primary lysosome	GO:0005766	0.00002792443904184053	4.554015542419344	154	715	22	P01011,P01024,P02766,P02792,P05089,P07355,P07437,P27105,P28482,P30041,P31151,P50395,P50990,P55072,P59666,P68371,P78371,Q01469,Q01518,Q6XQN6,Q9UQ80,Q9Y2J8
GO:CC	azurophil granule	GO:0042582	0.00002792443904184053	4.554015542419344	154	715	22	P01011,P01024,P02766,P02792,P05089,P07355,P07437,P27105,P28482,P30041,P31151,P50395,P50990,P55072,P59666,P68371,P78371,Q01469,Q01518,Q6XQN6,Q9UQ80,Q9Y2J8
GO:CC	Schaffer collateral - CA1 synapse	GO:0098685	0.000029234224859135474	4.534108416923776	84	715	16	O14810,P07196,P12036,P17600,P47756,P60709,P63098,P63261,Q02952,Q08209,Q16352,Q92752,Q92777,Q99962,Q9UPA5,Q9Y639
GO:CC	organelle inner membrane	GO:0019866	0.000046884062969441795	4.328974759431312	564	715	48	O14548,O43181,O43678,O75380,O75431,O75947,O75964,O95182,P00505,P06576,P07919,P09543,P10606,P10809,P10909,P13073,P14406,P14854,P14927,P18859,P19404,P20674,P22695,P25705,P30049,P31040,P31930,P35232,P36542,P37840,P38646,P40939,P47985,P48047,P51970,P56385,P56556,P61970,P99999,Q16718,Q8N183,Q99623,Q9BRQ6,Q9C002,Q9NX63,Q9UI09,Q9Y5J7,Q9Y6M9
GO:CC	neuron projection terminus	GO:0044306	0.00004880522851075169	4.311533649478175	146	715	21	O14810,O76070,P01210,P06307,P09936,P11142,P15104,P17174,P21579,P30043,P30626,P37840,P60709,P63027,P63261,Q14141,Q16143,Q16555,Q6PUV4,Q9BY11,Q9UPA5
GO:CC	proton-transporting ATP synthase complex	GO:0045259	0.00006164641961916069	4.2100921418548785	25	715	9	O75947,O75964,P06576,P18859,P25705,P30049,P36542,P48047,P56385
GO:CC	spectrin-associated cytoskeleton	GO:0014731	0.00007604568201601095	4.118925440780725	9	715	6	P02549,P11171,P11277,P16157,Q01082,Q08495
GO:CC	protein-lipid complex	GO:0032994	0.0000807671489600857	4.09276524722584	41	715	11	O00499,P02647,P02649,P02652,P02654,P02655,P02656,P02749,P06727,P07108,P10909
GO:CC	dendrite	GO:0030425	0.00015247330292867528	3.8168061917647416	641	715	51	O00499,O14810,O75781,O76003,O94856,P00441,P01210,P02511,P02649,P04216,P05090,P06307,P07900,P08238,P0C0L5,P10636,P10909,P11137,P11142,P12277,P17600,P17677,P21333,P23246,P23588,P25713,P28482,P30153,P30626,P32004,P46459,P46821,P62873,P98179,Q00577,Q04323,Q05193,Q08209,Q13509,Q14254,Q16555,Q6PUV4,Q92686,Q96JE9,Q99962,Q9BPU6,Q9NVA2,Q9UD71,Q9UJU6,Q9UPA5,Q9Y639
GO:CC	dendritic tree	GO:0097447	0.00016751217894849055	3.775953612162401	643	715	51	O00499,O14810,O75781,O76003,O94856,P00441,P01210,P02511,P02649,P04216,P05090,P06307,P07900,P08238,P0C0L5,P10636,P10909,P11137,P11142,P12277,P17600,P17677,P21333,P23246,P23588,P25713,P28482,P30153,P30626,P32004,P46459,P46821,P62873,P98179,Q00577,Q04323,Q05193,Q08209,Q13509,Q14254,Q16555,Q6PUV4,Q92686,Q96JE9,Q99962,Q9BPU6,Q9NVA2,Q9UD71,Q9UJU6,Q9UPA5,Q9Y639
GO:CC	triglyceride-rich plasma lipoprotein particle	GO:0034385	0.00018322399998447052	3.737017639957753	21	715	8	P02647,P02649,P02652,P02654,P02655,P02656,P02749,P06727
GO:CC	very-low-density lipoprotein particle	GO:0034361	0.00018322399998447052	3.737017639957753	21	715	8	P02647,P02649,P02652,P02654,P02655,P02656,P02749,P06727
GO:CC	endocytic patch	GO:0061645	0.0001842411645119957	3.734613330039833	15	715	7	P23528,P47755,P52907,P60981,P60983,Q9C0K3,Q9Y281
GO:CC	actin cortical patch	GO:0030479	0.0001842411645119957	3.734613330039833	15	715	7	P23528,P47755,P52907,P60981,P60983,Q9C0K3,Q9Y281
GO:CC	high-density lipoprotein particle	GO:0034364	0.0002638765170754836	3.578599256836851	29	715	9	P02647,P02649,P02652,P02654,P02655,P02656,P02749,P06727,P10909
GO:CC	proteasome regulatory particle	GO:0005838	0.0002784271369569168	3.5552884383995096	22	715	8	O00231,O00233,O00487,P17980,P43686,P62191,Q13200,Q16401
GO:CC	proteasome core complex, beta-subunit complex	GO:0019774	0.0003919252812709993	3.4067967213079036	11	715	6	P20618,P28070,P28072,P28074,P49721,Q99436
GO:CC	postsynaptic specialization	GO:0099572	0.00039202155190959544	3.4066900564027027	363	715	34	O14994,O75363,O75781,P02511,P11142,P11171,P12036,P17600,P17677,P25713,P28482,P35611,P35612,P40123,P46459,P46821,P47756,P51991,P55795,P84077,Q01082,Q01469,Q05193,Q08495,Q16623,Q92686,Q92777,Q96FJ2,Q99623,Q9NUP9,Q9NVA2,Q9UJU6,Q9UPA5,Q9Y639
GO:CC	transport vesicle	GO:0030133	0.00046373813048018064	3.3337271931352372	416	715	37	O00499,O14994,O15240,O60641,O60664,O95782,P01210,P09496,P09497,P0DP25,P17600,P21579,P21796,P25713,P27797,P30040,P37840,P45880,P49418,P60880,P61266,P61769,P63027,Q00610,Q05193,Q14141,Q14195,Q15019,Q16623,Q92599,Q92686,Q92777,Q96JE9,Q99719,Q99962,Q9BT78,Q9UPA5
GO:CC	proton-transporting ATP synthase complex, catalytic core F(1)	GO:0045261	0.0005253714502258964	3.279533531371495	7	715	5	P06576,P25705,P30049,P36542,P48047
GO:CC	postsynaptic density	GO:0014069	0.0006847783227222993	3.164449996098275	339	715	32	O14994,O75363,O75781,P02511,P11171,P12036,P17600,P17677,P25713,P28482,P35611,P35612,P40123,P46459,P46821,P47756,P51991,P55795,P84077,Q01082,Q01469,Q05193,Q08495,Q16623,Q92686,Q92777,Q96FJ2,Q99623,Q9NUP9,Q9UJU6,Q9UPA5,Q9Y639
GO:CC	synaptobrevin 2-SNAP-25-syntaxin-1a complex	GO:0070044	0.0007107916160932385	3.1482577034130457	4	715	4	P54920,P63027,Q16623,Q9H115
GO:CC	synaptobrevin 2-SNAP-25-syntaxin-1a-complexin I complex	GO:0070032	0.0007107916160932385	3.1482577034130457	4	715	4	O14810,P60880,P63027,Q16623
GO:CC	cell periphery	GO:0071944	0.0007286013334656095	3.1375100382598644	6178	715	291	A0A0C4DH25,O00299,O00499,O00533,O14745,O60641,O75083,O75339,O75348,O75781,O75955,O76003,O94856,O95197,O95782,P00441,P00505,P00568,P00734,P00751,P00918,P01009,P01011,P01023,P01024,P01034,P01040,P01042,P01210,P01859,P01861,P01876,P02452,P02511,P02549,P02647,P02649,P02656,P02671,P02675,P02679,P02686,P02724,P02730,P02749,P02751,P02763,P02765,P02776,P02787,P02788,P02790,P04040,P04080,P04083,P04216,P04…
GO:CC	proteasome regulatory particle, base subcomplex	GO:0008540	0.0007588056067045815	3.1198694688325768	12	715	6	O00233,P17980,P43686,P62191,Q13200,Q16401
GO:CC	desmosome	GO:0030057	0.0008516699286737327	3.069728686841155	25	715	8	P14923,P15924,P22314,Q02413,Q08554,Q13835,Q14574,Q8WVV4
GO:CC	asymmetric synapse	GO:0032279	0.000996111204793393	3.0016921746965872	345	715	32	O14994,O75363,O75781,P02511,P11171,P12036,P17600,P17677,P25713,P28482,P35611,P35612,P40123,P46459,P46821,P47756,P51991,P55795,P84077,Q01082,Q01469,Q05193,Q08495,Q16623,Q92686,Q92777,Q96FJ2,Q99623,Q9NUP9,Q9UJU6,Q9UPA5,Q9Y639
GO:CC	cytochrome complex	GO:0070069	0.0011668149765477593	2.932998005167114	34	715	9	P07919,P13073,P14854,P14927,P20674,P22695,P31930,P47985,Q9C002
GO:CC	membrane protein complex	GO:0098796	0.0011691253472951898	2.932138923636908	1326	715	83	O00299,O14745,O14810,O43181,O43678,O75348,O75380,O75431,O75947,O75955,O75964,O95182,O95782,P02787,P05026,P06576,P07919,P09496,P09497,P0DP25,P10809,P11215,P13073,P13637,P14854,P14923,P14927,P18859,P19404,P20674,P21281,P21796,P22695,P25705,P27797,P30049,P30101,P31040,P31930,P35232,P36542,P36543,P38606,P38646,P45880,P47985,P48047,P51970,P54652,P54920,P55072,P56385,P56556,P60201,P60880,P61266,P61769,…
GO:CC	spherical high-density lipoprotein particle	GO:0034366	0.0013573456690063274	2.867309538467801	8	715	5	P02647,P02652,P02655,P02656,P10909
GO:CC	presynaptic endocytic zone	GO:0098833	0.0013573456690063274	2.867309538467801	8	715	5	O60641,P09496,P09497,Q05193,Q9BY11
GO:CC	zona pellucida receptor complex	GO:0002199	0.0013573456690063274	2.867309538467801	8	715	5	P17987,P49368,P50990,P50991,P78371
GO:CC	inclusion body	GO:0016234	0.00196256499709504	2.707175951187918	77	715	13	P07197,P07203,P08238,P0DMV9,P10636,P10909,P12036,P25686,P25713,P37840,P43686,Q16143,Q9UMX0
GO:CC	I band	GO:0031674	0.00216133884952659	2.665277140130522	141	715	18	O00499,O76003,P02511,P02730,P04075,P04792,P14923,P16157,P19105,P21291,P21333,P23297,P30626,P62942,P68032,Q08209,Q8WZ42,Q9Y281
GO:CC	actin filament bundle	GO:0032432	0.002274908658468402	2.6430360363341316	78	715	13	P02511,P06753,P09493,P13796,P19105,P21333,P29966,P35579,P67936,Q16181,Q16658,Q9NVA2,Q9UHD8
GO:CC	axon terminus	GO:0043679	0.002276355333486084	2.6427599446815457	128	715	17	O14810,O76070,P01210,P06307,P11142,P15104,P17174,P30043,P30626,P37840,P60709,P63261,Q14141,Q16143,Q16555,Q6PUV4,Q9BY11
GO:CC	plasma lipoprotein particle	GO:0034358	0.003167793810671071	2.499243094065495	38	715	9	P02647,P02649,P02652,P02654,P02655,P02656,P02749,P06727,P10909
GO:CC	lipoprotein particle	GO:1990777	0.003167793810671071	2.499243094065495	38	715	9	P02647,P02649,P02652,P02654,P02655,P02656,P02749,P06727,P10909
GO:CC	intermediate-density lipoprotein particle	GO:0034363	0.003447339338052203	2.4625159648107826	5	715	4	P02647,P02649,P02655,P02656
GO:CC	neurofibrillary tangle	GO:0097418	0.003447339338052203	2.4625159648107826	5	715	4	P07197,P10636,P10909,P12036
GO:CC	cytoplasmic region	GO:0099568	0.004361593226891015	2.360354840259888	270	715	26	P00441,P04350,P04792,P06733,P07196,P09496,P09497,P09936,P10636,P11137,P11171,P15121,P23246,P27816,P28482,P43034,P43487,P61163,P63167,Q00577,Q13363,Q14254,Q15019,Q16181,Q9UHD8,Q9UPA5
GO:CC	cell leading edge	GO:0031252	0.00510282693016645	2.292189161150096	426	715	35	O14745,O75781,O75955,P04216,P04271,P06703,P07237,P07355,P08670,P09493,P10636,P13796,P15531,P16157,P22392,P23528,P31146,P31949,P35579,P40121,P43034,P47756,P49418,P60709,P68032,P84077,Q01082,Q13509,Q14195,Q14254,Q16658,Q93045,Q9BY11,Q9UJU6,Q9Y2J2
GO:CC	cytoplasmic side of membrane	GO:0098562	0.0055812027298463105	2.2532722020211464	195	715	21	O75781,P02549,P02730,P06703,P11171,P11277,P11413,P14136,P14923,P16157,P24666,P35579,P60880,P62873,P62879,P62942,Q02413,Q08188,Q08209,Q9BRT3,Q9H444
GO:CC	respiratory chain complex I	GO:0045271	0.006085839665137763	2.21567949355905	51	715	10	O43181,O43678,O75380,O95182,P19404,P51970,P56556,Q16718,Q9UI09,Q9Y6M9
GO:CC	mitochondrial respiratory chain complex I	GO:0005747	0.006085839665137763	2.21567949355905	51	715	10	O43181,O43678,O75380,O95182,P19404,P51970,P56556,Q16718,Q9UI09,Q9Y6M9
GO:CC	NADH dehydrogenase complex	GO:0030964	0.006085839665137763	2.21567949355905	51	715	10	O43181,O43678,O75380,O95182,P19404,P51970,P56556,Q16718,Q9UI09,Q9Y6M9
GO:CC	cytoplasmic side of plasma membrane	GO:0009898	0.007662823193577421	2.115611194923483	169	715	19	O75781,P02549,P02730,P06703,P11171,P11277,P11413,P14923,P16157,P24666,P35579,P60880,P62873,P62879,Q02413,Q08188,Q08209,Q9BRT3,Q9H444
GO:CC	clathrin-coated vesicle membrane	GO:0030665	0.0088213318010529	2.0544658422848983	114	715	15	O95782,P02649,P02787,P09496,P09497,P11142,P21579,P63010,P63027,Q00610,Q8NC96,Q92686,Q99962,Q9UJU6,Q9Y6I3
GO:CC	Z disc	GO:0030018	0.010090555007467207	1.9960849457500596	129	715	16	O00499,O76003,P02511,P02730,P04792,P14923,P16157,P19105,P21291,P21333,P23297,P30626,P62942,Q08209,Q8WZ42,Q9Y281
GO:CC	M band	GO:0031430	0.013100232034791149	1.8827210119368345	26	715	7	P02511,P04075,P06733,P16157,P23297,Q01082,Q8WZ42
GO:CC	actin filament	GO:0005884	0.013321325519010897	1.8754525591784235	118	715	15	P04083,P06753,P09493,P13796,P21333,P28289,P31146,P60709,P63261,P67936,P68032,Q08495,Q14195,Q8WVV4,Q9UJU6
GO:CC	actomyosin	GO:0042641	0.013469473172540082	1.870649390374502	79	715	12	P06753,P09493,P13796,P19105,P35579,P67936,Q16181,Q16623,Q16658,Q8WUM4,Q9NVA2,Q9UHD8
GO:CC	neuron projection cytoplasm	GO:0120111	0.01594242059539347	1.7974457374310842	93	715	13	P00441,P04792,P07196,P09936,P10636,P11137,P23246,P28482,P43034,P43487,P63167,Q00577,Q14254
GO:CC	mitochondrial respiratory chain complex IV	GO:0005751	0.016918961204816826	1.7716263054143297	12	715	5	P13073,P20674,P22695,P47985,Q9C002
GO:CC	side of membrane	GO:0098552	0.017574698103004115	1.7551121265258072	622	715	44	O75781,O75955,P00734,P01859,P01861,P01876,P02549,P02671,P02675,P02679,P02730,P02787,P04083,P04216,P06703,P07237,P07858,P0DOY3,P0DP03,P11142,P11171,P11215,P11277,P11413,P13591,P14136,P14923,P16157,P24666,P25311,P27797,P35579,P60880,P61769,P62873,P62879,P62942,Q02413,Q08188,Q08209,Q16653,Q92823,Q9BRT3,Q9H444
GO:CC	synaptobrevin 2-SNAP-25-syntaxin-1a-complexin II complex	GO:0070033	0.018928819989808852	1.7228764588247851	3	715	3	P63027,Q16623,Q6PUV4
GO:CC	1-alkyl-2-acetylglycerophosphocholine esterase complex	GO:0008247	0.018928819989808852	1.7228764588247851	3	715	3	P43034,P68402,Q15102
GO:CC	clathrin vesicle coat	GO:0030125	0.022079554279293388	1.6560096979716965	28	715	7	O95782,P09496,P09497,P63010,Q00610,Q8NC96,Q9Y6I3
GO:CC	presynaptic endocytic zone membrane	GO:0098835	0.022707840177962485	1.643824171081874	7	715	4	O60641,P09496,P09497,Q05193
GO:CC	intracellular protein-containing complex	GO:0140535	0.023340739748554624	1.63188538378233	768	715	51	A0A1B0GUS4,O00231,O00233,O00487,O14818,O43396,P02792,P02794,P04792,P08238,P17980,P20618,P25686,P25786,P25787,P25788,P25789,P28066,P28070,P28072,P28074,P30153,P43686,P49721,P54578,P54725,P54727,P55072,P60709,P60900,P61088,P62191,P63098,P63208,P67775,P68036,Q06323,Q08209,Q13200,Q13404,Q15257,Q15819,Q16401,Q6ZVX7,Q86VP6,Q92530,Q99436,Q9UL46,Q9UMX0,Q9Y230,Q9Y2Z0
GO:CC	mitochondrial respiratory chain complex III	GO:0005750	0.02664067785809772	1.5744547289654744	13	715	5	P07919,P14927,P22695,P31930,P47985
GO:CC	respiratory chain complex III	GO:0045275	0.02664067785809772	1.5744547289654744	13	715	5	P07919,P14927,P22695,P31930,P47985
GO:CC	chromaffin granule	GO:0042583	0.02664067785809772	1.5744547289654744	13	715	5	P01210,P10909,P20073,P21579,P30626
GO:CC	exocytic vesicle membrane	GO:0099501	0.028884122485177362	1.5393408220167768	112	715	14	O14994,P09496,P09497,P0DP25,P17600,P21579,P37840,P49418,P63027,Q16623,Q92599,Q92777,Q99962,Q9UPA5
GO:CC	synaptic vesicle membrane	GO:0030672	0.028884122485177362	1.5393408220167768	112	715	14	O14994,P09496,P09497,P0DP25,P17600,P21579,P37840,P49418,P63027,Q16623,Q92599,Q92777,Q99962,Q9UPA5
GO:CC	specific granule lumen	GO:0035580	0.030584771104328334	1.5144947654031942	61	715	10	O00764,P00738,P02763,P02788,P05089,P07339,P14923,P61769,Q13813,Q14974
GO:CC	membrane microdomain	GO:0098857	0.032891519851695195	1.4829160581696956	339	715	28	O14745,O14773,O75955,P00558,P04216,P05026,P07195,P07339,P07355,P07437,P10636,P10809,P11215,P19367,P20916,P21796,P27105,P28482,P35612,P60903,P67775,P68363,Q09666,Q12860,Q14254,Q71U36,Q92752,Q99497
GO:CC	membrane raft	GO:0045121	0.032891519851695195	1.4829160581696956	339	715	28	O14745,O14773,O75955,P00558,P04216,P05026,P07195,P07339,P07355,P07437,P10636,P10809,P11215,P19367,P20916,P21796,P27105,P28482,P35612,P60903,P67775,P68363,Q09666,Q12860,Q14254,Q71U36,Q92752,Q99497
GO:CC	respiratory chain complex IV	GO:0045277	0.0333030950303683	1.4775154033660918	21	715	6	P13073,P14854,P20674,P22695,P47985,Q9C002
GO:CC	podosome	GO:0002102	0.03554926096253854	1.4491694234356958	30	715	7	O75083,P13796,P40121,P61978,P67936,Q16658,Q9UJU6
GO:CC	mitochondrial proton-transporting ATP synthase complex, coupling factor F(o)	GO:0000276	0.04015705538811614	1.39623814037444	14	715	5	O75947,O75964,P18859,P48047,P56385
GO:CC	compact myelin	GO:0043218	0.04015705538811614	1.39623814037444	14	715	5	P02686,P07355,P15121,P20916,Q8IXJ6
GO:CC	fibrinogen complex	GO:0005577	0.044058334686918554	1.355971922299871	8	715	4	P02671,P02675,P02679,P02751
GO:CC	pyruvate dehydrogenase complex	GO:0045254	0.044058334686918554	1.355971922299871	8	715	4	P08559,P09622,P10515,P11177
GO:CC	intrinsic component of the cytoplasmic side of the plasma membrane	GO:0031235	0.044058334686918554	1.355971922299871	8	715	4	O75781,P02549,P11277,Q9BRT3
GO:CC	SNARE complex	GO:0031201	0.04461662120483256	1.3505033217181996	52	715	9	O14810,P54920,P60880,P61266,P63027,Q16623,Q6PUV4,Q92777,Q9H115
GO:CC	presynaptic active zone	GO:0048786	0.04976298985018268	1.3030935343375774	77	715	11	O75955,P17600,P61266,P61764,Q07021,Q13363,Q14254,Q16623,Q99623,Q9UPA5,Q9Y639
KEGG	Parkinson disease	KEGG:05012	4.1459348919011126e-33	32.38237752238449	249	447	74	O00231,O00233,O00487,O14548,O14818,O43181,O43678,O75380,O75947,O95182,P04350,P06576,P07437,P07919,P09936,P0DP25,P10599,P10606,P10636,P11021,P13073,P14406,P14854,P14927,P17980,P18859,P19404,P20618,P20674,P21796,P22314,P22695,P25705,P25786,P25787,P25788,P25789,P28066,P28070,P28072,P28074,P30049,P31040,P31930,P36542,P37840,P43686,P45880,P47985,P48047,P49721,P51970,P56556,P60900,P62191,P62987,P68036,…
KEGG	Prion disease	KEGG:05020	2.786311660903119e-29	28.554970307495587	273	447	73	O00231,O00233,O00487,O14548,O14818,O43181,O43678,O75380,O75947,O95182,P00441,P04350,P06576,P07437,P07919,P0DMV9,P10606,P11021,P11142,P13073,P13591,P14406,P14854,P14927,P17066,P17980,P18859,P19404,P20618,P20674,P21796,P22695,P25705,P25786,P25787,P25788,P25789,P28066,P28070,P28072,P28074,P28482,P30049,P31040,P31930,P31948,P36542,P43686,P45880,P47985,P48047,P49721,P51970,P54652,P56556,P60900,P62191,…
KEGG	Amyotrophic lateral sclerosis	KEGG:05014	2.795030267139394e-28	27.553613484814964	363	447	83	O00231,O00233,O00487,O14548,O14618,O14818,O43181,O43678,O75380,O75947,O95182,P00441,P04040,P04350,P06576,P07196,P07197,P07203,P07437,P07737,P07919,P09651,P10606,P11021,P12036,P13073,P14406,P14854,P14927,P17980,P18859,P19404,P20073,P20618,P20674,P21796,P22626,P22695,P25705,P25786,P25787,P25788,P25789,P28066,P28070,P28072,P28074,P30049,P31040,P31930,P36542,P43686,P47985,P48047,P49721,P51970,P51991,…
KEGG	Huntington disease	KEGG:05016	1.2916533234848824e-26	25.888854034251644	306	447	74	O00231,O00233,O00487,O14548,O14818,O43181,O43678,O75380,O75947,O95182,O95782,P00441,P04179,P04350,P06576,P07203,P07437,P07919,P09496,P09497,P10606,P13073,P14406,P14854,P14927,P17980,P18859,P19404,P20618,P20674,P21796,P21980,P22695,P25705,P25786,P25787,P25788,P25789,P28066,P28070,P28072,P28074,P30049,P31040,P31930,P36542,P43686,P45880,P47985,P48047,P49721,P51970,P56556,P60900,P61163,P62191,P63010,…
KEGG	Pathways of neurodegeneration - multiple diseases	KEGG:05022	1.052115800261532e-23	22.97793645728604	475	447	89	O00231,O00233,O00487,O14548,O14618,O14818,O43181,O43678,O75380,O75947,O95182,P00441,P04040,P04350,P06576,P07196,P07197,P07203,P07384,P07437,P07919,P09936,P0DP25,P10606,P10636,P11021,P12036,P13073,P14406,P14854,P14927,P17980,P18859,P19404,P20618,P20674,P21796,P22314,P22695,P25705,P25786,P25787,P25788,P25789,P28066,P28070,P28072,P28074,P28482,P30049,P31040,P31930,P36542,P37840,P43686,P45880,P47985,…
KEGG	Alzheimer disease	KEGG:05010	3.592498103070332e-21	20.444603452512123	369	447	74	O00231,O00233,O00487,O14548,O14818,O43181,O43678,O75380,O75947,O95182,O95197,P02649,P04350,P04406,P06576,P07384,P07437,P07919,P0DP25,P10606,P10636,P13073,P14406,P14854,P14927,P17980,P18859,P19404,P20618,P20674,P21796,P22695,P25705,P25786,P25787,P25788,P25789,P28066,P28070,P28072,P28074,P28482,P30049,P31040,P31930,P36542,P37840,P43686,P45880,P47985,P48047,P49721,P51970,P55957,P56556,P60900,P62191,…
KEGG	Carbon metabolism	KEGG:01200	7.34859710574842e-20	19.13379556260086	116	447	40	O43175,O95336,P00367,P00505,P00558,P04040,P04075,P04406,P06733,P07954,P08559,P09104,P09467,P09622,P09972,P10515,P10768,P11177,P11413,P14618,P17174,P18669,P19367,P24752,P29401,P30084,P30613,P31040,P37837,P40925,P40926,P49247,P50213,P52209,P53597,P60174,P60891,Q02252,Q99798,Q9BWD1
KEGG	Proteasome	KEGG:03050	2.5730705671158485e-15	14.589548302989511	46	447	23	O00231,O00233,O00487,O14818,P17980,P20618,P25786,P25787,P25788,P25789,P28066,P28070,P28072,P28074,P43686,P49721,P60900,P62191,Q06323,Q13200,Q92530,Q99436,Q9UL46
KEGG	Oxidative phosphorylation	KEGG:00190	6.495051104868781e-14	13.187417427427722	133	447	36	O14548,O43181,O43678,O75348,O75380,O75947,O75964,O95182,P06576,P07919,P10606,P13073,P14406,P14854,P14927,P18859,P19404,P20674,P21281,P22695,P25705,P30049,P31040,P31930,P36542,P36543,P38606,P47985,P48047,P51970,P56385,P56556,Q16718,Q16864,Q9UI09,Q9Y6M9
KEGG	Metabolic pathways	KEGG:01100	3.289475386158346e-13	12.482873358908261	1491	447	151	O00764,O14548,O43175,O43181,O43678,O75223,O75348,O75380,O75828,O75947,O75964,O94925,O95182,O95336,P00338,P00352,P00367,P00491,P00492,P00505,P00558,P00568,P00915,P00918,P04040,P04075,P04406,P05089,P05091,P06132,P06576,P06733,P07195,P07203,P07451,P07738,P07741,P07919,P07954,P08397,P08559,P09104,P09211,P09417,P09467,P09622,P09960,P09972,P10515,P10606,P10746,P10768,P11177,P11413,P12277,P13073,P13716,…
KEGG	Glycolysis / Gluconeogenesis	KEGG:00010	5.032174142941424e-10	9.298244338149056	67	447	22	P00338,P00558,P04075,P04406,P05091,P06733,P07195,P07738,P08559,P09104,P09467,P09622,P09972,P10515,P11177,P14618,P18669,P19367,P30613,P49419,P60174,Q96G03
KEGG	Diabetic cardiomyopathy	KEGG:05415	6.569225159998663e-10	9.182485852446575	203	447	39	O14548,O43181,O43678,O75380,O75947,O95182,P02452,P04406,P06576,P07339,P07919,P08123,P08559,P10606,P11177,P11413,P13073,P14406,P14854,P14927,P18859,P19404,P20674,P21796,P22695,P25705,P30049,P31040,P31930,P36542,P45880,P47985,P48047,P51970,P56556,Q15257,Q16718,Q9UI09,Q9Y6M9
KEGG	Pyruvate metabolism	KEGG:00620	2.382805280618402e-9	8.622911446116884	47	447	18	P00338,P05091,P07195,P07954,P08559,P09622,P10515,P11177,P14618,P24752,P30613,P40925,P40926,P49419,Q04760,Q16775,Q9BWD1,Q9UBQ7
KEGG	Biosynthesis of amino acids	KEGG:01230	4.566272451279387e-8	7.340438179451742	75	447	21	O43175,P00505,P00558,P04075,P04406,P05089,P06733,P09104,P09972,P14618,P15104,P17174,P18669,P29401,P30613,P37837,P49247,P50213,P60174,P60891,Q99798
KEGG	Synaptic vesicle cycle	KEGG:04721	1.0148763040673925e-7	6.993586887538583	78	447	21	O14810,O75348,O95782,P09496,P09497,P21281,P21579,P36543,P38606,P46459,P54920,P60880,P61266,P61764,P63010,P63027,Q00610,Q05193,Q16623,Q16864,Q6PUV4
KEGG	Salmonella infection	KEGG:05132	0.000012773661262031712	4.8936846048510425	249	447	36	O14576,P04350,P04406,P07355,P07437,P07737,P07900,P08238,P10599,P14625,P19105,P21333,P28482,P60709,P60903,P61163,P63167,P63208,P63261,P68363,P68366,P68371,P84077,P99999,Q09666,Q13409,Q13509,Q13561,Q13885,Q3ZCM7,Q71U36,Q96FJ2,Q9BPX5,Q9BUF5,Q9C0K3,Q9NP97
KEGG	Thermogenesis	KEGG:04714	0.000020977162785258674	4.678253251606264	232	447	34	O14548,O43181,O43678,O75380,O75947,O75964,O95182,P06576,P07919,P10606,P13073,P14406,P14854,P14927,P18859,P19404,P20674,P22695,P25705,P30049,P31040,P31930,P36542,P47985,P48047,P51970,P56385,P56556,P60709,P63261,Q16718,Q8N183,Q9UI09,Q9Y6M9
KEGG	Citrate cycle (TCA cycle)	KEGG:00020	0.00003556491034009543	4.448978281830488	30	447	11	P07954,P08559,P09622,P10515,P11177,P31040,P40925,P40926,P50213,P53597,Q99798
KEGG	Pentose phosphate pathway	KEGG:00030	0.00003556491034009543	4.448978281830488	30	447	11	O95336,P04075,P09467,P09972,P11413,P29401,P37837,P49247,P52209,P60891,Q96G03
KEGG	Non-alcoholic fatty liver disease	KEGG:04932	0.0000830591026665245	4.080612765124551	150	447	25	O14548,O43181,O43678,O75380,O95182,P07919,P10606,P13073,P14406,P14854,P14927,P19404,P20674,P22695,P30613,P31040,P31930,P47985,P51970,P55957,P56556,P99999,Q16718,Q9UI09,Q9Y6M9
KEGG	Spinocerebellar ataxia	KEGG:05017	0.00038545080789699476	3.4140310397195934	142	447	23	O00231,O00233,O00487,O14818,P17980,P20618,P21796,P25786,P25787,P25788,P25789,P28066,P28070,P28072,P28074,P43686,P45880,P49721,P60900,P62191,P99999,Q13200,Q99436
KEGG	Cardiac muscle contraction	KEGG:04260	0.0005687436629042913	3.2450834293344446	87	447	17	O14548,P05026,P06753,P07919,P09493,P10606,P13073,P13637,P14406,P14854,P14927,P20674,P22695,P31930,P47985,P67936,P68032
KEGG	Phagosome	KEGG:04145	0.0007040410097538055	3.1524020428592308	147	447	23	O14576,O75348,P01024,P04350,P07437,P11215,P21281,P27797,P31146,P36543,P38606,P60709,P63261,P68363,P68366,P68371,Q13409,Q13509,Q13885,Q16864,Q3ZCM7,Q71U36,Q9BUF5
KEGG	Cysteine and methionine metabolism	KEGG:00270	0.0012965583790914615	2.887207923825998	49	447	12	O43175,P00338,P00505,P07195,P17174,P23526,P25325,P40925,P40926,P48506,P48507,Q9UHY7
KEGG	Bacterial invasion of epithelial cells	KEGG:05100	0.002136092505577163	2.670379943688522	77	447	15	P02751,P09496,P09497,P60709,P63261,Q00610,Q05193,Q14141,Q15019,Q92599,Q9BPX5,Q9C0K3,Q9NVA2,Q9UH03,Q9UHD8
KEGG	Antigen processing and presentation	KEGG:04612	0.002501355026270554	2.6018246629245825	69	447	14	P07858,P07900,P08238,P0DMV9,P11021,P11142,P17066,P27797,P30101,P34932,P54652,P61769,Q06323,Q9UL46
KEGG	Protein processing in endoplasmic reticulum	KEGG:04141	0.0026572874289965197	2.5755614670139804	170	447	24	P02511,P07237,P07384,P07900,P08238,P0DMV9,P11021,P11142,P14625,P17066,P25686,P27797,P30040,P30101,P54652,P54725,P54727,P55072,P63208,Q04323,Q15084,Q5VVQ6,Q9UMX0,Q9UNZ2
KEGG	Glyoxylate and dicarboxylate metabolism	KEGG:00630	0.002854250871951112	2.544507857599873	30	447	9	P04040,P09622,P15104,P24752,P40925,P40926,Q99798,Q9BWD1,Q9UBQ7
KEGG	Valine, leucine and isoleucine degradation	KEGG:00280	0.005885130804421164	2.2302438799731372	48	447	11	P05091,P09622,P24752,P30084,P40939,P42765,P49419,P55809,Q02252,Q16836,Q9BWD1
KEGG	Complement and coagulation cascades	KEGG:04610	0.007208851148420407	2.1421339418903713	85	447	15	P00734,P00751,P01009,P01023,P01024,P01042,P02671,P02675,P02679,P05156,P08603,P0C0L5,P10909,P11215,Q03591
KEGG	Propanoate metabolism	KEGG:00640	0.00856538952593588	2.067252881955	34	447	9	P00338,P07195,P09622,P24752,P30084,P40939,P53597,Q02252,Q9BWD1
KEGG	Shigellosis	KEGG:05131	0.02844749833624308	1.5459559193052974	246	447	28	O43707,P01024,P04632,P07384,P07737,P19105,P19367,P20810,P21796,P28482,P60709,P61088,P62987,P63208,P63261,P84077,P99999,Q13404,Q14141,Q15019,Q15819,Q16181,Q92599,Q9BPX5,Q9C0K3,Q9NVA2,Q9UH03,Q9UHD8
KEGG	Purine metabolism	KEGG:00230	0.029282510146884738	1.5333916975516575	128	447	18	P00491,P00492,P00568,P07741,P14618,P15531,P22234,P22392,P30566,P30613,P31939,P36959,P54819,P55263,P60891,Q16774,Q96G03,Q9Y2T3
KEGG	Tryptophan metabolism	KEGG:00380	0.040344827760978336	1.3942121342714562	41	447	9	P04040,P05091,P09622,P24752,P30084,P40939,P49419,Q16836,Q9BWD1
KEGG	Fructose and mannose metabolism	KEGG:00051	0.0419068371753129	1.3777151153327536	33	447	8	P04075,P09467,P09972,P15121,P19367,P60174,Q00796,Q13630
KEGG	Cholesterol metabolism	KEGG:04979	0.04269272883392155	1.3696460850733505	50	447	10	P02647,P02649,P02652,P02654,P02655,P02656,P02749,P06727,P21796,P45880

## Sheet: Enrichment_BTI
source	term_name	term_id	adjusted_p_value	negative_log10_of_adjusted_p_value	term_size	query_size	intersection_size	intersections
GO:MF	small molecule binding	GO:0036094	4.498551154701943e-45	44.346927336632284	2516	1234	353	P02768,P35579,P09543,P08133,Q13885,P07437,P68371,P04350,Q9BVA1,P13637,P07900,P11142,P05023,Q13509,P60709,P63261,P14618,P25705,P68363,P50993,P68366,Q71U36,P08238,P68871,P04040,P02647,P06576,P46459,P04406,Q9BQE3,P04075,Q8IXJ6,P00558,P12277,P02042,P54652,Q14204,P22314,P21796,P00367,P04899,P10809,P40939,Q05193,P17174,P55072,P38606,P02774,Q15019,P09417,Q9NY65,P00505,Q9BUF5,P19367,Q9UQM7,O43301,O43707,…
GO:MF	protein-containing complex binding	GO:0044877	8.338144994723703e-45	44.07893055705562	1304	1234	233	Q01082,P02549,P11277,P14136,P07196,P35579,P08133,P07437,P21333,P46821,P0C0L4,P07900,P11142,P12036,P60709,P02751,P14618,Q9Y490,P08238,P08670,P02647,P46459,P16157,P06396,P12814,P21796,P04899,P10809,P40939,Q05193,P55072,P62873,P62258,P54920,P62937,P18206,O43707,O00499,P02511,P09471,P02649,P10909,P62879,P63096,P08514,P11021,P22695,P35580,P31946,P23528,O43491,Q16658,Q08209,P02743,P11171,P51149,P04004,…
GO:MF	structural constituent of cytoskeleton	GO:0005200	6.223288388020768e-41	40.20598007328452	104	1234	60	Q13813,Q01082,P02549,P07197,P11277,P14136,P07196,Q15149,Q13885,P07437,P68371,P04350,Q9BVA1,Q16352,Q13509,P12036,P60709,P63261,Q9Y490,P68363,P68366,Q71U36,P08670,Q9BQE3,Q9Y2J2,P16157,Q9NY65,Q9BUF5,P26038,P35908,P35527,O15020,Q3ZCM7,P11171,Q01484,P13647,P04259,Q9H4B7,P61158,P02533,P35611,P35612,P08779,Q562R1,P16452,P19012,O15144,Q12955,P09493,P61160,Q9H853,P59998,O15145,O00291,O00468,P68133,P02538,…
GO:MF	cytoskeletal protein binding	GO:0008092	1.718894414020512e-39	38.764750799762396	1001	1234	190	Q13813,Q01082,P02549,P07197,P11277,Q15149,P35579,P08133,P21333,P46821,P07900,Q16555,P05023,P12036,P60709,Q9Y490,P08238,P04406,P04075,Q9Y2J2,P16157,P54652,P06396,P09972,P12814,Q05193,P62873,P02730,P02774,P18206,O43707,O00499,P02511,P02649,P10909,P35241,Q04917,P26038,P78559,P35908,P17600,P35580,O15020,P21291,P07355,P23528,O43491,Q16658,P11171,O60282,Q14195,O94811,Q01484,Q15555,Q13554,Q9BY11,P61106,…
GO:MF	cell adhesion molecule binding	GO:0050839	1.7416867347440334e-37	36.75902995587625	544	1234	131	Q13813,Q01082,P14136,Q15149,P35579,P02675,P21333,P11142,P02671,P02679,P02751,P14618,Q9Y490,P08238,P04075,P06733,P12814,P30041,P62258,Q15019,P62937,P18206,P63104,O43707,Q16181,Q06830,P35241,P11021,P26038,O15020,P07355,P00338,P31946,Q16658,P04004,P55268,P07996,P31939,P04083,O75369,P22061,Q15907,P37802,P13639,P35609,Q9NQC3,P22234,P47756,O95292,P05106,P08195,P50990,Q01813,Q02246,O60664,Q9UHD8,Q99497,…
GO:MF	protein binding	GO:0005515	4.883430114206631e-37	36.31127502300235	14767	1234	1140	Q13813,Q01082,P02768,P02549,P01024,P02787,P07197,P11277,P14136,P07196,P01023,Q15149,P35579,P09543,P08133,Q13885,P07437,P68371,P02675,P04350,Q9BVA1,P21333,P46821,P0C0L4,Q16352,P13637,P07900,Q16555,P11142,P02671,P02679,P05023,Q13509,P12036,Q00610,P60709,P63261,P02751,P08603,P14618,Q9Y490,P25705,P68363,P50993,P68366,Q71U36,Q12860,P08238,P68871,P08670,P04040,P02647,P06576,P46459,P04406,Q9BQE3,P04075,…
GO:MF	carbohydrate derivative binding	GO:0097367	7.299272665819531e-37	36.136720412887534	2282	1234	313	P35579,P08133,Q13885,P07437,P68371,P04350,Q9BVA1,P13637,P07900,P11142,P05023,Q13509,P60709,P63261,P02751,P08603,P14618,P25705,P68363,P50993,P68366,Q71U36,P08238,P06576,P46459,Q9BQE3,P00558,P12277,P54652,Q14204,P22314,P02788,P00367,P04899,P10809,P40939,Q05193,P55072,P04114,P38606,Q15019,P62937,Q9NY65,Q9BUF5,P19367,Q9UQM7,O43301,O43707,P01871,P09471,Q16181,P02649,P63096,P38646,P11021,Q96GW7,P21281,…
GO:MF	nucleoside phosphate binding	GO:1901265	1.0487691536850757e-36	35.97932009456488	2177	1234	303	P35579,P09543,P08133,Q13885,P07437,P68371,P04350,Q9BVA1,P13637,P07900,P11142,P05023,Q13509,P60709,P63261,P14618,P25705,P68363,P50993,P68366,Q71U36,P08238,P04040,P06576,P46459,P04406,Q9BQE3,Q8IXJ6,P00558,P12277,P54652,Q14204,P22314,P00367,P04899,P10809,P40939,Q05193,P55072,P38606,Q15019,P09417,Q9NY65,Q9BUF5,P19367,Q9UQM7,O43301,P09471,Q16181,P40925,P45880,O43175,P63096,P38646,P11021,P05091,P21281,…
GO:MF	nucleotide binding	GO:0000166	2.5912593470103483e-36	35.586489118338434	2176	1234	302	P35579,P09543,P08133,Q13885,P07437,P68371,P04350,Q9BVA1,P13637,P07900,P11142,P05023,Q13509,P60709,P63261,P14618,P25705,P68363,P50993,P68366,Q71U36,P08238,P04040,P06576,P46459,P04406,Q9BQE3,Q8IXJ6,P00558,P12277,P54652,Q14204,P22314,P00367,P04899,P10809,P40939,Q05193,P55072,P38606,Q15019,P09417,Q9NY65,Q9BUF5,P19367,Q9UQM7,O43301,P09471,Q16181,P40925,P45880,O43175,P63096,P38646,P11021,P05091,P21281,…
GO:MF	identical protein binding	GO:0042802	4.401547111600499e-36	35.35639464534726	2063	1234	291	P02768,P14136,P07196,P35579,P08133,P21333,P07900,Q16555,P02679,P60709,P63261,P02751,P08603,Q71U36,P08238,P08670,P04040,P02647,P04406,P04075,P06733,P61764,P60174,P12814,P21796,P00367,P01009,Q05193,P07195,P13591,P55072,P30041,P02730,P62258,Q15019,P09417,P00505,P63104,Q9UQM7,O43707,O00499,P02511,Q16181,Q06830,P02649,P61981,P02766,P02545,P08514,Q04917,P02749,P17600,Q99623,P29401,P07355,P00338,P60201,…
GO:MF	GTPase activity	GO:0003924	1.795826146592192e-35	34.745735709556406	300	1234	93	Q13885,P07437,P68371,P04350,Q9BVA1,Q13509,P68363,P68366,Q71U36,Q9BQE3,P04899,Q05193,P62873,Q15019,Q9NY65,Q9BUF5,P09471,Q16181,P62879,P63096,Q3ZCM7,Q92599,P49411,P51149,P61224,P62834,O94811,Q9NVA2,P61106,P50148,Q15907,P61586,P84095,P13639,Q9NRW1,P20340,P62745,P51148,Q99719,P08134,P61020,P61019,Q8WUD1,Q9H0U4,Q9UHD8,P20339,P63092,O43236,Q9H4B7,P62820,Q14344,P08754,P63000,P60953,Q9UQ16,P20336,Q05639,…
GO:MF	anion binding	GO:0043168	7.843425545788462e-35	34.10549422166285	2413	1234	320	P02768,P35579,P08133,Q13885,P07437,P68371,P04350,Q9BVA1,P13637,P07900,P11142,P05023,Q13509,P60709,P63261,P14618,P25705,P68363,P50993,P68366,Q71U36,P08238,P06576,P46459,Q9BQE3,Q8IXJ6,P00558,P12277,P54652,P06396,Q14204,P22314,P00367,P04899,P10809,P40939,Q05193,P17174,P55072,P38606,Q15019,P09417,Q9NY65,P00505,Q9BUF5,P19367,Q9UQM7,O43301,P09471,Q16181,P63096,P38646,P11021,P21281,P17600,P29401,P35580,…
GO:MF	GTP binding	GO:0005525	3.824352993220694e-32	31.417442028547445	381	1234	101	P08133,Q13885,P07437,P68371,P04350,Q9BVA1,Q13509,P68363,P68366,Q71U36,P08238,Q9BQE3,P00367,P04899,Q05193,Q15019,Q9NY65,Q9BUF5,P09471,Q16181,P63096,Q3ZCM7,Q92599,P49411,P51149,P61224,P62834,Q9NVA2,P61106,P50148,Q15907,P61586,P84095,P13639,P10412,P84077,Q9NRW1,P20340,P62745,P51148,Q99719,P08134,P61020,P61019,Q8WUD1,Q9H0U4,Q9UHD8,P20339,P63092,O43236,Q9H4B7,P62820,Q14344,P08754,P63000,P60953,Q9UQ16,…
GO:MF	nucleoside-triphosphatase activity	GO:0017111	4.2355414585159703e-32	31.373091062921365	424	1234	107	P35579,Q13885,P07437,P68371,P04350,Q9BVA1,Q13509,P68363,P68366,Q71U36,Q9BQE3,Q14204,P04899,Q05193,P62873,Q15019,Q9NY65,Q9BUF5,P09471,Q16181,P62879,P63096,P35580,Q3ZCM7,Q92599,P49411,P51149,P61224,O60282,P62834,O94811,Q9NVA2,P61106,P50148,Q7Z406,Q15907,P61586,P84095,P13639,Q9NRW1,P20340,P62745,P51148,Q99719,P08134,P61020,P61019,Q8WUD1,Q9H0U4,Q9UHD8,P20339,P60660,P63092,O43236,Q9H4B7,P62820,Q14344,…
GO:MF	guanyl ribonucleotide binding	GO:0032561	1.9766030950598745e-31	30.70408052893146	402	1234	103	P08133,Q13885,P07437,P68371,P04350,Q9BVA1,Q13509,P68363,P68366,Q71U36,P08238,Q9BQE3,P00367,P04899,Q05193,Q15019,Q9NY65,Q9BUF5,P09471,Q16181,P63096,Q3ZCM7,Q92599,P49411,P51149,P61224,P62834,Q9NVA2,P61106,P50148,Q15907,P61586,P84095,P13639,P10412,P84077,Q9NRW1,P20340,P62745,P51148,Q99719,P08134,P61020,P61019,Q8WUD1,Q9H0U4,Q9UHD8,P20339,P63092,O43236,Q9H4B7,P62820,Q14344,P22392,P08754,P63000,P60953,…
GO:MF	guanyl nucleotide binding	GO:0019001	1.9766030950598745e-31	30.70408052893146	402	1234	103	P08133,Q13885,P07437,P68371,P04350,Q9BVA1,Q13509,P68363,P68366,Q71U36,P08238,Q9BQE3,P00367,P04899,Q05193,Q15019,Q9NY65,Q9BUF5,P09471,Q16181,P63096,Q3ZCM7,Q92599,P49411,P51149,P61224,P62834,Q9NVA2,P61106,P50148,Q15907,P61586,P84095,P13639,P10412,P84077,Q9NRW1,P20340,P62745,P51148,Q99719,P08134,P61020,P61019,Q8WUD1,Q9H0U4,Q9UHD8,P20339,P63092,O43236,Q9H4B7,P62820,Q14344,P22392,P08754,P63000,P60953,…
GO:MF	structural molecule activity	GO:0005198	1.1950070405712972e-30	29.92262953599429	701	1234	140	Q13813,Q01082,P02549,P07197,P11277,P14136,P07196,Q15149,Q13885,P07437,P68371,P02675,P04350,Q9BVA1,P46821,Q16352,P02671,P02679,Q13509,P12036,Q00610,P60709,P63261,P02751,Q9Y490,P68363,P68366,Q71U36,P08670,Q9BQE3,P04264,Q9Y2J2,P16157,P02686,P12814,P13645,Q9NY65,P18206,Q9BUF5,P02511,Q16181,P02649,P02545,P26038,P78559,P35908,P35527,O15020,P21291,P24821,P13611,P60201,Q3ZCM7,O43491,P11171,P04004,P55268,…
GO:MF	oxidoreductase activity	GO:0016491	1.3148238402940433e-30	29.881132429921806	770	1234	148	P68871,P04040,P04406,P40926,P16152,P00558,P02042,P00367,P40939,P07195,P30041,Q13228,P09417,P63104,Q06830,P00450,P28331,P40925,O43175,Q04917,P05091,P69891,P32119,P69892,P00338,P49419,P48735,P30043,P00352,P30044,P31930,P50213,O96000,P14550,P52209,P09622,P09211,P11177,Q14894,P21695,P02794,P05164,P30101,P30519,Q9UBQ7,P00441,O75489,P13804,Q16795,O95299,Q02252,Q99497,P08559,P13073,O43396,Q8N573,Q99536,…
GO:MF	enzyme binding	GO:0019899	2.5325874044872692e-30	29.5964355573669	2048	1234	276	Q01082,P14136,P07196,P01023,P07437,P21333,P07900,Q16555,P11142,P05023,P12036,Q00610,P60709,P63261,P02751,P68363,P68366,P08238,P04040,P02647,P46459,P31150,P06733,Q8IXJ6,P61764,P16157,P12277,P02686,P60174,P54652,P06396,P21796,P00747,P10809,P01009,Q05193,P55072,P30041,P62873,P04114,P62258,P18206,P00505,P63104,P50395,O00499,P10909,P61981,P62879,P38646,P35241,Q04917,P11021,P26038,P06744,P61266,Q96FW1,…
GO:MF	cadherin binding	GO:0045296	2.250533365355546e-28	27.64771454403082	333	1234	89	Q13813,Q01082,Q15149,P35579,P21333,P11142,P14618,Q9Y490,P08238,P04075,P06733,P30041,P62258,Q15019,P18206,P63104,Q16181,Q06830,P35241,P11021,O15020,P07355,P00338,P31946,Q16658,P31939,P04083,O75369,P22061,Q15907,P37802,P13639,Q9NQC3,P22234,P47756,O95292,P08195,P50990,Q01813,O60664,Q9UHD8,Q99497,Q15365,P62820,P35611,Q92597,P15311,P33176,Q96C19,P26641,P35613,Q9NTK5,Q96PY5,P62826,P29692,P05556,P07737,…
GO:MF	pyrophosphatase activity	GO:0016462	3.4802514277384736e-28	27.458389379692782	482	1234	109	P35579,Q13885,P07437,P68371,P04350,Q9BVA1,Q13509,P68363,P68366,Q71U36,Q9BQE3,Q14204,P04899,Q05193,P62873,Q15019,Q9NY65,Q9BUF5,P09471,Q16181,P62879,P63096,P35580,Q3ZCM7,Q92599,P49411,P51149,P61224,O60282,P62834,O94811,Q9NVA2,P61106,P50148,Q7Z406,Q15907,P61586,P84095,P13639,Q9NRW1,P20340,P62745,P51148,Q99719,P08134,P61020,P61019,Q8WUD1,Q9H0U4,Q9UHD8,P20339,P60660,P63092,O43236,Q9H4B7,P62820,Q14344,…
GO:MF	hydrolase activity, acting on acid anhydrides, in phosphorus-containing anhydrides	GO:0016818	2.8058181812015026e-27	26.551940474953867	493	1234	109	P35579,Q13885,P07437,P68371,P04350,Q9BVA1,Q13509,P68363,P68366,Q71U36,Q9BQE3,Q14204,P04899,Q05193,P62873,Q15019,Q9NY65,Q9BUF5,P09471,Q16181,P62879,P63096,P35580,Q3ZCM7,Q92599,P49411,P51149,P61224,O60282,P62834,O94811,Q9NVA2,P61106,P50148,Q7Z406,Q15907,P61586,P84095,P13639,Q9NRW1,P20340,P62745,P51148,Q99719,P08134,P61020,P61019,Q8WUD1,Q9H0U4,Q9UHD8,P20339,P60660,P63092,O43236,Q9H4B7,P62820,Q14344,…
GO:MF	hydrolase activity, acting on acid anhydrides	GO:0016817	3.380149686264281e-27	26.4710640670362	494	1234	109	P35579,Q13885,P07437,P68371,P04350,Q9BVA1,Q13509,P68363,P68366,Q71U36,Q9BQE3,Q14204,P04899,Q05193,P62873,Q15019,Q9NY65,Q9BUF5,P09471,Q16181,P62879,P63096,P35580,Q3ZCM7,Q92599,P49411,P51149,P61224,O60282,P62834,O94811,Q9NVA2,P61106,P50148,Q7Z406,Q15907,P61586,P84095,P13639,Q9NRW1,P20340,P62745,P51148,Q99719,P08134,P61020,P61019,Q8WUD1,Q9H0U4,Q9UHD8,P20339,P60660,P63092,O43236,Q9H4B7,P62820,Q14344,…
GO:MF	purine nucleotide binding	GO:0017076	6.168328034024689e-27	26.209832538397663	1932	1234	257	P35579,P08133,Q13885,P07437,P68371,P04350,Q9BVA1,P13637,P07900,P11142,P05023,Q13509,P60709,P63261,P14618,P25705,P68363,P50993,P68366,Q71U36,P08238,P06576,P46459,Q9BQE3,P00558,P12277,P54652,Q14204,P22314,P00367,P04899,P10809,P40939,Q05193,P55072,P38606,Q15019,Q9NY65,Q9BUF5,P19367,Q9UQM7,O43301,P09471,Q16181,P63096,P38646,P11021,P21281,P17600,P35580,Q3ZCM7,P40227,Q13733,Q92599,P49411,P00568,P23526,…
GO:MF	catalytic activity	GO:0003824	7.665888462771997e-27	26.115437503938313	5682	1234	557	P35579,P09543,Q13885,P07437,P68371,P04350,Q9BVA1,P07900,Q16555,P11142,P05023,Q13509,P14618,P25705,P68363,P50993,P68366,Q71U36,P68871,Q99798,P04040,P06576,P46459,P04406,Q9BQE3,P04075,P09104,P40926,P06733,P16152,Q8IXJ6,P00558,P12277,P02042,P60174,P09972,P00738,Q14204,P22314,P00915,P02788,P00367,P00747,P04899,P10809,P40939,Q05193,P17174,P07195,P55072,P30041,P62873,P38606,Q15019,Q13228,P09417,P62937,…
GO:MF	ribonucleotide binding	GO:0032553	1.8047285875591818e-26	25.743588102228326	1934	1234	256	P35579,P08133,Q13885,P07437,P68371,P04350,Q9BVA1,P13637,P07900,P11142,P05023,Q13509,P60709,P63261,P14618,P25705,P68363,P50993,P68366,Q71U36,P08238,P06576,P46459,Q9BQE3,P00558,P12277,P54652,Q14204,P22314,P00367,P04899,P10809,P40939,Q05193,P55072,P38606,Q15019,Q9NY65,Q9BUF5,P19367,Q9UQM7,O43301,P09471,Q16181,P63096,P38646,P11021,P21281,P17600,P35580,Q3ZCM7,P40227,Q13733,Q92599,P49411,P00568,P51149,…
GO:MF	purine ribonucleotide binding	GO:0032555	2.723460731891551e-26	25.564878882203136	1917	1234	254	P35579,P08133,Q13885,P07437,P68371,P04350,Q9BVA1,P13637,P07900,P11142,P05023,Q13509,P60709,P63261,P14618,P25705,P68363,P50993,P68366,Q71U36,P08238,P06576,P46459,Q9BQE3,P00558,P12277,P54652,Q14204,P22314,P00367,P04899,P10809,P40939,Q05193,P55072,P38606,Q15019,Q9NY65,Q9BUF5,P19367,Q9UQM7,O43301,P09471,Q16181,P63096,P38646,P11021,P21281,P17600,P35580,Q3ZCM7,P40227,Q13733,Q92599,P49411,P00568,P51149,…
GO:MF	electron transfer activity	GO:0009055	3.54455384603221e-26	25.45043842180679	140	1234	55	P09417,P28331,O43175,P05091,P31930,O96000,P14550,O75489,P13804,Q16795,O95299,P13073,P31040,P38117,Q9Y6M9,P19404,P08574,P00390,P30038,P00403,P21912,O95182,O43488,P10606,P51970,P15121,P49821,O75306,O95168,P17568,O43837,O00217,Q16718,Q9UI09,P99999,P47985,Q9P0J0,O95139,Q13630,P27338,O43181,P56556,P14406,O43678,P09669,O14548,O95169,O14949,O00483,P20674,O75380,P15954,O43169,O75438,O43676
GO:MF	purine ribonucleoside triphosphate binding	GO:0035639	2.6854386042345557e-25	24.570984772220502	1846	1234	245	P35579,P08133,Q13885,P07437,P68371,P04350,Q9BVA1,P13637,P07900,P11142,P05023,Q13509,P60709,P63261,P14618,P25705,P68363,P50993,P68366,Q71U36,P08238,P06576,P46459,Q9BQE3,P00558,P12277,P54652,Q14204,P22314,P00367,P04899,P10809,Q05193,P55072,P38606,Q15019,Q9NY65,Q9BUF5,P19367,Q9UQM7,O43301,P09471,Q16181,P63096,P38646,P11021,P21281,P17600,P35580,Q3ZCM7,P40227,Q13733,Q92599,P49411,P00568,P51149,P28482,…
GO:MF	hydrolase activity	GO:0016787	1.1039878379264225e-18	17.957035710982307	2357	1234	271	P35579,P09543,Q13885,P07437,P68371,P04350,Q9BVA1,P07900,Q16555,P11142,P05023,Q13509,P68363,P50993,P68366,Q71U36,P04040,P46459,Q9BQE3,Q8IXJ6,P00738,Q14204,P00915,P02788,P00747,P04899,Q05193,P55072,P30041,P62873,Q15019,Q9NY65,P00918,Q9BUF5,Q6UWR7,Q96KP4,P09471,Q16181,P62879,P63096,P11021,P21281,Q96FW1,P09936,P35580,Q3ZCM7,Q92599,P00751,Q08209,P49411,P23526,P51149,P07339,P61224,O60282,P62834,Q14195,…
GO:MF	actin binding	GO:0003779	1.8327653626151412e-18	17.736893131461205	449	1234	89	Q13813,Q01082,P02549,P11277,Q15149,P35579,P08133,P21333,P46821,Q9Y490,P04075,Q9Y2J2,P06396,P12814,P02774,P18206,O43707,O00499,P35241,Q04917,P26038,P78559,P17600,P35580,O15020,P23528,O43491,Q16658,P11171,Q13554,O75369,Q7Z406,P13639,P35609,Q01518,P47756,P06753,Q9Y281,P60981,P61158,P67936,P35611,Q9NZR1,Q9Y4I1,P13797,P47755,P37840,P35612,Q00839,P15311,P10636,Q96PY5,O15144,P05556,P07737,P13796,P52907,…
GO:MF	GDP binding	GO:0019003	2.0276787309799996e-17	16.69300085427723	73	1234	33	P63096,P51149,P61224,P62834,P61106,Q15907,P61586,P84077,P62745,P51148,P61020,P61019,P20339,P22392,P08754,P11233,Q9NP72,P01112,P62826,Q92930,P01116,P61006,Q15286,Q9NVJ2,P61026,P10114,P01111,Q9UL25,P61225,Q96I99,Q9Y3L5,Q9Y6G9,P62330
GO:MF	NADH dehydrogenase (ubiquinone) activity	GO:0008137	6.487486606717518e-17	16.187923525734572	45	1234	26	P28331,O96000,O75489,Q16795,O95299,Q9Y6M9,P19404,O95182,P51970,P49821,O75306,O95168,P17568,O00217,Q16718,Q9UI09,Q9P0J0,O95139,O43181,P56556,O43678,O95169,O00483,O75380,O75438,O43676
GO:MF	NADH dehydrogenase (quinone) activity	GO:0050136	1.39914591471492e-16	15.854136991261548	46	1234	26	P28331,O96000,O75489,Q16795,O95299,Q9Y6M9,P19404,O95182,P51970,P49821,O75306,O95168,P17568,O00217,Q16718,Q9UI09,Q9P0J0,O95139,O43181,P56556,O43678,O95169,O00483,O75380,O75438,O43676
GO:MF	NADH dehydrogenase activity	GO:0003954	2.936308396482529e-16	15.532198333000908	47	1234	26	P28331,O96000,O75489,Q16795,O95299,Q9Y6M9,P19404,O95182,P51970,P49821,O75306,O95168,P17568,O00217,Q16718,Q9UI09,Q9P0J0,O95139,O43181,P56556,O43678,O95169,O00483,O75380,O75438,O43676
GO:MF	oxidoreductase activity, acting on NAD(P)H, quinone or similar compound as acceptor	GO:0016655	6.790905683823117e-16	15.168072301233979	61	1234	29	P16152,P28331,O96000,O75489,Q16795,O95299,Q9Y6M9,P19404,O95182,P51970,P49821,O75306,O95168,P17568,Q7Z4W1,O00217,Q16718,Q9UI09,Q04828,Q9P0J0,O95139,O43181,P56556,O43678,O95169,O00483,O75380,O75438,O43676
[truncated: 1,460 more rows]

## Sheet: Enrichment_Biswas_etal
source	term_name	term_id	adjusted_p_value	negative_log10_of_adjusted_p_value	term_size	query_size	intersection_size	effective_domain_size	intersections
[truncated: 1,669 more rows]

## Sheet: Overlapping terms
	Shared enriched GO terms among the three datasets
	Shared enriched KEGG pathways among the three datasets
