# Supplementary material for: Analysis of human brain tissue derived from DBS surgery
Source: Transl Neurodegener. 2022 Apr 13;11:22. doi: 10.1186/s40035-022-00297-y (PMC9006459; doi:10.1186/s40035-022-00297-y)
Supplement: Supplementary file 4 — Additional file 4. RNA-seq dataset, feature counts in each analyzed sample [file 40035_2022_297_MOESM4_ESM.xlsx]

## Sheet: Sheet1
ENSEMBL_ID	PD12L	PD12R	DYT3L	DYT3R	PD13R	PD13L	DYT1R_C	DYT1L_C
ENSG00000244734	3970524	227311	4072407	2342532	371881	365781	2084944	3800650
ENSG00000210082	234222	2488032	990571	2635941	2971185	4396113	759921	1246335
ENSG00000197971	220086	4087885	400704	3638531	3309217	1755011	125500	486021
ENSG00000198804	87084	1469949	514891	2103393	2093702	1827612	456471	624717
ENSG00000188536	1021225	69399	1499830	771273	117798	126267	691585	1143318
ENSG00000198886	52204	724144	250465	640097	1040817	796294	247649	367287
ENSG00000198727	41953	739180	293030	679057	1002148	823365	240894	271324
ENSG00000198712	36065	570526	302819	612875	843558	683874	156348	217342
ENSG00000198938	26927	426852	262278	409727	625426	625812	144127	166269
ENSG00000198763	29429	374853	169469	420026	571092	452275	119491	161882
ENSG00000198899	23173	352758	155222	333955	527862	402590	120145	158637
ENSG00000198888	26096	315152	176149	387044	499403	371889	87101	135212
ENSG00000198786	16078	319671	178539	285739	439762	405951	77273	96380
ENSG00000131095	17622	520959	39627	289720	340520	116943	5694	36614
ENSG00000123560	51223	485714	103172	142021	292290	198406	12031	27147
ENSG00000075624	164814	224818	122210	148782	145005	144666	21685	143667
ENSG00000211459	14290	143477	56183	147968	160006	191608	38730	63264
ENSG00000087086	54855	138013	93879	104228	101736	99053	22688	107460
ENSG00000135821	31002	117947	96944	98400	157017	123297	29409	37051
ENSG00000064787	8713	161942	21466	213919	136023	74905	6909	16054
ENSG00000021300	7643	140973	21412	133269	119688	68594	6602	17278
ENSG00000165795	4505	79569	37188	104712	128651	65238	16961	21911
ENSG00000099194	11368	153673	29059	58984	86358	61118	6962	11010
ENSG00000166710	131921	35527	43084	69570	30713	27519	6391	52758
ENSG00000205542	29249	69987	29285	93020	49810	47361	3082	29405
ENSG00000108387	5842	101118	15807	95409	69152	49043	3301	10833
ENSG00000160781	4052	75450	8070	93161	78961	45820	3954	12285
ENSG00000180354	5204	73215	11165	89962	59245	56470	3859	9171
ENSG00000120885	4057	59327	47471	59120	56674	52665	9977	13396
ENSG00000168314	5874	80794	9841	63057	58883	44667	3153	9753
ENSG00000156508	17597	53683	22779	57174	45573	34638	5267	37826
ENSG00000078804	3686	65154	10224	78831	53616	39665	3018	10432
ENSG00000091513	11964	133947	26633	8879	48995	27978	1577	2488
ENSG00000151552	4395	79058	19802	59775	55843	31706	1555	4120
ENSG00000265972	153091	14385	17972	21853	12157	10128	2654	18031
ENSG00000047849	3240	65433	8506	69862	54669	37229	2314	7158
ENSG00000111640	9407	53657	22024	42793	54502	37770	7026	19845
ENSG00000167996	18032	59337	23091	35324	48860	38130	6072	17301
ENSG00000013306	51731	4967	48246	31860	6097	5129	32037	58030
ENSG00000197746	29187	48054	26502	29742	37370	33706	3807	29421
ENSG00000136541	7100	65451	13280	49158	52219	40809	2182	4979
ENSG00000198695	2065	38972	20257	36798	50225	57919	9395	16380
ENSG00000168309	2683	62089	23086	30606	51922	38485	5506	10416
ENSG00000120129	151992	9355	12182	5650	15242	2187	2933	13994
ENSG00000167552	11116	86205	14933	19277	37805	29171	3225	8135
ENSG00000170345	133622	14269	10733	3271	19933	5111	3693	16021
ENSG00000143933	11107	52405	19006	30671	42607	35608	3859	10707
ENSG00000173786	6143	63900	20074	27477	41542	38246	1591	4779
ENSG00000046653	4169	53029	22238	22493	45062	35288	5314	5326
ENSG00000113578	3623	47861	6772	58614	43583	23091	3206	5951
ENSG00000251562	34051	34316	29068	41749	19149	11530	2209	17494
ENSG00000198121	3329	42972	8352	59202	40607	24973	2592	4674
ENSG00000101439	2104	32079	27742	27489	33583	41591	6306	9944
ENSG00000184007	5382	40743	9864	55987	36248	20312	2290	6862
ENSG00000080822	6989	57146	11846	26143	40434	28926	1408	3240
ENSG00000113140	5139	42121	1721	59028	44575	14542	668	5824
ENSG00000109107	1801	30268	9675	27496	50595	30959	9940	12612
ENSG00000175899	2927	36346	5915	50178	39853	25391	2727	9493
ENSG00000204592	49537	13740	19643	34153	16222	9371	2719	22904
ENSG00000125730	2426	47186	13842	17612	36070	34419	3578	6746
ENSG00000159346	35881	6553	36932	21698	9193	6123	17795	27488
ENSG00000122545	6369	34575	9603	38043	35011	25873	3470	5980
ENSG00000019582	7306	44500	12799	16265	21421	32938	1208	19452
ENSG00000111897	6278	36213	10750	33869	37164	23381	2495	5507
ENSG00000160307	2758	53286	11426	29380	32911	19193	1384	2720
ENSG00000132475	21946	25653	14611	23716	28705	18956	3214	13632
ENSG00000212907	1565	29368	12424	22798	31003	31898	5269	10985
ENSG00000118785	5146	55583	14434	9667	26326	25696	841	7107
ENSG00000234745	52757	11084	16237	23988	8369	6309	2533	23100
ENSG00000139644	14337	27103	14659	21422	26652	24494	3611	11630
ENSG00000164929	1425	30202	10498	30654	38784	19685	6217	5989
ENSG00000198668	4353	28304	19696	27098	26380	20327	6833	7812
ENSG00000166165	1307	25829	14920	27669	32978	25623	3989	6303
ENSG00000135720	2367	30827	5934	42821	29396	19977	1557	4211
ENSG00000184009	16168	27478	11925	19340	23527	19615	2861	16079
ENSG00000159176	2677	37723	13333	22912	30437	21753	2783	4749
ENSG00000101265	10970	40814	10282	26211	24905	16031	1159	4205
ENSG00000092964	3476	40512	13330	18208	28937	21694	2347	5174
ENSG00000136156	27654	21865	14528	16026	20756	17525	3273	10497
ENSG00000064393	1852	33497	7150	38640	23729	19355	1696	4763
ENSG00000100225	21228	9388	23824	21045	9817	5502	14520	23847
ENSG00000117115	3939	41955	8235	21642	26714	21065	1414	3616
ENSG00000143774	12630	13550	20362	18330	14501	12654	11842	20712
ENSG00000112531	5049	32390	6981	18151	27758	26627	2966	4038
ENSG00000130203	848	19803	12395	25099	22318	24967	5524	12152
ENSG00000137642	26570	22609	15426	10450	15331	16511	2583	8509
ENSG00000169554	4697	31747	1797	27841	28337	17156	1539	4793
ENSG00000158578	23391	1542	19392	11380	3235	3166	20245	34469
ENSG00000149557	2395	37086	8400	21667	24172	17507	1542	3460
ENSG00000089220	2068	30032	10437	21539	26513	15619	2710	6361
ENSG00000130294	1195	29835	4860	21310	29603	23229	1652	2697
ENSG00000134769	1319	28108	7455	27548	27497	17415	2082	2853
ENSG00000168385	4121	22947	6401	16147	32411	23161	3068	5743
ENSG00000104904	17388	10436	23304	16373	8899	8425	7670	18132
ENSG00000108654	15179	21887	12258	13053	21395	11843	2419	12568
ENSG00000071054	3324	25432	6254	30098	21413	14528	1644	5328
ENSG00000110321	8533	24078	7343	17990	22419	17831	2394	6782
ENSG00000110955	5744	22949	8047	17090	22388	16360	4016	10281
ENSG00000148180	4640	34310	6965	12212	19655	16832	1310	7855
ENSG00000152583	804	13666	10087	27766	22216	15950	6243	6437
ENSG00000165424	1263	26580	4180	27739	22818	16029	1041	3194
ENSG00000170759	2646	23398	5806	25821	24023	15254	1354	3133
ENSG00000074800	3686	16991	11487	19010	19718	14298	4534	11057
ENSG00000116741	63284	1679	14201	4100	3498	861	2048	11023
ENSG00000164733	7119	22155	5689	10125	16207	17419	4322	17385
ENSG00000079215	1466	15465	16823	15663	21372	17530	6220	5205
ENSG00000266412	27456	11871	15787	11840	12161	6475	3389	10664
ENSG00000104765	18372	8670	16754	14939	9858	7692	7990	14480
ENSG00000147588	1775	19480	5511	19359	27950	17358	3807	2908
ENSG00000166963	1184	29843	15121	18649	15947	13306	2085	1656
ENSG00000131711	1679	34218	6818	19725	17219	13554	1277	2931
ENSG00000109472	544	13957	9729	19901	23968	19428	4894	4785
ENSG00000167191	2371	31749	17630	7675	19231	15997	865	1168
ENSG00000104833	2518	37385	11287	9394	17379	16544	639	1320
ENSG00000133872	11969	20267	8183	15655	18643	10748	2568	8430
ENSG00000123416	1969	29563	9911	11432	15485	15676	2913	8253
ENSG00000148700	4248	21218	8261	16454	23065	12746	2931	5348
ENSG00000169862	960	20860	7160	21302	22813	15295	2634	3242
ENSG00000136193	1599	21884	1288	19451	26782	16404	2250	3215
ENSG00000080824	2956	23310	6839	21024	19092	13371	1206	4217
ENSG00000204287	7252	24177	4391	8543	13679	19517	519	13801
ENSG00000168710	1210	20613	4785	19292	28317	11949	1602	3612
ENSG00000105290	2618	35978	13683	5666	16695	14756	729	1162
ENSG00000109971	9554	23310	7515	13102	18614	11687	1579	5680
ENSG00000109846	2262	33637	8543	14419	15732	14632	356	1252
ENSG00000136960	3920	35201	10704	5461	17867	15495	463	959
ENSG00000198876	17321	1515	27920	16280	1948	1661	9152	13956
ENSG00000204525	40752	7132	11387	11039	4074	3020	1241	10890
ENSG00000150459	2098	17878	4848	25018	21047	11589	1400	4307
ENSG00000183283	12483	14378	8616	13430	16651	11620	2007	8657
ENSG00000067560	8116	18234	5963	14762	18237	12849	1830	7819
ENSG00000009307	5048	18142	8086	18329	17167	12386	1801	5933
ENSG00000133606	18677	4566	13574	13936	5985	3039	9672	16066
ENSG00000100316	4149	16389	9377	15717	14216	11462	2079	11558
ENSG00000137575	24671	8608	7156	12616	12243	6530	1922	10360
ENSG00000091428	411	20439	4738	4604	28626	17282	3722	3503
ENSG00000136167	37077	5234	9162	8291	5344	3014	1714	12869
ENSG00000172270	6814	6037	12736	26948	9640	7389	3634	8373
ENSG00000171766	1584	18196	7862	8251	22956	17869	1430	3050
ENSG00000147065	17118	11570	10516	12446	11371	7514	1551	9060
ENSG00000115993	2454	20776	4807	20927	15881	10602	1748	3638
ENSG00000087460	5529	14275	11415	14147	13359	10283	2674	7807
ENSG00000137076	10485	16066	7283	14743	9813	9532	1117	10084
ENSG00000173812	5461	19010	6860	12978	14900	11614	2117	5982
ENSG00000110436	607	10842	9554	13151	13654	19680	6702	4494
ENSG00000108946	9251	14759	8183	12772	16844	10169	1559	3952
ENSG00000105695	2697	29897	12991	3309	15266	12055	468	667
ENSG00000179295	1722	19556	3449	19529	18518	10230	1236	2195
ENSG00000197045	1986	16414	4457	20939	18544	10941	1303	1771
ENSG00000070214	2546	27441	6910	11482	14449	10971	580	1337
ENSG00000184226	2444	26554	4150	12889	16377	9555	1405	1881
ENSG00000113558	3092	16991	6152	13550	16661	12892	1657	4002
ENSG00000130066	24253	7411	4374	10578	10682	6764	2111	7936
ENSG00000134308	3101	19643	5993	10164	17405	11968	1677	4082
ENSG00000228253	705	14689	9091	11625	15283	14064	2705	5462
ENSG00000005893	10004	21732	8871	4861	13915	10568	725	2791
ENSG00000182578	2689	19189	5313	2860	14546	14324	2634	11852
ENSG00000115306	960	13425	7861	21224	14351	11041	1553	2700
ENSG00000022840	12181	5576	14956	10956	5417	4212	7052	12635
ENSG00000096384	2707	20386	3749	13673	16253	9148	1719	5314
ENSG00000111275	1052	11682	4832	12026	21674	13990	3040	4416
ENSG00000155980	481	13065	6672	9029	18999	20959	1615	1658
ENSG00000060138	10528	1451	20569	11290	1845	2141	8679	14769
ENSG00000164924	11390	13222	5336	11720	13021	9053	1667	5674
ENSG00000126878	746	15301	1677	22794	16905	10135	1003	2208
ENSG00000175130	1660	24991	4913	7631	15513	12097	986	2256
ENSG00000174748	3132	13588	5242	12486	14694	10921	2041	6899
ENSG00000170315	9586	7969	13803	11330	7471	5958	4250	8505
ENSG00000157514	42620	6530	3564	4523	4911	2733	576	3073
ENSG00000152234	2659	12463	7193	11768	16118	9844	2384	5548
ENSG00000196262	2585	17464	5955	12106	11621	11528	1179	5510
ENSG00000206503	18918	5571	10403	12535	4937	4218	1109	9480
ENSG00000164096	2510	14622	2198	16638	16311	10742	1093	2522
ENSG00000188404	35517	2465	8933	6421	1324	953	1485	9341
ENSG00000179010	1878	17767	4853	13876	14267	8574	1212	3738
ENSG00000148053	504	11941	6964	10239	16879	12752	3291	3048
ENSG00000184014	3992	15062	3831	15247	14409	8447	1252	3085
ENSG00000115053	2232	15277	3982	15794	13451	7938	1208	4667
ENSG00000150625	470	7991	9908	7913	16587	14136	4498	2741
ENSG00000145335	10646	4915	14899	11253	5014	3111	5748	8644
ENSG00000197430	1602	16605	5888	16848	12884	7288	916	2171
ENSG00000165678	3776	10769	4843	10999	16364	10220	2123	4831
ENSG00000081237	31241	3702	9729	4260	3441	2550	1507	7383
ENSG00000129250	696	14010	1719	22132	13401	9002	566	2246
ENSG00000138029	1656	13659	3059	11861	17288	11140	1716	3050
ENSG00000148672	1717	12091	4313	10472	17575	9021	3713	4350
ENSG00000111669	2346	10495	6346	12239	13342	9916	1987	6086
ENSG00000171885	526	11500	3482	12890	17730	11899	2370	2094
ENSG00000165119	8176	11887	6683	9020	11214	7268	1382	6787
ENSG00000169714	6422	11296	7411	9364	12073	7414	1549	6880
ENSG00000176485	1326	21251	1982	13990	12592	8342	532	1958
ENSG00000187164	1184	15112	3519	17890	14042	7978	629	1540
ENSG00000160255	15806	8602	9833	3663	5496	5425	1065	11891
ENSG00000163220	26257	1007	13473	4433	1617	210	1055	13617
ENSG00000150991	8430	11511	6528	8579	10069	8276	1229	6881
ENSG00000151914	1476	27259	1153	10545	10855	8458	659	1098
ENSG00000117632	1743	21910	4745	7142	11861	9920	870	2958
ENSG00000168329	2762	14991	8208	6293	11563	12394	1414	3269
ENSG00000119950	8019	6344	12803	8760	5915	6166	5488	7353
ENSG00000067225	2551	11135	5077	15280	12994	6726	1416	5312
ENSG00000128989	2385	13016	4262	12721	12487	11330	1786	2228
ENSG00000187764	4782	19169	7429	10071	9386	6098	532	2271
ENSG00000204843	1789	16858	3873	13000	13595	6340	1296	2742
ENSG00000064042	1135	16634	3098	13618	15894	6931	767	1342
ENSG00000108953	1171	15020	4754	13228	12666	9233	990	2311
ENSG00000119535	27761	2119	12580	3282	2181	668	1201	9319
ENSG00000114353	7032	10273	6297	10401	9064	7784	997	7142
ENSG00000018625	265	6126	1414	22063	14186	9366	2469	1967
ENSG00000170540	2385	10846	6457	7485	13945	10806	2257	3500
ENSG00000178980	714	15096	6531	10526	10369	9365	2108	2921
ENSG00000146122	831	13304	1817	17062	13007	9358	558	1670
ENSG00000189403	3801	12311	3949	11459	12384	7471	1321	4882
ENSG00000100345	9247	6180	6692	12353	6590	7205	867	7693
ENSG00000164124	2512	19021	3702	4541	14895	10999	257	649
ENSG00000111328	971	13661	4395	11487	13785	9541	1057	1671
ENSG00000185201	24597	2464	11604	5487	3077	2183	729	6388
ENSG00000109332	8077	9869	4959	9220	9781	6885	1931	5695
ENSG00000065809	3612	14373	5162	11657	10361	7811	595	2416
ENSG00000124374	980	13531	2568	17686	10074	8877	633	1573
ENSG00000170915	1299	15622	3777	10879	12181	9114	1584	1419
ENSG00000156298	430	8181	7693	5914	14613	10799	4366	3842
ENSG00000196126	4411	13206	4228	5804	7707	9906	307	10090
ENSG00000189067	21552	5915	7829	5669	4063	3435	938	6121
ENSG00000079819	1187	15296	4261	10360	10886	9932	1026	2515
ENSG00000082146	9961	2439	12308	6722	2791	2124	8167	10659
ENSG00000136238	2170	12239	4679	11321	11771	8953	846	3086
ENSG00000124126	5666	14575	5444	6985	9694	8310	701	3527
ENSG00000166033	823	14061	7611	7572	12106	9127	1464	2056
ENSG00000132824	4905	13746	3458	12083	9017	6947	1176	3447
ENSG00000150656	1805	20820	9162	3928	9902	8539	229	272
ENSG00000168461	2897	9537	5267	9270	14023	8584	1396	2983
ENSG00000143761	6326	9263	6620	7578	8864	7815	1260	6165
ENSG00000092841	5913	9170	4789	11606	6744	7568	1440	6588
ENSG00000127022	3347	14457	4744	7443	10841	8208	1150	3393
ENSG00000273749	1021	12120	5756	8173	11642	10478	945	3439
ENSG00000143549	6244	8328	6990	10445	7512	6839	1157	6041
ENSG00000110315	2709	11409	4121	9002	13704	9671	1047	1748
ENSG00000105701	6106	3619	13018	9174	3728	3312	4571	9575
ENSG00000110876	14866	9377	3950	3737	6237	7414	1481	5981
ENSG00000134243	2736	20572	3310	5426	9125	9834	347	1173
ENSG00000119711	690	11437	4205	8401	12684	11566	1404	1959
ENSG00000144283	855	12951	1806	17761	9809	5742	932	2394
ENSG00000164176	2214	19181	8028	3036	9987	8527	350	335
ENSG00000204655	1747	22656	4617	3956	10056	7653	307	577
ENSG00000197226	1039	12853	6356	7783	11943	7864	796	2696
ENSG00000233276	5154	7837	7535	7969	6177	8034	1665	6927
ENSG00000115677	1865	12256	4062	10668	9834	7448	1389	3773
ENSG00000111348	14075	6207	5706	7192	4706	4739	945	7719
ENSG00000136732	8348	740	10228	5816	1439	1382	8068	15014
ENSG00000084090	1906	11692	3261	8959	11972	8268	1463	3234
ENSG00000166326	1029	12157	2714	13752	10326	7853	772	2118
ENSG00000248527	485	8807	4805	7091	13938	9219	1965	4388
ENSG00000162747	31354	1109	8477	2018	1422	225	994	5097
ENSG00000122566	3505	11328	2933	8116	10555	8192	1221	4716
ENSG00000119280	1330	14819	4100	8383	11736	8324	533	1334
ENSG00000001461	1354	15702	2632	7914	11006	9302	635	1916
ENSG00000147454	12021	1031	12476	7151	1533	1082	5422	9545
ENSG00000132819	8203	1516	10825	7543	2135	1488	6232	12057
ENSG00000115524	9349	9890	2336	6641	10008	3643	1229	6750
ENSG00000011426	1771	16167	6586	6973	9358	8040	201	605
ENSG00000104419	898	13300	3040	13148	10439	6513	507	1734
ENSG00000092199	4086	9749	3477	9584	10176	7611	992	3898
ENSG00000131238	6913	9473	3166	6371	9456	7843	1229	4983
ENSG00000118816	3076	8778	6888	10030	6932	6358	2322	4751
ENSG00000198961	4316	13007	2710	8154	11103	5693	1267	2405
ENSG00000078369	2145	9897	5496	7779	9766	7930	1589	3240
ENSG00000100412	942	12648	2434	5044	13584	8815	1890	2454
ENSG00000115310	1494	12876	4531	8879	9782	6974	1129	2065
ENSG00000175166	1838	9615	5347	6997	10662	7613	1344	4171
ENSG00000215301	9438	6593	4248	7697	8363	5706	768	3828
ENSG00000124098	8110	2404	10875	7606	3074	2444	4877	7018
ENSG00000162722	6922	340	15250	8871	892	794	5232	7861
ENSG00000151726	15747	6822	8652	4233	4691	1622	683	3708
ENSG00000231389	3226	14044	1749	3519	7297	9159	236	6678
ENSG00000140391	973	10459	4908	8458	9990	6983	1578	2536
ENSG00000075142	941	7746	5427	6955	11628	10042	1270	1864
ENSG00000116688	1380	12711	4315	11448	8443	5473	584	1439
ENSG00000123200	1051	10623	1970	14520	9862	5237	626	1781
ENSG00000158828	1333	8494	3818	9585	11530	5766	1626	3403
ENSG00000115365	1817	15861	3793	4294	9994	8015	706	1044
ENSG00000150867	2768	9973	4343	9173	7529	6510	1751	3406
ENSG00000143384	22473	3731	4455	4233	4425	2078	754	3041
ENSG00000159388	22840	2045	5547	2065	5295	2717	963	3624
ENSG00000133313	1187	10660	4132	8651	9705	7411	783	2538
ENSG00000141367	3360	9855	2454	7021	8721	8749	959	3901
ENSG00000151414	2660	9549	1368	10315	11566	7194	801	1561
ENSG00000125462	263	7965	5355	8885	10311	7854	1842	2534
ENSG00000133318	5147	12222	5541	3866	7648	7305	925	2278
ENSG00000187514	1609	10613	5314	11373	6036	6847	401	2703
ENSG00000165092	824	11078	2143	4942	14078	5046	2411	3895
ENSG00000135486	1671	10585	1745	10446	8303	6184	703	4703
ENSG00000180871	30602	806	4497	1363	1067	367	763	4699
ENSG00000161203	3011	8899	5862	7641	7464	4083	1992	4817
ENSG00000109654	1293	12943	3798	5147	10355	8381	544	1045
ENSG00000140319	2146	10290	3165	8379	8595	6776	775	3335
ENSG00000124491	10111	908	617	11567	3966	1800	147	14221
ENSG00000130558	333	7103	5113	2689	8985	11260	5340	2466
ENSG00000168036	1492	6460	881	4188	16723	10015	841	2465
ENSG00000113269	4776	11114	3431	5934	7118	6281	457	3822
ENSG00000153187	2672	7751	4930	7331	9371	6761	753	3219
ENSG00000113013	1774	8541	3623	7736	10154	7073	1219	2615
ENSG00000134982	879	13147	839	5054	7493	9804	2953	2382
ENSG00000140600	769	10379	1712	12287	9375	6231	475	1263
ENSG00000136717	846	10943	4078	5926	8419	9504	616	2152
ENSG00000204681	328	8571	5260	6854	10848	6691	2081	1794
ENSG00000126803	1549	18781	5604	2690	7260	5638	245	320
ENSG00000152291	4101	9624	3879	8414	6873	5059	600	3089
ENSG00000141447	1036	11927	3544	7029	9596	6170	919	1326
ENSG00000166598	2347	11150	2484	7629	8136	6525	532	2716
ENSG00000075785	3652	9162	4459	6331	8002	5497	946	3452
ENSG00000107738	13764	5283	5622	4999	3822	2624	706	4502
ENSG00000084234	5267	6613	4072	6327	8028	5319	1116	4574
ENSG00000100380	1662	9608	2889	7292	9419	6412	1085	2862
ENSG00000034713	2741	8622	4300	6752	8963	6025	1097	2700
ENSG00000197694	840	10485	2053	10184	7655	6365	1318	2300
ENSG00000147416	12365	6983	5162	3499	5057	2763	829	4502
ENSG00000104763	7619	5432	3375	5960	6305	5980	903	5505
ENSG00000100325	5859	1273	10719	6422	1985	1350	4913	8550
ENSG00000105835	23485	1629	4898	3404	2101	947	1032	3567
ENSG00000168906	4746	14182	2649	4051	7301	4885	684	2560
ENSG00000131143	1100	9823	4120	7955	8108	6288	1004	2477
ENSG00000128245	1407	9923	3872	5374	7713	9981	664	1857
ENSG00000084754	1740	9048	3144	6263	8686	8207	1098	2602
ENSG00000189043	603	10440	3802	6628	7761	9326	684	1433
ENSG00000165410	1256	11371	1271	8526	9658	6836	547	1117
ENSG00000117450	881	11077	2673	7518	9539	5781	761	2327
ENSG00000103187	7678	6122	4357	5875	5417	5379	714	4893
ENSG00000103342	6613	3695	7747	8777	3420	1660	3247	5275
ENSG00000167978	3621	8615	6362	7044	5463	3956	753	4577
ENSG00000129538	806	8649	2447	6899	6575	5079	189	9569
ENSG00000150093	4443	8096	3288	10271	7173	4067	409	2354
ENSG00000030582	6104	5949	3694	3815	5118	4948	652	9717
ENSG00000068903	1191	13209	3048	5256	8846	5998	635	1813
ENSG00000099783	1448	9529	1365	9586	7208	6730	644	3464
ENSG00000185787	2085	8343	3902	6492	8957	6359	917	2844
ENSG00000084070	16127	7244	3047	3547	3085	2874	581	3378
ENSG00000168280	507	10405	2841	8214	8366	7119	1280	1122
ENSG00000160710	8027	8348	4792	5050	5417	2859	788	4460
ENSG00000102144	5081	5760	4511	5919	6898	5913	1058	4427
ENSG00000134352	2645	9883	2243	6759	8495	6628	1013	1650
ENSG00000108349	2221	10233	1486	8713	8127	5350	856	2239
ENSG00000164904	392	8612	2837	5675	12107	6354	1268	1913
ENSG00000174607	2136	15722	4831	1118	7362	7421	216	249
ENSG00000060237	1544	9400	1420	9877	6996	5846	1051	2856
ENSG00000112851	2140	8331	1644	8870	8327	7917	669	1080
ENSG00000087274	2320	9061	3547	7711	6714	5343	1220	2978
ENSG00000100030	5868	6426	3772	6418	8179	3514	1288	3371
ENSG00000078114	693	7045	3082	9230	10604	6252	878	1030
ENSG00000163466	7520	5407	4270	5519	4712	4690	875	5655
ENSG00000122218	2724	9989	1508	6978	7641	5782	829	3163
ENSG00000092820	1780	5385	4264	6964	8819	6079	1608	3691
ENSG00000106682	1884	9378	3091	6607	8693	4727	902	3201
ENSG00000143742	2207	6308	1495	6457	10585	6989	1458	2851
ENSG00000135069	906	9581	3898	4586	9224	7150	1486	1388
ENSG00000277586	213	11680	8365	2373	7018	7123	934	497
ENSG00000177807	892	10313	3013	6423	9556	5814	957	1093
ENSG00000163131	19271	2588	2949	2647	2732	1091	648	6021
ENSG00000171867	1577	8787	5636	3799	8301	6492	1232	2043
ENSG00000140941	3339	8126	1830	5832	9648	5358	1177	2462
ENSG00000162734	437	8257	1847	8469	10136	5776	1047	1723
ENSG00000162434	7766	3916	3783	8341	4233	3889	910	4835
ENSG00000164111	2589	7491	1708	6438	8319	6075	653	4202
ENSG00000136205	296	6378	4137	7384	9477	6417	1227	2133
ENSG00000167614	471	8518	3736	4522	9088	7115	1914	1894
ENSG00000122026	3001	6542	4040	7274	5024	5078	1274	4952
ENSG00000112335	1995	7090	4070	6137	8329	5499	1100	2898
ENSG00000162704	8452	5141	4174	4505	5457	4523	686	4069
ENSG00000100605	1735	9039	2875	6917	8231	5617	737	1827
ENSG00000160310	2130	8543	2284	7265	8411	4336	640	3275
ENSG00000166974	2021	10634	2535	5811	7317	5606	894	2066
ENSG00000170113	712	9037	54	9275	10501	6102	434	699
ENSG00000162511	8209	5242	5098	2723	5125	5309	642	4308
ENSG00000172757	2404	8121	5190	5703	5898	5233	658	3433
ENSG00000184144	1028	13525	8530	2583	5344	5181	167	227
ENSG00000149294	1038	14285	7521	1802	7285	3682	352	578
ENSG00000101445	903	8524	4766	5420	7015	7466	1060	1352
ENSG00000198858	7645	954	10833	4968	1488	1005	3466	6127
ENSG00000008294	1459	8870	4378	5003	8349	6376	761	1268
ENSG00000115762	2951	9043	2414	4459	8504	5488	1033	2477
ENSG00000118564	5820	6818	4346	5170	6234	4064	750	3001
ENSG00000142168	880	7972	5169	6188	7745	5542	656	2027
ENSG00000027697	9776	8013	3236	2714	5152	3677	872	2637
ENSG00000196104	1454	11308	2505	5752	7240	6618	374	808
ENSG00000115468	820	10580	3750	4590	7721	7217	396	881
ENSG00000111540	2123	8752	2147	6649	7808	5449	799	2114
ENSG00000260032	1229	8258	525	7189	8433	6332	1376	2478
ENSG00000171368	702	10399	4303	4035	7387	7614	543	774
ENSG00000163563	18381	981	7067	2757	1217	856	628	3867
ENSG00000131171	3027	6357	2085	6238	8429	5948	804	2861
ENSG00000142875	2070	9626	4828	4146	6408	6629	609	1296
ENSG00000107262	3594	3766	7221	7539	3407	2392	2483	5192
ENSG00000143799	1179	8446	4028	5672	6517	6885	776	2059
ENSG00000084453	1054	10799	2801	5313	9148	5539	204	692
ENSG00000159658	1785	9509	1034	6209	7520	7112	539	1802
ENSG00000171051	17548	1550	5827	2339	1554	967	841	4859
ENSG00000135916	273	5034	6201	5807	8285	7026	1385	1446
ENSG00000117519	365	6097	1692	7614	10090	6349	1168	1700
ENSG00000134333	2616	6389	2750	6921	7027	4679	618	3955
ENSG00000049245	1453	8947	2169	7123	7491	5609	343	1777
ENSG00000181061	1345	6938	2391	6066	8791	6114	1382	1853
ENSG00000119699	557	8836	2412	10124	7100	4912	233	690
ENSG00000167526	1447	7006	4028	5987	5438	5270	851	4743
ENSG00000055163	3009	5077	4645	3963	7133	4437	1776	4604
ENSG00000109466	2027	7971	1839	7498	8516	4662	608	1518
ENSG00000169313	814	7046	4554	3589	8718	6720	1444	1731
ENSG00000152377	1239	11792	6086	2881	5596	6354	286	299
ENSG00000175582	1906	7163	771	5842	8969	6566	1073	2028
ENSG00000184602	3041	5691	2232	8111	7329	4402	1222	2260
ENSG00000104067	690	9305	996	8533	7676	5688	562	825
ENSG00000148218	478	8464	2402	8653	7077	4881	477	1678
ENSG00000182670	944	8191	2380	6021	7640	4882	1678	2339
ENSG00000116679	6333	6535	2742	5392	5862	3308	741	3084
ENSG00000177156	7630	4939	6497	3410	3213	3687	714	3894
ENSG00000115091	7559	4998	2283	5330	5421	3266	756	4207
ENSG00000143420	776	9142	802	9340	7099	5031	582	1039
ENSG00000107798	1953	7755	5417	3348	6680	5299	337	2980
ENSG00000139737	1459	13021	3407	2519	7478	5104	316	454
ENSG00000078018	161	10017	3945	5615	4668	6385	1974	974
ENSG00000159200	713	8606	1853	7512	8545	4766	523	1186
ENSG00000102879	9257	2800	3697	3101	2804	3391	919	7726
ENSG00000169504	1293	8880	1802	6787	8480	4618	471	1262
ENSG00000162545	465	6133	4127	6695	6042	6479	2177	1428
ENSG00000165406	5375	1617	8937	5456	2244	1406	3235	5271
ENSG00000100664	1627	7649	2421	7743	6605	4448	728	2316
ENSG00000102226	845	8304	4284	5262	6792	5314	792	1937
ENSG00000109790	722	6942	1634	7322	8796	5993	763	1312
ENSG00000136819	4368	2972	4758	5985	3418	2773	3116	6081
ENSG00000255302	1156	6526	4774	5729	6833	5665	763	2017
ENSG00000162599	665	7811	2233	8509	7760	4025	963	1481
ENSG00000182054	897	6066	3782	2892	8388	6424	1721	3068
ENSG00000137491	435	7392	3406	8273	5485	5378	528	2313
ENSG00000130338	682	8000	3003	8241	6810	5030	366	914
ENSG00000122862	17858	1200	5359	2659	1287	842	450	3269
ENSG00000010256	1359	6902	4066	4543	6861	4805	1064	3290
ENSG00000125648	258	5988	5581	5165	7504	4459	1778	2157
ENSG00000172379	323	6364	2172	6226	10300	5062	986	1444
ENSG00000102804	1000	6207	2058	9313	6522	5312	533	1752
ENSG00000105854	417	6213	3310	6489	8086	5205	1403	1544
ENSG00000082397	1013	10405	3547	3471	7014	5636	239	1316
ENSG00000140575	10227	2920	5821	4680	4058	1075	394	3455
ENSG00000171223	13995	2149	5388	1802	3743	1113	664	3775
ENSG00000111775	650	7953	3707	4736	6775	6237	984	1434
ENSG00000164089	283	6162	2254	6005	10351	3493	1722	2197
ENSG00000137154	1559	6752	2900	7302	4901	4697	564	3671
ENSG00000084733	2097	5983	3050	5091	7272	6225	789	1697
ENSG00000118689	5671	1639	5862	5476	2022	1177	3592	6714
ENSG00000198898	3929	4891	4422	5212	6189	4238	832	2392
ENSG00000183255	2095	6042	2171	7636	5908	5661	541	2045
ENSG00000166340	2707	7572	3006	4269	5244	5027	546	3656
ENSG00000150760	323	6753	984	12775	6946	3136	282	698
ENSG00000166501	4895	5290	5660	4273	3300	2623	2097	3719
ENSG00000140264	3138	5133	4597	5445	4027	3862	1392	4248
ENSG00000100568	1206	7683	1956	6514	6458	4790	1147	2081
ENSG00000095787	2446	6996	2210	6420	6326	4375	842	2202
ENSG00000095637	438	8446	2512	6513	7814	4268	622	1130
ENSG00000133112	2523	5870	3459	6108	4639	4115	899	4100
ENSG00000189058	858	12110	4160	4588	5018	4098	250	587
ENSG00000169100	1152	5655	3595	5036	6097	4034	1377	4702
ENSG00000142669	4932	3802	5134	5931	2960	3042	931	4847
ENSG00000161011	2281	6565	3958	5525	5149	4096	645	3352
ENSG00000128656	312	7298	2902	5053	7477	4564	2101	1795
ENSG00000203879	1075	8196	3585	4447	7126	4801	696	1574
ENSG00000056097	1216	6856	2258	7522	7631	3637	875	1503
ENSG00000054523	1060	10388	169	5500	7791	5204	538	782
ENSG00000132718	1106	9720	4057	3737	6476	5103	691	505
ENSG00000066468	843	10107	1916	5440	7344	4802	463	452
ENSG00000099204	1132	4824	3983	9214	6469	3124	899	1701
ENSG00000166848	1940	7170	2029	6209	6040	4811	698	2376
ENSG00000196419	2254	5715	4670	5168	5762	3649	612	3437
ENSG00000029725	1231	8528	576	6706	7054	5211	566	1323
ENSG00000103260	266	5544	3566	5265	8347	4853	1224	2120
ENSG00000105568	1428	6773	4474	4524	5142	4821	1045	2916
ENSG00000087250	223	6523	4208	5110	6363	6025	901	1735
ENSG00000044115	1189	7981	5020	4173	6506	4268	480	1433
ENSG00000188554	2546	7288	1331	4784	6818	5177	796	2256
ENSG00000213639	1717	3457	2684	7316	7245	5599	1042	1869
ENSG00000166925	531	8421	2887	4814	6815	5655	630	1102
ENSG00000090382	12627	90	3658	2558	1448	492	425	9483
ENSG00000143612	1449	7651	2311	5288	7077	4127	747	2054
ENSG00000250722	1037	9002	1583	3817	7054	3799	223	4109
ENSG00000101782	5721	1815	6665	5007	1692	2286	3096	4240
ENSG00000079246	3624	6674	3391	5391	5113	3272	541	2499
ENSG00000015171	796	7209	1190	5485	8030	6106	661	996
ENSG00000086061	2859	7505	1041	4575	7580	4341	646	1892
ENSG00000116209	2910	7573	2973	4045	5974	4691	488	1784
ENSG00000120742	1986	5166	3398	5303	7119	4455	855	2152
ENSG00000103740	315	5977	918	6939	7559	5285	1532	1904
ENSG00000166086	1375	10781	2216	4178	5911	5057	232	618
ENSG00000034152	6118	612	8510	5519	684	855	2309	5723
ENSG00000131242	1373	7107	1463	8379	4896	5276	688	1145
ENSG00000044574	3812	7351	3811	3031	5203	4006	430	2663
ENSG00000174231	2607	8158	2406	5264	4743	3254	660	3119
ENSG00000135404	1404	5708	4673	5867	4991	4203	508	2828
ENSG00000022277	2272	6354	2841	5454	5893	4763	586	2012
ENSG00000138071	4673	5776	2646	4859	4399	3854	715	3245
ENSG00000171130	388	6241	4452	4634	6762	4594	1500	1592
ENSG00000078269	723	11360	0	7241	6251	3918	120	410
ENSG00000129353	7244	4586	1795	5432	3898	2449	768	3748
ENSG00000100242	2142	6166	5108	4248	5156	3256	547	3232
ENSG00000155849	2007	11192	3235	2806	4996	3215	457	1900
ENSG00000110880	2517	6355	2166	8042	4791	3333	460	2091
ENSG00000158526	427	5723	1471	8479	6670	4782	487	1694
ENSG00000092621	506	8752	1753	4610	7164	4420	858	1556
ENSG00000163539	1035	9680	3608	2229	6252	5062	639	922
ENSG00000007237	1149	8380	1504	7104	5175	4692	302	1074
ENSG00000196924	5215	272	4635	8936	2471	654	587	6517
ENSG00000010278	1462	9140	3757	4551	5104	3927	334	967
ENSG00000131236	5495	4737	2944	4017	4828	3247	553	3408
ENSG00000145675	1388	6888	1086	6056	6590	4974	517	1661
ENSG00000170458	3445	1786	3078	3057	4180	3474	336	9796
ENSG00000082996	4443	7893	3366	2886	4859	3438	296	1918
ENSG00000170775	1003	10580	4781	2010	5799	4539	161	207
ENSG00000182944	2495	6467	2073	4916	5676	3517	532	3294
ENSG00000165280	2496	5516	2120	4553	6090	4429	585	3053
ENSG00000125818	3526	3772	5163	4000	2520	2857	2490	4462
ENSG00000165672	1418	5371	2489	4459	7922	4739	668	1700
ENSG00000158710	11677	1437	2999	6529	1448	1206	269	3143
ENSG00000090861	764	8470	1379	4081	6641	5137	549	1628
ENSG00000142541	1830	5139	2784	5654	3976	4127	596	4507
ENSG00000122406	1667	5980	2186	6255	4505	3273	571	4076
ENSG00000104267	1950	10246	2680	3477	4605	3331	647	1526
ENSG00000108518	3388	4658	4111	4276	3276	4176	523	4024
ENSG00000158985	3367	4364	3833	4635	4953	3482	814	2965
ENSG00000123472	544	5504	2138	5025	7873	4606	933	1781
ENSG00000143157	692	8603	870	6616	5864	3918	436	1381
ENSG00000101558	2236	6385	2592	4708	5153	4650	669	1967
ENSG00000049089	776	9567	3017	3346	6716	3879	243	754
ENSG00000135535	5232	4799	3700	3487	4816	2959	527	2729
ENSG00000116675	835	9438	3862	1335	5959	6157	312	342
ENSG00000143119	9000	3579	2977	2155	3366	2123	573	4438
ENSG00000242808	990	7889	1912	3167	6675	6389	489	652
ENSG00000028137	9686	1707	4902	3139	1461	1963	466	4785
ENSG00000225733	906	5732	3376	6192	5735	4199	679	1206
ENSG00000118515	5287	12711	1887	688	4149	1833	295	1174
ENSG00000173369	484	10187	2129	2460	4879	5665	238	1967
ENSG00000186591	2592	4733	3522	5500	4163	3062	1683	2732
ENSG00000159228	956	8778	3291	3275	5363	4587	424	1237
ENSG00000117592	2025	3624	2929	5744	4765	4158	1591	3072
ENSG00000147526	1934	7030	1555	4971	5948	3772	605	2049
ENSG00000162174	298	7040	2417	5527	6769	3666	977	1147
ENSG00000142347	10160	1579	5241	2189	1479	1641	606	4875
ENSG00000111913	14808	1015	3427	2787	693	189	703	4142
ENSG00000180304	2360	4240	3427	5303	5164	3621	1145	2484
ENSG00000126945	3569	5290	1994	4451	5330	4037	616	2326
ENSG00000073849	1389	6419	2408	4114	5442	4988	755	2074
ENSG00000167986	1494	6099	3639	4747	5116	3328	876	2290
ENSG00000075415	2097	4985	2206	4761	6344	3012	837	3119
ENSG00000129515	1644	5486	881	7727	5857	3799	334	1630
ENSG00000119922	7821	4432	3199	4226	3361	2270	341	1698
ENSG00000159423	181	3162	3664	3868	8833	5309	893	1415
ENSG00000225630	352	4671	2095	4814	6843	4857	1599	2019
ENSG00000010810	1812	4587	2907	5983	5560	3099	892	2342
ENSG00000170275	886	6227	1128	8810	3735	3941	398	2030
ENSG00000132341	1222	5595	1704	5304	6387	4279	610	2043
ENSG00000103994	1911	6326	1865	5613	6058	2325	789	2204
ENSG00000119335	920	5590	1947	7709	4655	3845	522	1888
ENSG00000137409	1183	6613	1820	3487	6170	4816	851	2128
ENSG00000196565	25261	294	0	104	161	44	395	738
ENSG00000182149	2539	5794	2437	5231	5180	2745	459	2609
ENSG00000085063	704	5847	681	6636	6736	3559	937	1882
ENSG00000109099	1126	8621	2995	1833	5617	5399	371	1014
ENSG00000197249	10727	3244	4479	2145	1328	1394	347	3230
ENSG00000180628	3651	3128	3128	4361	3408	4280	1809	3053
ENSG00000071242	362	6383	2453	7086	5175	3994	202	1069
ENSG00000174238	1765	5504	2670	5336	6019	3073	706	1603
ENSG00000164292	344	6675	2225	4618	6605	4407	725	1003
ENSG00000159352	1340	6155	2145	4863	5181	4132	560	2161
ENSG00000152795	1634	6536	1763	4695	5620	3823	457	1985
ENSG00000123240	2526	4458	2796	5901	3128	2273	1918	3484
ENSG00000163513	6726	3229	378	7354	3628	1552	620	2978
ENSG00000101608	6131	2229	2823	5690	2866	2133	419	4163
ENSG00000033627	925	8250	1697	3903	5270	4291	608	1471
ENSG00000166313	652	7708	2371	3787	5434	4823	631	957
ENSG00000115415	5075	3974	3364	4897	3393	2848	520	2266
ENSG00000176871	639	5359	2463	4884	5607	4052	1607	1695
ENSG00000137845	3804	6126	1465	3543	4803	4142	547	1844
ENSG00000089053	1484	8106	1392	4223	4885	3610	506	1979
ENSG00000128872	545	5172	1271	3452	7433	6046	1187	1077
ENSG00000110958	1242	6770	2620	3764	5528	4189	488	1534
ENSG00000167815	782	4812	3232	4764	5027	4182	893	2426
ENSG00000163902	3826	6667	1838	3541	3926	2602	527	3189
ENSG00000162368	1412	5135	1172	6458	5550	4275	580	1510
ENSG00000106052	2915	5073	4015	4026	4729	2885	579	1859
ENSG00000134294	3669	7864	3243	2865	3877	2979	252	1307
ENSG00000107863	643	7516	826	6176	5010	4493	552	833
ENSG00000261371	9225	1344	2815	6087	2468	782	470	2856
ENSG00000131669	4042	3636	2634	2767	4074	3348	566	4932
ENSG00000148175	1847	4279	1700	8825	3823	2459	656	2365
ENSG00000130830	4862	1444	3540	4414	1457	1057	2826	6347
ENSG00000080503	1423	4978	1647	5634	5372	4382	598	1910
ENSG00000165802	183	5558	1900	2618	8556	4297	1414	1394
ENSG00000174718	13414	1180	3659	1919	1268	959	559	2936
ENSG00000075711	822	5983	2128	6196	6035	3565	376	740
ENSG00000074416	332	4756	2442	5364	5355	4543	1201	1825
ENSG00000180353	6730	4397	3105	2176	2422	2540	441	3922
ENSG00000230989	1301	6045	1323	4456	6147	4251	708	1502
ENSG00000175567	3758	2450	1914	3310	2231	3811	1053	7188
ENSG00000066084	1652	8367	3200	3270	4816	2965	348	1074
ENSG00000023287	1427	7614	1593	3205	4991	5181	732	937
ENSG00000182902	210	4801	2753	4112	7058	4554	1115	1070
ENSG00000257093	835	6263	2714	4940	4641	4621	515	1142
ENSG00000145284	652	8386	1875	3809	5006	4905	635	382
ENSG00000116288	749	4902	2766	4795	6172	4105	494	1651
ENSG00000198830	1677	5506	1357	4391	4778	3866	549	3456
ENSG00000012660	4067	7308	3265	2017	3654	3127	544	1592
ENSG00000174444	1536	5792	1813	5627	4034	2861	569	3331
ENSG00000153310	5014	5197	3633	2745	3266	2881	559	2256
ENSG00000085788	801	5576	2052	6005	5424	4118	554	998
ENSG00000086232	2624	3529	2886	4071	3821	2632	2060	3898
ENSG00000125868	817	5197	2119	5625	5405	4259	656	1349
ENSG00000089006	729	4766	3317	4542	5023	4868	589	1587
ENSG00000146535	661	5868	1711	6455	5362	3120	787	1446
ENSG00000163736	10029	31	1252	11864	74	2	9	2126
ENSG00000137312	1516	5193	2534	4187	5109	4121	512	2123
ENSG00000130956	229	6077	1782	6869	5345	3376	585	990
ENSG00000115414	98	1316	0	14630	6062	2040	125	967
ENSG00000149273	1869	4811	2850	4635	3392	3372	620	3643
ENSG00000131724	3867	5754	2454	2924	4288	4193	283	1421
ENSG00000134644	1264	5504	4240	4458	4346	2996	565	1762
ENSG00000147403	1298	3919	2706	4881	3763	3711	545	4284
ENSG00000187231	720	7021	1038	6216	5782	3122	261	899
ENSG00000132639	158	7430	3341	2925	4904	4491	916	881
ENSG00000126524	772	7123	1260	4484	5975	4095	332	978
ENSG00000129625	2218	4995	2321	3551	5238	3938	948	1789
ENSG00000211584	1049	6592	3320	3148	4358	4557	656	1297
ENSG00000144381	1035	5667	1645	5509	4946	4019	706	1431
ENSG00000077097	1195	4542	3427	5079	5201	3402	540	1546
ENSG00000113575	2337	5590	1615	3718	5174	3713	715	2007
ENSG00000079459	1345	6792	3256	2914	5158	3132	595	1671
ENSG00000144746	3047	5069	3160	3359	3910	3401	543	2313
ENSG00000105643	773	6163	2424	6046	4149	3481	175	1433
ENSG00000126698	1076	5468	1646	5863	5343	3161	485	1582
ENSG00000148730	2869	3438	2586	4006	3876	5046	776	2026
ENSG00000167460	2716	3968	2212	6509	3716	3028	260	2198
ENSG00000141580	854	6440	1337	4868	5024	4304	549	1200
ENSG00000129422	663	9568	2261	3433	4193	3446	323	644
ENSG00000198840	229	4531	2761	4252	4573	5215	937	2017
ENSG00000138279	1869	5376	1508	4796	5205	3011	553	2178
ENSG00000006007	2491	4815	2878	4401	3481	3522	994	1825
ENSG00000116489	6156	4043	1966	3085	2850	3057	467	2754
ENSG00000078596	403	1130	955	12904	4499	3742	139	576
ENSG00000156515	1613	4960	2641	4438	4198	2900	985	2591
ENSG00000145293	719	6262	1187	4450	5703	4096	597	1280
ENSG00000102316	944	4534	3366	4610	4777	3807	367	1884
ENSG00000152102	565	5314	2269	4329	5370	4978	468	965
ENSG00000102409	654	5737	2242	4501	5393	4050	469	1208
ENSG00000088986	860	5580	3343	3822	4476	4451	427	1280
ENSG00000106153	896	5476	2411	3927	4722	3961	766	2079
ENSG00000196814	473	7213	2213	3066	5097	5267	193	707
ENSG00000116133	594	11202	1454	531	5927	3955	195	352
ENSG00000057608	2844	5266	2349	3572	4142	2612	492	2931
ENSG00000107581	1269	5889	2625	4840	4602	2697	499	1757
ENSG00000136485	964	6001	1641	4684	5169	3692	526	1486
ENSG00000147604	1381	4550	2696	5209	3582	3412	555	2774
ENSG00000143248	125	920	0	16051	5278	1300	147	274
ENSG00000163162	14096	1380	2617	1741	742	680	386	2421
ENSG00000062716	11461	2149	4124	1382	1535	1238	351	1801
ENSG00000138760	1126	8350	2360	3014	3925	3818	383	1051
ENSG00000078674	1150	5455	1799	4265	6085	3188	543	1539
ENSG00000143149	1323	5318	1654	4153	5730	3419	740	1629
ENSG00000018236	386	7487	530	4763	6928	2488	744	609
ENSG00000166913	2562	5098	2701	3532	3693	3232	462	2580
ENSG00000183044	184	6849	2946	2863	5643	4184	525	629
ENSG00000131051	3416	5493	3035	3359	4072	2190	492	1759
ENSG00000169764	1031	4685	2324	5131	4758	3357	768	1749
ENSG00000104870	2932	2365	4201	2699	3358	3004	384	4855
ENSG00000214253	917	6302	1937	3977	4214	4157	635	1641
ENSG00000227051	269	7246	1327	4664	4872	3889	868	639
ENSG00000178952	859	4859	2413	3636	5690	3444	730	2124
ENSG00000164402	565	9601	920	3888	4790	2992	363	626
ENSG00000169398	710	6435	1307	5305	5316	3452	443	760
ENSG00000120727	2628	4814	2992	3165	4829	3226	450	1623
ENSG00000253719	878	6078	1236	3967	5976	2945	779	1862
ENSG00000014641	874	6267	2474	3694	4448	3796	501	1631
ENSG00000103540	764	5746	1343	7276	3900	3841	255	548
ENSG00000141959	689	4926	4218	3876	4194	3275	552	1923
ENSG00000023191	1087	6396	2412	2789	4530	3402	307	2724
ENSG00000165443	658	6871	1580	3297	6142	4290	293	510
ENSG00000175575	367	5502	1071	5963	5254	4013	458	992
ENSG00000196586	550	6097	1272	5227	5529	4012	333	598
ENSG00000118680	3255	3485	2832	4434	3385	3047	402	2776
ENSG00000163464	16013	166	3005	754	607	209	354	2485
ENSG00000254087	9118	2438	2293	2387	1401	1756	699	3419
ENSG00000102241	567	5333	2534	5270	5270	2858	468	1180
ENSG00000107372	3752	4111	3251	3429	4228	2228	511	1886
ENSG00000187957	652	6503	4489	2193	5378	3530	311	328
ENSG00000178988	1020	4607	951	5741	5431	3649	504	1465
ENSG00000072778	1230	4043	382	5381	5969	3081	910	2365
ENSG00000167658	869	4263	3038	3345	3951	3324	953	3601
ENSG00000100994	524	4779	2949	5343	4495	3592	497	1109
ENSG00000107331	542	9069	3592	1413	4868	3234	164	390
ENSG00000133835	1128	7550	1342	3724	4860	3223	360	1042
ENSG00000145362	515	7539	2129	2553	5279	3552	818	801
ENSG00000079308	2520	2981	1412	6605	3278	688	1836	3856
ENSG00000096746	1099	4463	1955	5147	5539	3260	478	1235
ENSG00000096060	7706	8292	2	1857	2517	1829	73	882
ENSG00000126432	1176	4581	1837	4312	4621	3832	823	1968
ENSG00000101474	4182	4463	4193	1874	2691	2608	438	2694
ENSG00000143226	10464	1750	2815	1449	1438	1928	503	2738
ENSG00000134440	1375	4893	1713	3965	5758	3241	516	1557
ENSG00000139613	612	5543	1588	5275	5272	2881	506	1331
ENSG00000100650	3400	5291	2258	2684	4344	2272	393	2314
ENSG00000059728	14317	805	2760	1101	708	696	431	2088
ENSG00000182768	312	4654	2257	4292	6002	3093	865	1386
ENSG00000173020	3419	3216	3123	2674	3726	2773	712	3197
ENSG00000184113	176	1707	0	15818	3558	1255	72	244
ENSG00000160014	978	4226	3191	4060	4225	3136	799	2205
ENSG00000112303	11574	644	4114	1474	733	132	493	3637
ENSG00000113141	1613	4290	3609	5153	3686	2424	398	1559
ENSG00000155096	1493	4999	1473	3635	5586	3562	548	1432
ENSG00000111961	386	5273	639	6011	5579	3385	492	960
ENSG00000170271	2457	6829	2985	3688	2757	2269	511	1221
ENSG00000107897	655	5338	2472	5665	4572	2711	582	714
ENSG00000118971	758	4552	1453	4291	5596	3878	866	1315
ENSG00000012171	633	10518	2266	3464	2916	2193	167	546
ENSG00000183230	498	5884	1860	5460	4903	3543	174	380
ENSG00000136478	522	6212	527	5226	5505	3443	334	928
ENSG00000149485	429	7241	1571	3239	5220	3407	506	1072
ENSG00000132670	849	5310	2426	3783	4421	3506	777	1604
ENSG00000127603	1569	6461	3340	3961	2687	2625	339	1668
ENSG00000050165	234	4976	3174	6105	3363	3375	635	779
ENSG00000167468	493	4379	3889	4165	3947	3818	461	1462
ENSG00000133639	10253	1116	3555	2412	1435	984	430	2402
ENSG00000134824	158	5682	2232	3178	5734	3161	1015	1423
ENSG00000106261	992	5481	2175	6238	4520	1357	401	1417
ENSG00000064726	1015	4965	2200	3280	4714	4403	783	1207
ENSG00000148516	623	4431	1466	4606	5908	3306	844	1371
ENSG00000184432	1843	4042	827	5429	4764	3727	473	1430
ENSG00000087191	740	4382	3411	4617	4028	3091	545	1696
ENSG00000080815	2759	7190	1778	2003	4377	2916	319	1150
ENSG00000018189	784	6120	1258	3661	5819	3515	480	849
ENSG00000152601	5123	1986	3429	4060	2058	2166	797	2844
ENSG00000111229	4007	3994	2505	3108	2624	3312	424	2441
ENSG00000144028	1702	3995	3729	3965	3012	3179	459	2340
ENSG00000135932	2871	4662	1263	3506	4761	3183	430	1704
ENSG00000116786	353	4229	3378	3004	5774	4145	448	1029
ENSG00000083290	455	4995	2728	3375	6073	3582	531	591
ENSG00000140988	1606	4063	2358	3472	2569	3171	575	4515
ENSG00000071127	3440	3843	1878	3752	3925	2029	483	2926
ENSG00000132589	4656	3058	3165	3513	2491	1601	749	2973
ENSG00000063854	2176	3409	2453	3403	2630	2411	1928	3689
ENSG00000155926	11812	3244	288	535	1750	1297	374	2771
ENSG00000134313	2228	6646	734	2241	4471	4263	419	1059
ENSG00000077147	1873	3911	3517	4208	4072	2712	515	1236
ENSG00000205531	964	5453	2347	4007	4601	2829	473	1346
ENSG00000086598	2247	4836	1442	3592	4492	3327	504	1573
ENSG00000170348	2172	5767	1282	3701	3480	3360	362	1867
ENSG00000115956	6155	1202	4733	1962	1588	1769	463	4108
ENSG00000108298	1112	4507	1742	4234	3351	3656	476	2894
ENSG00000119537	468	5538	1651	4985	5206	3133	207	738
ENSG00000135926	2503	4932	1737	3084	4749	2369	589	1895
ENSG00000100234	234	2418	1063	12109	3520	1280	408	814
ENSG00000057704	2367	5033	2089	4554	3391	3214	248	926
ENSG00000231500	1333	4021	2260	4569	3110	2797	470	3229
ENSG00000102934	750	8000	3114	1908	4311	3364	124	215
ENSG00000125304	4523	3359	1942	3705	3031	2431	427	2365
ENSG00000069329	1808	5551	2529	2512	4503	2807	365	1688
ENSG00000149932	700	4742	1287	4482	4527	3654	544	1790
ENSG00000165566	651	5424	3125	2821	4196	4584	354	571
ENSG00000101400	169	3060	2741	4338	5716	3346	862	1444
ENSG00000122378	225	3889	2264	4367	5634	3570	692	1034
ENSG00000132692	122	3430	3566	2354	5682	4576	1069	846
ENSG00000116661	189	4110	2240	3066	6574	4057	608	787
ENSG00000119801	3697	3448	3276	2942	3336	2468	435	2029
ENSG00000116459	1451	5120	1284	3169	4968	2816	642	2166
ENSG00000170242	1107	5482	784	5071	4279	3238	343	1271
ENSG00000135387	1618	6077	1484	3260	4676	2455	540	1448
ENSG00000065154	1183	4080	2146	3379	5627	3036	679	1420
ENSG00000198843	2760	4207	1016	3138	4503	3493	825	1580
ENSG00000005483	2118	4390	1597	4911	3998	1750	555	2199
ENSG00000173473	811	3943	567	7819	4188	2583	361	1243
ENSG00000117408	730	7392	2892	1205	3945	4098	406	832
ENSG00000117394	457	2817	439	11475	3803	1280	275	930
ENSG00000100644	3705	3787	1184	2845	4068	3033	613	2235
ENSG00000108100	1748	4274	3199	3743	3574	2794	697	1427
ENSG00000067064	1821	4847	825	2259	5768	4080	633	1182
ENSG00000167315	565	4841	1361	3612	6082	2893	547	1504
ENSG00000145555	332	4572	430	5240	5563	3458	661	1128
ENSG00000094916	454	5637	2122	4714	3773	3298	541	832
ENSG00000162521	1484	4748	1513	3724	4570	2797	447	2086
ENSG00000138443	465	5116	1710	4154	4692	3467	696	1062
ENSG00000134548	517	4377	635	4792	7016	2868	404	740
ENSG00000112308	1988	4207	1785	3579	4140	2826	767	2046
ENSG00000112576	4592	3403	1835	3497	2603	2012	396	2979
ENSG00000168918	2725	4324	1770	1960	3046	4088	550	2833
ENSG00000069535	133	5314	1242	5914	5157	2353	495	663
ENSG00000168610	4380	3382	1561	3413	3536	2227	375	2331
ENSG00000135624	900	5303	2092	4305	4179	2315	457	1653
ENSG00000135744	207	4181	1352	5207	5355	2323	1085	1469
ENSG00000172115	865	4230	1436	3403	4760	4324	922	1234
ENSG00000099797	631	5633	1456	3264	4462	3955	457	1276
ENSG00000072803	624	3912	966	4445	6118	3571	587	885
ENSG00000167755	714	9879	2244	947	4163	2838	101	211
ENSG00000143546	7734	409	5448	1613	419	74	292	5092
ENSG00000116044	2472	5321	2030	2285	4295	2998	363	1289
ENSG00000180817	766	6452	2940	3975	3590	2236	335	756
ENSG00000197102	722	7089	1539	4209	3726	2345	287	1133
ENSG00000078618	3296	4002	607	3253	4445	2633	723	2071
ENSG00000183773	170	3667	2732	3890	4927	4030	661	945
ENSG00000196531	1052	4276	2820	4076	3343	3150	418	1865
ENSG00000198894	520	5335	1055	4412	4219	4284	442	703
ENSG00000165916	612	3991	2122	4522	4119	2670	787	2092
ENSG00000159720	3232	4352	1775	2411	2643	2929	582	2965
ENSG00000138758	457	3764	1361	4704	5657	2826	627	1487
ENSG00000138449	3810	2620	1731	4310	3733	1360	304	3007
ENSG00000133104	1058	5299	1465	3581	5112	3012	344	937
ENSG00000112146	2734	2080	3360	4278	2331	1443	1603	2963
ENSG00000006125	1451	5665	933	3378	4412	2625	756	1554
ENSG00000164754	1499	3948	2676	4122	4179	2543	539	1230
ENSG00000168675	574	5088	2123	4513	4021	3495	319	599
ENSG00000139793	1138	6156	3460	1914	4209	2924	345	558
ENSG00000089063	982	5100	1080	3113	4360	4269	358	1423
ENSG00000172775	814	5139	613	4841	4212	3293	434	1320
ENSG00000082074	5615	1880	3340	2518	1729	2683	402	2451
ENSG00000150672	466	6751	733	2898	3920	4251	857	704
ENSG00000204628	1717	3279	1549	3449	3173	2575	615	4152
ENSG00000089693	1276	4225	2293	3374	3813	3470	527	1530
ENSG00000159713	636	7104	1268	2895	4299	3594	166	543
ENSG00000179364	418	6264	772	2566	4878	4286	305	992
ENSG00000147684	329	5026	2269	3207	3945	4473	487	729
ENSG00000206172	2616	146	4198	1858	224	243	3092	8072
ENSG00000105254	604	6090	2366	2898	3996	2943	381	1111
ENSG00000177885	3274	3769	2637	2545	2510	2971	402	2275
ENSG00000156976	2259	5314	1362	3502	3497	1999	548	1853
ENSG00000153147	1507	4750	405	5283	4020	2850	393	1073
ENSG00000179950	854	4797	1593	3159	4290	3210	555	1790
ENSG00000155368	443	5078	2061	2490	4479	4128	409	1145
ENSG00000051108	3162	4172	834	4478	3482	1887	268	1924
ENSG00000158864	980	5082	1999	2621	4195	2887	525	1912
ENSG00000112081	1605	4185	1289	4074	4049	2939	440	1591
ENSG00000103034	85	4066	865	4110	5721	2888	1234	1200
ENSG00000138434	968	5250	39	5325	4672	2936	254	710
ENSG00000160445	2553	2200	4280	2287	2986	1283	1697	2861
ENSG00000120948	855	4626	1423	4101	4849	2383	412	1494
ENSG00000100906	9077	2753	799	2149	1892	1193	259	2009
ENSG00000124299	719	5040	1210	2996	3826	3758	469	2095
ENSG00000091129	248	4228	2458	2828	5795	2838	868	848
ENSG00000066032	184	4118	1836	3017	5888	3501	765	765
ENSG00000105220	587	3905	2617	3943	3499	3047	598	1848
ENSG00000011454	686	5263	1776	3571	4151	3371	328	893
ENSG00000126351	220	4060	2762	3296	4979	3208	614	899
ENSG00000180739	837	4644	2674	4287	3440	3100	181	867
ENSG00000172466	1429	3889	1821	3809	4273	3168	423	1206
ENSG00000103479	3329	4301	1173	3286	2889	1925	518	2590
ENSG00000130985	1898	3810	1669	2405	4086	3938	455	1744
ENSG00000100427	166	2682	3624	2536	5587	3311	917	1164
ENSG00000149218	1004	7650	1976	2494	3061	3069	263	447
ENSG00000145337	970	4455	1072	3444	4485	3462	456	1603
ENSG00000196235	579	4475	1060	4893	4542	2428	360	1610
ENSG00000119900	3736	3527	1522	2429	2757	4287	416	1257
ENSG00000160209	573	3364	1776	4035	4909	3562	443	1267
ENSG00000109046	2517	6191	764	1709	3971	2226	280	2260
ENSG00000134516	3668	3016	3843	2461	1511	1537	327	3542
ENSG00000124226	1092	3954	2674	4864	3216	2505	290	1303
ENSG00000090863	1905	5279	2404	2534	3672	1447	469	2150
ENSG00000109189	241	3705	876	3890	5381	4492	576	691
ENSG00000106278	220	5072	1851	3077	5069	2631	1114	817
ENSG00000142208	1618	3665	1675	3319	3916	2382	662	2608
ENSG00000063322	689	4245	2028	3057	4855	3204	416	1334
ENSG00000196628	479	4237	2592	4223	3678	2825	412	1375
ENSG00000144848	1746	4605	1311	3249	3958	3121	374	1431
ENSG00000152558	3481	2527	1435	3105	3645	3107	396	2091
ENSG00000081154	996	3985	1150	3133	4393	4668	494	963
ENSG00000070756	1940	3149	1486	3242	2922	2586	521	3885
ENSG00000127955	1039	7263	1993	1442	4552	2873	193	336
ENSG00000031698	1143	5171	1599	2382	3843	3639	321	1587
ENSG00000100364	394	4648	2447	4551	3732	2676	249	978
ENSG00000109339	202	4271	1052	3828	5623	3000	855	827
ENSG00000197006	1182	3390	1429	3332	4243	3373	963	1730
ENSG00000180448	3745	1871	3970	2408	1318	1318	424	4562
ENSG00000108262	417	3842	2856	3093	5206	2214	919	1068
ENSG00000136436	1939	4647	1992	3223	3887	1878	274	1746
ENSG00000127884	303	4431	2265	3280	4346	3228	447	1282
ENSG00000129657	5488	1424	3330	3625	1767	1722	547	1654
ENSG00000118705	1876	3169	3099	2486	2884	3140	386	2513
ENSG00000129675	1154	3398	1250	3462	5348	2938	422	1543
ENSG00000104388	1516	4200	1257	3221	4212	3376	605	1125
ENSG00000124767	548	3787	1820	3190	4854	3729	522	1045
ENSG00000231925	3991	1180	4168	2920	1860	2052	471	2834
ENSG00000160593	9625	374	2752	1045	573	318	532	4243
ENSG00000107957	236	3921	126	7530	3223	3495	227	679
ENSG00000114503	509	3905	1674	3403	5064	3086	551	1241
ENSG00000119396	1864	4162	2639	2259	3912	2902	457	1229
ENSG00000005022	822	3863	2629	3271	4184	1962	807	1882
ENSG00000146005	155	2135	1890	4922	5478	3600	605	634
ENSG00000146729	580	4056	606	3272	5317	3534	813	1233
ENSG00000090273	509	4621	1886	4523	3640	2787	296	1146
ENSG00000197329	9123	2206	1815	1053	2096	1227	271	1587
ENSG00000117335	7340	2047	1598	2459	2031	1348	422	2122
ENSG00000147274	1129	4285	1078	3871	4532	2724	272	1470
ENSG00000173848	421	3341	1123	7051	3386	3234	230	569
ENSG00000167778	779	4665	998	2852	4887	3294	542	1317
ENSG00000019144	463	7635	1535	3231	3320	2633	157	351
ENSG00000136003	1401	4101	1552	3276	3674	3353	424	1534
ENSG00000054690	622	9567	767	1192	3135	3726	118	186
ENSG00000123505	2966	4437	984	3495	3361	2491	370	1200
ENSG00000151247	815	3641	1230	4488	4965	2779	404	974
ENSG00000062194	1749	4400	1400	4019	3488	2670	375	1157
ENSG00000072110	6338	389	3558	4352	1085	419	321	2793
ENSG00000177731	2826	3117	3001	2490	2532	2068	406	2801
ENSG00000111679	4697	1207	3697	1938	1273	1628	423	4377
ENSG00000143162	1748	3716	2413	3162	3047	2197	519	2437
ENSG00000152518	4984	2018	3025	2032	2048	2298	382	2443
ENSG00000108679	620	7046	1299	2916	3474	2755	177	934
ENSG00000013561	945	3838	1079	4968	4394	2336	533	1109
ENSG00000120438	1039	5336	346	4369	4042	2369	346	1354
ENSG00000171314	902	3371	1345	2844	4763	3689	729	1543
ENSG00000099246	1562	3670	816	3375	5324	2389	718	1330
ENSG00000100243	668	3530	1573	4116	3801	3736	543	1209
ENSG00000146278	4001	1873	2882	2711	2371	2151	512	2639
ENSG00000109062	1485	2317	3312	3263	4122	2214	496	1930
ENSG00000107521	2741	2150	2685	2879	2161	2426	967	3109
ENSG00000188612	995	3306	1970	3847	3839	3252	481	1411
ENSG00000157103	344	4558	863	5386	5429	1888	365	239
ENSG00000165168	2366	3176	2884	899	2804	3296	232	3411
ENSG00000089157	1112	3876	2353	2874	2728	2780	389	2953
ENSG00000108669	2786	4350	1317	2433	3142	2379	309	2348
ENSG00000184221	265	5486	2297	3277	3904	2954	388	488
ENSG00000155827	756	3745	1467	4600	4078	3191	296	924
ENSG00000123405	4504	113	4201	3595	519	272	1842	3983
ENSG00000147853	598	3339	2011	3259	4791	3353	646	993
ENSG00000114626	6116	1088	3492	1879	1355	564	1059	3401
ENSG00000123091	1518	3135	2013	3273	3937	2965	857	1229
ENSG00000171681	2020	3763	1652	3221	3161	3138	435	1529
ENSG00000166912	1053	5418	1413	2799	4348	2801	379	702
ENSG00000198408	2181	3514	1510	2882	3618	2984	438	1780
ENSG00000026297	2954	3540	1356	1774	2919	3674	398	2284
ENSG00000164587	1054	3732	2866	3696	2444	2884	367	1842
ENSG00000103381	8023	2145	2100	2644	1676	843	239	1187
ENSG00000079805	1539	3848	3289	3165	2642	2486	261	1624
ENSG00000107130	70	3770	2212	2335	5611	3313	891	643
ENSG00000014824	891	4984	916	2845	4979	2772	527	915
ENSG00000163453	254	1444	824	9617	3802	1403	578	885
ENSG00000089737	1121	4877	2166	3220	3109	2464	282	1549
ENSG00000103111	1256	3762	1398	3739	4001	2895	316	1411
ENSG00000116747	1204	4195	976	3151	3866	3742	450	1193
ENSG00000137285	145	3469	1036	3440	5124	4026	669	851
ENSG00000168297	1093	8668	1197	1513	3656	2072	109	449
ENSG00000010404	1279	3662	2777	2484	3737	2906	875	1033
ENSG00000102760	503	5366	1947	2589	3426	3754	376	784
ENSG00000109787	3223	2020	3982	2883	2619	1525	577	1902
ENSG00000196352	10772	1036	1425	1270	887	1006	354	1981
ENSG00000107099	4913	2279	960	1880	2607	2505	572	2997
ENSG00000085832	1044	3683	1078	3254	4423	3183	664	1371
ENSG00000179632	1748	2514	3322	3119	2287	1673	1067	2884
ENSG00000182307	373	5041	390	3516	4360	2948	587	1379
ENSG00000090238	3770	1759	2906	2379	1895	1921	1229	2731
ENSG00000108639	1294	5359	3010	2446	2271	2257	209	1727
ENSG00000100138	590	4022	1189	4109	4178	2684	431	1363
ENSG00000182220	3408	3141	1049	2642	3194	2154	555	2386
ENSG00000166681	401	4340	2419	3350	3893	2848	354	899
ENSG00000137818	894	3482	2224	3331	2479	3023	482	2562
ENSG00000175224	1394	5533	1226	2972	2544	2725	450	1593
ENSG00000079950	1910	3876	424	2681	4384	3352	409	1385
ENSG00000114978	3549	2898	2571	2527	2191	2435	376	1873
ENSG00000168785	1601	3132	3357	3291	1830	1866	1240	2091
ENSG00000123146	8717	742	4149	1161	789	571	214	2045
ENSG00000143514	525	3429	2609	2929	4669	2825	526	862
ENSG00000147140	1554	3538	2031	3111	2743	2914	405	2062
ENSG00000115896	677	6606	317	4442	3164	2631	134	381
ENSG00000116337	3948	2238	1980	2947	2563	1808	762	2103
ENSG00000198948	930	3694	3397	3155	3790	2648	355	374
ENSG00000026025	2547	816	2949	4549	1943	1821	368	3343
ENSG00000117410	3098	3969	2901	1658	2162	1901	483	2164
ENSG00000165025	2857	3758	2355	1850	2255	2020	300	2940
ENSG00000165156	444	3711	1102	4338	4741	2675	418	896
ENSG00000122042	973	5181	1270	1778	3994	4114	413	596
ENSG00000143416	2044	1086	1971	2393	1841	1590	2475	4899
ENSG00000136636	467	5770	0	3470	4371	3067	387	756
ENSG00000103194	4144	3049	2254	2845	2579	1519	362	1535
ENSG00000120063	2455	2888	1482	2749	4568	2465	351	1320
ENSG00000133574	4358	2184	1591	3741	1922	2076	364	2027
ENSG00000154027	564	5712	502	4147	3927	2689	252	466
ENSG00000090013	1932	884	2853	2414	1198	1049	2276	5627
ENSG00000176595	331	4060	1352	3789	5140	2661	322	577
ENSG00000095139	1787	3583	2514	3599	3157	2042	274	1273
ENSG00000145425	1084	3462	2279	3980	2522	2497	373	2029
ENSG00000120686	692	3700	809	4028	4073	3582	435	891
ENSG00000100852	522	3877	1038	3682	3867	3465	668	1077
ENSG00000085662	603	3542	1566	3043	3725	2964	375	2368
ENSG00000102401	614	4588	586	3932	4347	2660	424	971
ENSG00000136869	6848	1560	941	1835	2541	2058	442	1892
ENSG00000123095	395	5311	2039	1664	3870	3610	354	848
ENSG00000137710	684	4805	1450	2894	3786	3230	367	844
ENSG00000173692	1014	3883	884	4159	4034	2493	406	1185
ENSG00000132471	1361	4103	2612	2734	3178	2304	544	1219
ENSG00000134686	5117	2916	2244	1535	2276	2391	267	1301
ENSG00000042493	665	3609	954	2235	3226	3942	341	3072
ENSG00000181163	860	3776	1970	3358	3229	2695	324	1821
ENSG00000188706	602	6318	3433	1144	3466	2596	131	327
ENSG00000198242	858	3445	1561	4177	2908	2669	437	1951
ENSG00000105993	1843	4396	2188	3035	3461	1802	247	1030
ENSG00000170776	3809	1714	2061	3143	1652	2437	427	2745
ENSG00000144118	2634	2699	1573	2736	3492	2999	459	1373
ENSG00000159023	2940	536	5919	2791	519	956	1557	2742
ENSG00000084676	2575	2473	3006	2863	2991	2522	300	1219
ENSG00000138757	1412	3651	3332	3077	3470	1655	367	981
ENSG00000184575	705	4796	1335	3243	3356	2936	585	949
ENSG00000115271	8231	2163	2358	839	1281	1309	291	1422
ENSG00000087495	268	4789	1901	3554	3598	2859	411	509
ENSG00000113594	402	4327	1544	4174	4226	2372	428	415
ENSG00000167635	782	3823	728	4660	3143	3803	220	724
ENSG00000118777	85	1746	0	10469	3532	1679	125	243
ENSG00000187109	1038	3597	1063	4318	3376	2851	328	1268
ENSG00000071537	2766	5700	327	2019	2405	3053	310	1258
ENSG00000161016	771	4011	1774	3078	3092	2136	535	2441
ENSG00000166181	1211	3690	2668	2776	3407	2417	371	1288
ENSG00000086205	695	6555	1491	2057	3796	2815	157	246
ENSG00000132155	4436	2297	1534	2552	2564	1807	375	2236
ENSG00000143418	1448	5218	2292	2323	3024	2371	115	941
ENSG00000123636	2208	3879	792	3334	3387	2379	290	1459
ENSG00000116701	8532	613	2499	1005	1122	524	370	3039
ENSG00000111674	418	4779	2442	2481	3762	2719	368	696
ENSG00000159069	1080	3365	2689	2175	2897	3015	741	1670
ENSG00000223865	1290	3878	807	2109	2086	3998	135	3324
ENSG00000140740	882	3718	1259	3314	3915	2474	470	1589
ENSG00000104823	614	2918	2629	3408	3350	2788	471	1428
ENSG00000112339	411	2707	2794	6855	1999	2067	213	522
ENSG00000112977	1063	2832	2261	3307	3383	2237	508	1961
ENSG00000116171	829	3086	921	3225	4260	3456	495	1276
ENSG00000197081	7716	1078	3460	826	962	935	372	2193
ENSG00000152689	511	6232	377	3366	3133	3066	138	694
ENSG00000165475	373	4141	1543	3042	4494	2577	270	1049
ENSG00000136068	346	4618	362	5651	3740	2142	124	497
ENSG00000105669	1048	3889	1885	2338	3472	2805	458	1580
ENSG00000142089	597	2281	771	7003	2316	2267	161	2075
ENSG00000121966	11622	312	1716	584	427	551	323	1932
ENSG00000183508	4240	533	2089	3673	547	222	2231	3931
ENSG00000081189	1181	4203	570	2130	3187	3144	843	2205
ENSG00000077380	615	4819	808	3514	3609	3288	230	579
ENSG00000111269	659	3587	962	3033	4149	2942	525	1585
ENSG00000120451	852	6139	2	2918	4561	1869	371	728
ENSG00000140450	1125	6284	450	3317	3197	1171	275	1619
ENSG00000103769	1912	3302	672	3506	3721	2425	475	1420
ENSG00000008952	925	3251	1775	4009	3494	2611	432	922
ENSG00000121691	3795	2427	1092	2071	2800	2169	494	2567
ENSG00000131771	109	3161	1507	4295	4054	2802	535	951
ENSG00000144040	151	2210	2092	2343	4511	3493	1289	1319
ENSG00000166454	704	2733	4684	2051	3030	2874	320	998
ENSG00000133961	5248	1803	1946	1511	2378	2396	315	1790
ENSG00000133706	950	3943	66	3528	5533	1751	517	1093
ENSG00000125944	698	3260	1522	3739	3843	2838	336	1144
ENSG00000155324	248	3523	2858	3302	4420	2148	314	567
ENSG00000117676	4018	2928	1922	1679	2029	2466	224	2113
ENSG00000178104	348	5197	172	4238	3563	2636	430	768
ENSG00000163485	225	4371	1753	3850	3915	2370	318	547
ENSG00000048740	3849	2728	1970	1907	1945	2626	441	1870
ENSG00000047410	1688	3922	1698	2161	3007	2822	365	1659
ENSG00000116983	80	2489	3556	2206	4253	2997	986	754
ENSG00000163931	3314	3320	2567	2162	1967	1039	424	2513
ENSG00000138069	1355	3500	1145	2823	3966	2325	499	1646
ENSG00000092201	1030	3070	511	4597	3810	2382	353	1466
ENSG00000111666	1366	2406	3089	3533	2761	1727	730	1599
ENSG00000059804	5653	300	5032	2102	875	832	380	2033
ENSG00000128928	465	3368	2328	1749	4388	3214	501	1179
ENSG00000002549	734	3731	1159	3091	3425	3352	181	1516
ENSG00000063046	1112	3606	1196	3524	2935	2306	401	2097
ENSG00000093010	490	4751	1877	2864	3096	2525	414	1147
ENSG00000128487	709	4867	1680	3248	3435	2060	436	716
ENSG00000254999	920	3626	1505	2999	3047	2830	500	1716
ENSG00000074696	445	4136	4277	1362	3596	2467	357	494
ENSG00000135829	1256	4702	2404	2214	2838	1986	299	1435
ENSG00000112096	6827	550	2338	2162	2591	865	348	1450
ENSG00000160633	1130	3643	2986	3146	3357	1543	243	1076
ENSG00000062485	994	3762	322	2557	4309	2803	493	1872
ENSG00000023734	729	2909	1837	3419	3700	2670	594	1253
ENSG00000111716	402	3428	1232	4203	4331	2064	421	1028
ENSG00000144036	216	4978	2425	2448	3445	2896	276	402
ENSG00000177030	231	3580	2452	2484	3263	3173	881	1008
ENSG00000177469	168	3449	922	6002	2730	2807	73	881
ENSG00000168159	765	3601	2823	2311	2628	2720	667	1509
ENSG00000143376	1456	3684	2570	3681	2203	2200	299	922
ENSG00000124783	2114	3360	2521	2079	2735	2385	298	1522
ENSG00000205937	749	3460	2207	3206	2643	3080	359	1310
ENSG00000244274	564	6340	1597	2147	3294	2352	158	554
ENSG00000101336	5056	1575	2500	1455	1913	1420	430	2638
ENSG00000067082	5181	2112	2113	2041	1538	1163	248	2585
ENSG00000110696	1048	2940	2375	2896	3304	2736	375	1266
ENSG00000151320	407	6714	1462	1359	3437	2911	327	290
ENSG00000124214	1000	3774	2568	2430	3247	2299	340	1221
ENSG00000135090	1177	2563	3862	2714	2937	1914	352	1350
ENSG00000079332	1841	5523	1987	4394	488	655	422	1547
ENSG00000211448	122	1464	1941	2100	3765	4819	1483	1147
ENSG00000149547	387	4571	1172	3422	3413	2482	432	961
ENSG00000108861	615	4253	8	2879	4029	2473	848	1728
ENSG00000010282	522	6366	2989	759	3609	2405	93	89
ENSG00000145907	1079	3134	1469	2958	3296	3448	296	1123
ENSG00000140479	605	8609	231	1464	3082	2534	27	249
ENSG00000174695	1488	3438	978	2626	4094	2789	472	916
ENSG00000153904	151	2476	2249	3126	4406	2928	716	720
ENSG00000101596	6895	1855	1826	1981	1583	715	377	1537
ENSG00000156052	1001	3363	1289	3223	3474	3120	482	812
ENSG00000155886	588	6876	3023	849	2592	2518	143	160
ENSG00000065150	432	3806	1713	3261	3233	3017	365	918
ENSG00000136279	1874	3495	1101	3449	2661	1594	331	2239
ENSG00000124201	2762	1917	2467	4125	2060	1180	413	1807
ENSG00000166734	1080	4009	1401	3109	3644	2209	373	905
ENSG00000144021	1031	3297	918	3339	3724	2541	408	1466
ENSG00000196230	982	4034	103	2884	3027	2424	514	2726
ENSG00000130592	6079	426	3359	1704	424	305	314	4073
ENSG00000140718	535	4452	1642	3866	2944	2199	424	600
ENSG00000103257	320	618	0	10629	2457	1757	278	586
ENSG00000197324	4839	1087	3720	1952	1289	687	607	2428
ENSG00000131981	2333	900	1858	2574	1439	1161	1505	4835
ENSG00000118855	2842	2799	1570	2619	2600	1895	251	1991
ENSG00000073614	2527	2736	2330	3720	2471	703	369	1708
ENSG00000143772	412	4947	7	3478	4111	2612	210	785
ENSG00000106723	444	3816	1393	2670	4040	2610	480	1104
ENSG00000132463	641	3827	1603	2809	4122	2026	388	1119
ENSG00000022267	426	3124	1010	3697	4544	2397	437	898
ENSG00000169813	1381	2960	1418	3299	2927	1713	388	2421
ENSG00000132965	3313	3014	2603	1253	2097	2069	220	1878
ENSG00000028528	1179	4955	346	2237	3178	2852	244	1452
ENSG00000168214	2136	3587	674	3039	3440	1804	359	1400
ENSG00000105223	517	4089	1764	1674	2770	2329	369	2910
ENSG00000160584	1052	4807	1911	2181	2890	2577	222	782
ENSG00000112992	741	3307	2299	2651	3497	2606	534	785
ENSG00000168374	1243	3366	1278	2873	3967	2203	291	1191
ENSG00000170017	821	5711	2502	943	2964	2816	187	458
ENSG00000115234	1059	3799	318	3074	2928	2494	416	2305
ENSG00000099785	922	2563	1041	2226	3390	2958	957	2332
ENSG00000038274	2795	2655	2035	2225	2904	1628	412	1712
ENSG00000054793	259	3309	2576	2664	3741	3125	297	387
ENSG00000196743	467	3481	2282	3033	3638	1908	236	1303
ENSG00000078668	1346	3251	1300	3254	2745	2452	355	1591
ENSG00000166887	1024	3869	1722	3547	2836	1555	350	1391
ENSG00000198791	1238	2743	2439	3176	2972	2365	329	1025
ENSG00000173230	789	4429	599	3080	3224	3012	322	807
ENSG00000139433	626	3983	696	1999	4748	3373	153	668
ENSG00000101972	3059	2856	1970	2316	2954	1170	411	1490
ENSG00000163110	565	2156	1726	3540	4067	2648	571	943
ENSG00000138674	1184	3352	1103	3427	2839	2634	237	1438
ENSG00000108582	4821	2657	2259	2000	2004	1503	217	749
ENSG00000274536	12664	622	152	456	942	84	148	1132
ENSG00000124155	1156	5039	1234	1963	3261	1892	237	1407
ENSG00000163468	926	4089	145	2976	4019	2156	401	1477
ENSG00000113369	5242	2799	3074	1120	1610	887	238	1198
ENSG00000213593	749	3986	395	3374	4322	1806	455	1071
ENSG00000143947	893	3242	1782	3539	2203	2413	264	1818
ENSG00000146701	581	3473	2133	2847	2553	2509	383	1671
ENSG00000175216	448	5852	1347	2708	2893	1997	298	599
ENSG00000224078	211	4465	2343	3209	3317	1637	419	532
ENSG00000134884	1615	4589	2158	1561	3115	1650	217	1221
ENSG00000167792	453	3655	918	2514	3957	2700	481	1446
ENSG00000213585	411	3843	1559	2833	3362	2614	491	1000
ENSG00000125107	1616	3578	3059	1639	2497	2096	206	1413
ENSG00000203930	140	4069	1798	4760	2127	2536	210	439
ENSG00000198502	1311	5042	1928	2538	499	712	147	3893
ENSG00000127483	1530	3216	913	3657	3139	1778	386	1443
ENSG00000168522	1000	4856	1014	2392	3684	1786	338	970
ENSG00000137941	639	6064	1745	1695	2612	2906	140	236
ENSG00000069275	406	4503	1149	3675	3366	1545	382	989
ENSG00000196187	1356	6476	136	1219	3811	2185	152	680
ENSG00000126214	382	4461	829	3130	4040	1967	293	908
ENSG00000173757	3421	2155	1547	3313	2210	1192	414	1743
ENSG00000071553	1099	4039	2770	1562	2173	2570	266	1515
ENSG00000026508	3365	2112	1895	2721	2153	619	311	2815
ENSG00000106780	4908	2503	2258	2055	1440	1510	335	975
ENSG00000103569	9159	348	3013	1194	581	13	213	1416
ENSG00000156475	455	4516	749	2924	4135	1893	542	710
ENSG00000157601	1421	2403	44	6560	2835	1181	212	1264
ENSG00000101367	1299	3559	1418	2694	3382	1924	351	1270
ENSG00000156671	1000	3738	1130	2397	3252	3522	223	627
ENSG00000143797	1279	3917	1073	3097	2874	2310	551	775
ENSG00000183291	1310	2915	1896	2785	2914	2540	293	1221
ENSG00000131100	1009	4404	1379	1596	2748	3531	240	965
ENSG00000100991	1745	3660	2115	1923	2065	2493	339	1529
ENSG00000163697	359	5267	2600	2786	2365	2052	198	237
ENSG00000084207	662	3950	1450	2543	2970	2641	245	1399
ENSG00000134453	643	3623	1253	3917	3207	1879	291	1044
ENSG00000176171	345	3003	561	3025	4765	2746	650	744
ENSG00000085224	1142	2843	2010	3065	2765	2743	369	892
ENSG00000139168	281	3614	614	4871	2988	2535	246	680
ENSG00000124570	449	3143	2178	3872	3032	1775	245	1129
ENSG00000005486	736	3740	1779	2467	2513	2900	521	1156
ENSG00000132640	519	5717	1103	1625	3157	2579	679	433
ENSG00000196776	2222	3876	870	2241	2670	2274	294	1321
ENSG00000114573	3973	2357	1077	1649	2117	2348	393	1848
ENSG00000147488	527	6224	568	1941	3247	2946	69	222
ENSG00000204370	1300	2350	1227	2455	3744	2699	490	1479
ENSG00000011600	3496	1893	1989	1424	1360	1864	271	3435
ENSG00000183576	564	3891	1	3983	3817	2228	394	846
ENSG00000122203	669	3126	1735	3144	3668	1825	507	1048
ENSG00000144224	1641	2904	3644	1736	2530	1847	330	1087
ENSG00000185658	896	2261	2329	2793	3232	2625	605	975
ENSG00000136718	422	2798	1034	3795	3526	2475	475	1183
ENSG00000105372	772	2915	2650	3063	2060	2407	241	1598
ENSG00000150764	386	4997	1203	2591	2723	3066	191	520
ENSG00000149182	961	2913	2504	2384	2400	2586	314	1606
ENSG00000182718	2766	1088	416	3156	1373	1847	66	4956
ENSG00000156011	341	4227	2372	1248	3043	3165	600	663
ENSG00000137478	655	2732	1037	4352	3208	2157	335	1173
ENSG00000172348	462	5545	1656	2448	3290	1846	180	218
ENSG00000239521	227	4098	901	3365	3827	2394	271	555
ENSG00000120333	537	3551	1107	3312	3638	2349	363	780
ENSG00000128595	789	3362	1260	3576	2943	2476	297	919
ENSG00000115866	594	3179	665	2986	3993	2726	393	1084
ENSG00000125124	626	3736	1496	2131	3517	2822	427	860
ENSG00000125166	573	4252	1329	2891	2548	2918	196	905
ENSG00000162512	136	3507	1511	3058	4013	2301	466	618
ENSG00000123349	876	3209	1479	3086	2522	2142	402	1890
ENSG00000131467	1565	2735	545	3642	3651	1424	460	1582
ENSG00000010610	1275	2580	953	1851	2777	3118	272	2775
ENSG00000120265	1064	3610	1058	2831	2791	2781	403	1056
ENSG00000012822	1787	3042	1934	2681	2359	1881	349	1553
ENSG00000127824	5314	1370	1076	2759	1330	1290	346	2079
ENSG00000124164	443	4486	969	3861	3694	1193	254	649
ENSG00000213719	3325	1116	2389	3093	1345	1303	201	2769
ENSG00000099622	676	3546	1457	2822	2611	2207	400	1807
ENSG00000245532	4114	2672	134	4387	1027	683	327	2169
ENSG00000105968	505	2922	1027	3259	3601	2736	398	1062
ENSG00000153561	2165	3072	778	3449	2746	1722	412	1164
ENSG00000198663	813	3525	2449	2721	2428	2334	302	916
ENSG00000133069	470	3779	2704	2653	3041	1619	230	980
ENSG00000070610	1150	2953	1375	1953	3184	3334	490	1031
ENSG00000103266	422	3132	1744	2625	3340	2726	409	1072
ENSG00000105856	3178	2376	1667	2468	2703	1222	289	1564
ENSG00000108588	931	4189	1152	3181	2567	2231	317	898
ENSG00000181789	1371	3502	1370	1663	2826	2984	215	1535
ENSG00000107186	357	4430	2162	2388	3358	2476	120	165
ENSG00000102024	409	3942	604	4831	3010	2221	116	322
ENSG00000115758	1891	1970	1907	2843	2740	1377	817	1910
ENSG00000162909	1353	2450	714	4072	3530	1570	384	1382
ENSG00000142864	929	2797	1092	3724	2951	2309	400	1239
ENSG00000142192	332	4479	1298	3065	2840	2680	202	541
ENSG00000137106	422	5211	1200	2229	2631	2658	250	805
ENSG00000224924	383	3588	1389	3570	3505	2420	105	434
ENSG00000112294	270	3032	943	3411	3988	1948	864	933
ENSG00000167004	1318	3748	1476	2082	2728	2010	295	1717
ENSG00000182446	868	2284	2491	2852	2513	2628	298	1437
ENSG00000125814	337	4225	1797	2130	2908	2848	568	537
ENSG00000164054	3398	1745	1568	2919	1950	1435	461	1833
ENSG00000165175	532	3852	909	3781	3077	2295	204	657
ENSG00000111530	987	3966	2378	2100	2693	1870	379	933
ENSG00000112697	2009	3674	1409	1604	3244	2035	347	966
ENSG00000135636	2652	3606	897	3063	2378	1420	232	1024
ENSG00000172020	73	2918	4077	1054	2365	3839	516	420
ENSG00000183111	312	4330	487	3531	4116	1894	119	465
ENSG00000141458	939	6686	941	1367	2288	2179	229	618
ENSG00000006715	976	3594	2124	2392	2910	1632	429	1179
ENSG00000112078	1702	3050	665	3150	2808	2011	433	1400
ENSG00000001497	403	3135	656	4862	3167	2005	213	777
ENSG00000211460	910	4089	443	3193	3376	1967	358	872
ENSG00000127314	3153	2008	1877	3061	2223	1277	295	1313
ENSG00000123562	754	3834	1588	2383	3357	2233	279	752
ENSG00000091317	6997	884	1800	1337	1571	781	381	1427
ENSG00000101182	1161	2992	779	3367	2375	2363	302	1838
ENSG00000156804	567	5546	186	4137	2400	1889	98	345
ENSG00000198677	837	3481	2153	1946	2965	2585	252	940
ENSG00000168958	585	4088	1278	2110	3489	2492	342	759
ENSG00000047365	790	5018	2154	1973	2324	1883	210	789
ENSG00000197442	1366	2473	1031	3005	3040	2772	297	1157
ENSG00000166947	2643	56	3344	1822	215	223	2218	4610
ENSG00000169403	5946	1588	368	1174	1789	1584	340	2340
ENSG00000067606	189	3298	1880	2939	2682	2793	633	706
ENSG00000159842	666	3389	1563	2726	2837	2111	686	1133
ENSG00000134108	1004	3272	1	2535	3965	2833	506	975
ENSG00000117691	262	4334	1464	2890	2826	2172	274	855
ENSG00000135108	468	3217	2023	2746	3025	2398	343	855
ENSG00000065534	798	4954	447	3927	3009	998	206	723
ENSG00000100897	993	3049	1423	2225	3290	1897	700	1481
ENSG00000073756	12870	255	1	152	1158	97	103	416
ENSG00000143337	1630	2171	1937	2478	3021	2246	343	1223
ENSG00000073417	511	4699	113	2248	4229	2654	121	472
ENSG00000150593	2318	2168	1159	3221	2277	1756	319	1828
ENSG00000158467	338	2172	3366	3094	2386	2452	593	642
ENSG00000130638	784	3346	1367	2059	3296	2303	444	1441
ENSG00000167106	501	4298	2558	1588	2464	2348	390	875
ENSG00000198700	459	3442	565	2843	2868	3201	451	1193
ENSG00000176903	493	3810	331	2767	3853	2235	546	982
ENSG00000091542	856	2997	1101	2718	3305	2350	413	1275
ENSG00000110934	4588	1155	2493	1946	975	825	355	2659
ENSG00000015676	455	4485	630	2138	3433	2459	422	963
ENSG00000168497	3951	1215	927	6028	1302	216	42	1303
ENSG00000136280	1110	2863	2758	1884	2193	1986	577	1598
ENSG00000168003	578	2499	893	4968	2577	2016	268	1170
ENSG00000134748	668	2789	2163	3117	3035	1905	347	942
ENSG00000114757	387	5232	2279	1356	2691	2845	85	85
ENSG00000078902	803	3297	2055	2407	2475	2259	426	1210
ENSG00000114316	2594	2316	1488	2397	2741	1218	335	1841
ENSG00000198363	683	2467	2457	2357	3648	2387	376	549
ENSG00000196547	2063	4631	631	1682	3141	1284	271	1220
ENSG00000101347	2415	2056	14	2537	2345	2602	301	2652
ENSG00000172936	4891	993	1625	2247	956	1304	397	2487
ENSG00000112425	207	3880	733	3825	3816	1682	236	511
ENSG00000168615	610	3887	28	2063	3804	3254	276	965
ENSG00000104412	542	3128	1472	2588	3675	2556	301	624
ENSG00000130724	1185	3065	1908	2540	2584	2056	293	1240
ENSG00000148468	199	5376	1758	1858	3008	2170	176	323
ENSG00000213445	2175	2109	2163	2276	1730	1602	353	2453
ENSG00000100711	311	3070	673	2547	4073	3075	388	696
ENSG00000089169	94	3647	2462	1136	3401	3232	534	315
ENSG00000124486	1653	3178	471	2789	3183	2025	428	1084
ENSG00000205302	1371	3069	1406	2179	2707	1834	308	1933
ENSG00000166428	293	2966	1657	1352	3308	3825	386	1016
ENSG00000082153	1627	3042	1488	2513	2974	1797	292	1065
ENSG00000079785	614	4447	680	2127	3604	1952	298	1068
ENSG00000124702	479	3389	2071	1530	3170	2066	723	1362
ENSG00000242574	1212	2905	1261	1359	2508	2545	167	2832
ENSG00000092010	2217	1868	2363	2069	2005	2263	214	1766
ENSG00000162735	614	3282	1967	2358	2987	2060	520	976
ENSG00000166508	227	2645	467	3118	3412	3202	241	1422
ENSG00000085265	5206	72	2904	1674	605	203	184	3882
ENSG00000153827	2024	2735	970	2785	2879	1666	464	1203
ENSG00000106263	950	2945	1776	2306	2761	1196	591	2199
ENSG00000166123	190	2990	937	2809	4239	1974	589	974
ENSG00000151150	402	5064	1769	2422	2773	1743	195	332
ENSG00000100241	621	3320	2069	1243	3617	2656	412	759
ENSG00000136002	119	3721	2890	1189	3311	2448	570	438
ENSG00000153130	580	3038	908	2028	3688	3372	498	565
ENSG00000144711	1738	2790	2498	1923	1832	1699	481	1712
ENSG00000133943	1091	2792	2133	2042	3094	1806	517	1195
ENSG00000196535	355	3130	1991	2099	2999	3197	177	722
ENSG00000139970	427	3640	1867	2099	2342	2820	558	902
ENSG00000033327	603	3397	325	4378	2836	2301	170	637
ENSG00000151729	266	3513	1114	2543	3578	2510	490	632
ENSG00000151690	797	4779	1066	2662	2652	2156	137	382
ENSG00000172201	110	2386	1494	2364	4317	2737	625	589
ENSG00000163219	5307	623	2878	1432	758	577	341	2689
ENSG00000143344	472	3691	2451	1611	2332	1804	252	1987
ENSG00000108840	659	3947	1869	1347	2806	2771	376	818
ENSG00000060762	470	2916	1667	1758	3422	3007	451	888
ENSG00000114439	716	4407	543	3084	2905	1833	226	861
ENSG00000133816	2925	973	2439	3412	448	470	1765	2141
ENSG00000197894	521	2368	1075	2697	3772	2648	480	1012
ENSG00000122034	842	3267	1198	2680	2447	1803	495	1808
ENSG00000141258	319	2323	2433	1860	4031	1631	610	1323
ENSG00000185825	942	2739	2205	2931	2540	1799	264	1099
ENSG00000068697	1068	1757	1531	3372	2681	2774	258	1077
ENSG00000163412	1594	1996	1120	3870	2246	2595	334	758
ENSG00000266094	4149	942	2606	1709	1032	664	387	3012
ENSG00000132300	723	3224	2088	1925	3340	1829	329	1027
ENSG00000092758	234	3676	1329	3298	3125	2214	187	416
ENSG00000152137	149	4161	276	2492	4464	1904	319	712
ENSG00000140105	2002	2776	1317	2719	1953	1874	225	1608
ENSG00000077549	1140	3264	1030	2499	2309	2363	276	1576
ENSG00000106615	457	2921	1794	2217	3375	2265	492	931
ENSG00000175203	661	3910	498	2480	2934	2290	449	1229
ENSG00000140262	635	2831	1881	2226	3393	2465	280	736
ENSG00000111077	57	1441	0	7144	3013	2204	93	483
ENSG00000156587	1778	2463	1284	2409	2591	1933	353	1622
ENSG00000114742	1231	3192	5	2340	3716	2443	454	1046
ENSG00000157827	333	4800	1072	1833	2887	2965	197	329
ENSG00000128739	288	3322	1793	3216	2762	2201	326	504
ENSG00000090487	1508	3185	1255	2745	2581	1467	271	1389
ENSG00000062598	1380	4234	972	2027	2723	1336	334	1370
ENSG00000107551	866	4897	1035	2125	2707	1234	307	1200
ENSG00000138801	1232	5673	281	1913	3046	1146	276	786
ENSG00000265241	870	2545	805	3054	3205	2468	414	979
ENSG00000124920	486	7043	280	909	3120	2137	125	239
ENSG00000066322	1235	6401	852	835	2501	1714	155	642
ENSG00000185651	888	3802	982	2333	2640	2225	354	1111
ENSG00000100100	2300	1987	2062	2180	1680	1559	383	2164
ENSG00000189266	1593	2153	476	3186	3350	1862	323	1366
ENSG00000182253	206	4160	0	4611	2757	2035	104	427
ENSG00000078304	2109	2018	2086	2003	2392	1611	506	1571
ENSG00000138698	628	4264	733	2798	3002	1900	299	671
ENSG00000187735	766	3137	1047	2714	3291	2222	300	816
ENSG00000162729	507	5162	3079	655	2645	1623	193	422
ENSG00000102054	698	3364	1166	2593	2802	2089	246	1321
ENSG00000066926	2174	1793	1824	1688	1812	1408	1078	2489
ENSG00000130024	442	2230	1478	3626	2785	2714	280	711
ENSG00000257267	670	3227	973	2906	2759	2650	366	713
ENSG00000116016	41	941	17	7295	3037	2276	300	347
ENSG00000166411	329	3186	1112	3450	3415	1930	254	561
ENSG00000213760	198	4520	673	2087	3432	2570	304	443
ENSG00000117054	408	3186	1609	2871	2623	2503	353	670
ENSG00000136754	1722	2474	1556	2149	2818	2032	340	1132
ENSG00000034510	839	2500	2490	3153	1318	2102	197	1622
ENSG00000185624	1420	2977	1034	2580	1831	2085	237	2056
ENSG00000143621	805	3121	1378	1993	3102	2196	286	1336
ENSG00000128512	434	4366	1084	901	2920	3593	437	476
ENSG00000198612	578	3045	1203	2175	3739	2011	547	909
ENSG00000101463	279	4054	1529	2145	2486	2669	371	673
ENSG00000101109	4053	2096	1515	2488	914	866	313	1953
ENSG00000134042	146	3139	941	3807	3494	1862	527	278
ENSG00000179091	429	3279	1064	2057	2869	2615	468	1395
ENSG00000075239	401	2944	977	3122	3160	2533	266	763
ENSG00000163536	332	4736	3237	1044	2011	2332	250	223
ENSG00000007202	650	3837	1684	1719	2394	2294	342	1243
ENSG00000083799	1968	2475	211	3543	2902	939	441	1683
ENSG00000100804	376	2936	1410	2649	2836	2520	368	1020
ENSG00000196704	541	2429	2417	2740	3332	1249	381	1021
ENSG00000129968	600	3344	2086	1759	2512	2546	349	913
ENSG00000100280	376	2607	1644	1769	3097	2691	255	1668
ENSG00000144566	848	2367	2336	2447	2695	2106	417	880
ENSG00000037042	187	3488	1349	2638	3098	1996	505	831
ENSG00000180398	482	2522	1397	2987	3406	1925	450	908
ENSG00000168291	731	2646	1687	1860	3470	1982	495	1204
ENSG00000154945	309	3124	359	3226	2984	3346	194	528
ENSG00000124333	1001	2847	275	3099	2657	3146	300	743
ENSG00000143393	976	3496	2948	2503	1890	659	301	1277
ENSG00000152332	1360	3433	714	2603	2384	1818	508	1221
ENSG00000135049	1946	4484	669	2335	2399	1306	159	742
ENSG00000203747	3320	2996	1904	1332	1461	2110	159	756
ENSG00000126217	92	3730	439	1966	3237	3988	267	307
ENSG00000116030	898	2695	1104	3042	2790	2091	381	1024
ENSG00000148248	1071	3229	2615	2205	2141	1041	230	1484
ENSG00000072952	744	2926	1132	3209	2818	2272	313	600
ENSG00000122359	2699	1682	1513	2499	1673	1447	343	2158
ENSG00000257923	645	2636	2832	1939	2663	1827	356	1107
ENSG00000134851	1472	4687	1313	968	2581	2325	115	533
ENSG00000142657	3377	1835	1352	1153	2114	1194	244	2721
ENSG00000241973	750	3903	13	2624	3249	1793	435	1218
ENSG00000054118	1077	2802	665	3446	2078	2043	287	1586
ENSG00000137161	1814	2569	1958	1555	2134	1911	260	1772
ENSG00000137193	2914	303	3114	2260	263	368	1522	3223
ENSG00000130787	308	3416	626	2121	4107	2756	190	440
ENSG00000168090	577	2989	1556	2329	2704	1811	427	1570
ENSG00000176533	254	3035	1054	3556	2197	2648	410	807
ENSG00000008282	1053	3910	1217	2044	2706	1966	275	784
ENSG00000053371	321	2442	1172	2509	3328	2415	393	1364
ENSG00000175348	899	1940	1866	2880	2855	2243	396	850
ENSG00000115694	502	3317	863	1314	3153	2296	779	1696
ENSG00000120675	434	3453	265	3769	3138	1912	266	677
ENSG00000124831	5404	1061	1757	1307	970	734	288	2390
ENSG00000177479	994	4140	1198	2118	1999	1673	367	1422
ENSG00000126861	595	4734	1181	1236	2838	2823	232	250
ENSG00000100300	1715	2797	1558	1803	1697	1790	241	2286
ENSG00000064666	5114	349	2709	1438	310	633	324	3006
ENSG00000174574	1494	3247	1099	2112	2248	2092	384	1176
ENSG00000108239	522	4639	2111	2277	2739	1088	122	352
ENSG00000175387	1111	2942	401	2738	3342	1695	459	1156
ENSG00000198836	750	3089	785	2552	2598	2907	297	856
ENSG00000186635	1764	3060	965	1222	2175	1774	229	2637
ENSG00000140968	1000	1911	2093	1325	2639	2437	347	2067
ENSG00000118518	843	3163	1508	2688	2697	1904	242	758
ENSG00000184792	1992	1559	4399	2017	750	632	859	1582
ENSG00000131374	483	4650	131	1516	3602	2063	288	1056
ENSG00000035403	2494	748	1590	5871	1063	710	99	1210
ENSG00000105355	1278	3996	1068	1544	2086	2529	183	1099
ENSG00000210196	199	3147	659	1217	3778	3090	760	927
ENSG00000064601	2776	1071	1496	2984	1521	1241	238	2435
ENSG00000189091	1075	2981	542	2688	3092	1554	419	1410
ENSG00000113845	493	3480	1131	2948	3146	1648	226	687
ENSG00000165959	562	4446	2378	2521	2458	1183	62	143
ENSG00000102699	1777	2653	948	2139	2678	2085	174	1297
ENSG00000180957	767	2494	1261	2390	2696	2725	438	968
ENSG00000110651	283	3377	1568	2331	2675	2134	270	1086
ENSG00000177663	3820	2144	1760	1469	1167	640	302	2412
ENSG00000172081	2884	1403	3719	946	1360	1356	238	1806
ENSG00000177105	2250	2966	1415	1314	1738	2059	204	1747
ENSG00000130703	1650	2918	1300	2748	1988	1806	268	1010
ENSG00000135655	7260	1313	624	1048	994	204	385	1853
ENSG00000079999	447	3058	3429	1524	1735	2255	312	918
ENSG00000157851	439	5069	679	1157	3294	2703	138	183
ENSG00000075413	2119	1895	2171	1882	1892	598	950	2154
ENSG00000121067	944	2674	938	3025	2495	2085	395	1102
ENSG00000128609	693	2228	1349	1988	3016	3172	510	695
ENSG00000160075	996	2853	597	2779	2376	2338	391	1314
ENSG00000113712	1262	3071	315	2573	2687	2050	333	1345
ENSG00000141576	151	3932	1400	1757	3468	1790	486	647
ENSG00000169021	441	2472	952	2913	3076	2271	508	995
ENSG00000070367	815	2537	393	2977	3707	1943	318	933
ENSG00000141027	1200	2695	681	2414	1949	2928	333	1421
ENSG00000164741	143	2785	475	4550	3230	1678	317	417
ENSG00000117758	602	3346	542	1630	3261	2543	463	1207
ENSG00000109670	479	4114	1994	1681	2290	1829	355	846
ENSG00000114541	696	4010	108	2497	2442	2856	105	874
ENSG00000153071	459	1283	672	1752	2678	1368	97	5267
ENSG00000071246	147	2900	424	4000	2300	3082	240	482
ENSG00000164125	746	2179	645	2011	4236	3002	230	516
ENSG00000140299	2018	2122	1495	2878	1607	1698	376	1369
ENSG00000185722	866	3859	704	2206	2546	2196	347	836
ENSG00000198736	5918	689	1737	1001	944	745	375	2150
ENSG00000109572	642	2955	2865	2102	2182	2006	304	492
ENSG00000100997	315	4266	638	1277	3548	2146	394	961
ENSG00000126581	1508	2153	1641	2826	1850	1749	356	1452
ENSG00000163346	1329	1413	2566	2746	2387	1695	310	1087
ENSG00000100596	1742	3476	2431	1312	2127	1356	198	885
ENSG00000170989	456	1788	2622	3478	2684	1179	383	927
ENSG00000071967	1157	2100	794	1751	3227	3070	424	986
ENSG00000113732	1694	2517	1616	2192	2192	1638	276	1380
ENSG00000072274	309	1047	2270	2891	3183	1990	641	1158
ENSG00000125827	3964	2166	99	3509	1540	1065	270	873
ENSG00000135241	873	1896	1746	2129	3323	2250	453	816
ENSG00000158186	169	3229	864	3283	3381	1530	457	570
ENSG00000023228	673	2319	1227	2344	3611	1901	528	874
ENSG00000167123	357	6025	1103	732	4065	1018	66	111
ENSG00000121957	300	3148	603	2769	3580	2536	167	373
ENSG00000076770	2429	421	3474	1915	445	656	1659	2473
ENSG00000101161	1016	3286	686	2545	2375	1882	181	1486
ENSG00000128272	968	3259	1093	1701	2574	2044	319	1482
ENSG00000136144	594	4188	1417	2242	2568	1695	248	465
ENSG00000068796	954	2881	1506	3131	1810	2198	190	746
ENSG00000099942	1406	2127	425	2079	2577	2947	419	1433
ENSG00000173545	499	3003	1414	2886	2664	2084	158	702
ENSG00000221983	1806	1195	2990	1865	948	1419	900	2280
ENSG00000198373	1607	2527	1307	2744	1935	1935	234	1109
ENSG00000115875	1683	2187	2013	1631	2300	1405	294	1881
ENSG00000117616	3974	3539	883	987	2216	766	150	879
ENSG00000132274	3574	2480	1	1732	2438	1247	292	1628
ENSG00000135940	372	3369	1599	2099	2379	2613	247	684
ENSG00000196091	181	3516	444	3657	4236	998	91	237
ENSG00000171608	3983	785	3003	772	969	520	287	3038
ENSG00000162736	2011	2609	2115	1612	2077	1010	232	1676
ENSG00000107290	2771	2582	680	1389	2095	2044	293	1487
ENSG00000171988	2538	2438	1210	1728	2371	1573	301	1181
ENSG00000110422	2693	3093	795	2189	2128	1271	318	844
ENSG00000100485	1489	3192	548	2405	2649	1932	269	841
ENSG00000154122	486	3613	1733	2765	2414	816	320	1148
ENSG00000100348	522	2921	1191	2038	2880	2223	370	1146
ENSG00000135842	5357	342	4370	973	530	167	301	1236
ENSG00000006042	390	5452	993	1287	2663	2234	85	171
ENSG00000132912	701	2376	1518	2159	2747	2648	388	738
ENSG00000166197	568	3275	1454	2052	2629	2286	220	781
ENSG00000114942	576	3284	522	3069	2542	1613	329	1326
ENSG00000119471	1151	2585	383	2097	3862	2060	476	637
ENSG00000110719	4327	268	1402	1816	1000	1036	291	3099
ENSG00000197965	2456	1541	876	2586	2080	2216	449	1015
ENSG00000136813	678	2774	1203	2562	2129	2623	279	966
ENSG00000064115	539	2553	1428	2020	3084	2171	319	1096
ENSG00000126088	427	2404	1097	2220	2260	2394	388	2004
ENSG00000198585	730	2965	397	3420	2479	2239	167	793
ENSG00000121579	1508	1997	1734	1332	2570	2840	338	862
ENSG00000136938	403	2809	1410	4001	2085	1540	287	644
ENSG00000185885	3269	592	971	4697	1113	587	151	1798
ENSG00000111652	528	3709	731	1495	2916	2553	326	919
ENSG00000136802	641	3031	2713	1882	2338	1552	312	703
ENSG00000116266	1426	2910	1409	1587	2975	1921	184	753
ENSG00000142634	3272	1071	3112	1337	1195	1200	212	1762
ENSG00000146592	3934	2836	1245	1256	1124	1861	124	781
ENSG00000105270	97	2918	2588	1491	2775	2173	540	576
ENSG00000128016	6996	976	965	677	1226	692	227	1394
ENSG00000163166	562	3003	0	4138	2432	2368	155	495
ENSG00000107719	167	3687	0	2146	2947	2973	352	877
ENSG00000107175	290	3260	296	3699	2801	1722	260	799
ENSG00000133048	6119	1239	1449	971	1242	395	233	1478
ENSG00000067066	1929	1462	1808	3587	1480	913	237	1705
ENSG00000179820	4749	781	3310	1475	716	519	204	1367
ENSG00000048540	120	2049	1105	2460	3507	2596	638	644
ENSG00000170525	815	3208	670	2503	2627	2259	242	789
ENSG00000155097	890	3086	998	1704	2281	2595	314	1243
ENSG00000181722	426	3720	1603	3647	1559	1175	280	696
ENSG00000197601	1971	3043	1076	1124	2383	2549	235	714
ENSG00000182534	201	2401	2009	3435	2501	1623	353	571
ENSG00000121964	492	2322	861	3350	3042	1978	252	786
ENSG00000159128	3659	1424	1662	1458	1279	1313	288	1991
ENSG00000169180	4498	2559	911	964	1828	408	268	1633
ENSG00000186716	430	1663	2958	2449	2268	2165	410	725
ENSG00000156273	4318	906	2858	1422	1233	779	261	1290
ENSG00000085998	463	4655	1363	1718	2460	1447	269	690
ENSG00000171659	487	3981	862	757	3038	2444	270	1225
ENSG00000124356	557	3244	1478	2408	2082	2616	187	466
ENSG00000185418	431	3806	2579	2175	2033	1537	123	351
ENSG00000135677	2690	2286	1186	2317	1078	1448	130	1891
ENSG00000011405	306	2763	847	3446	2003	2839	314	493
ENSG00000164985	619	2697	1763	2171	2724	2136	230	664
ENSG00000091140	747	2693	1163	2798	2738	1381	436	1047
ENSG00000143727	860	2500	1209	2593	2191	1798	452	1395
ENSG00000138668	694	2300	861	2216	2650	2429	319	1515
ENSG00000167522	720	3417	1662	2011	2174	1587	330	1082
ENSG00000164609	1335	2679	1381	2376	2386	1401	334	1090
ENSG00000182473	764	1995	3540	1771	2064	923	397	1518
ENSG00000188938	1010	2800	834	2296	3087	1204	459	1280
ENSG00000139218	1903	2901	631	2096	2108	1575	318	1420
ENSG00000107679	477	3207	2745	2491	1236	2128	109	554
ENSG00000108960	1135	1279	1072	3865	1649	1776	1123	1048
ENSG00000138593	404	4201	665	2301	2407	2307	196	459
ENSG00000151327	471	3281	1167	2179	2771	2416	205	450
ENSG00000168028	736	2694	1240	2328	1948	1827	420	1743
ENSG00000012779	3819	1788	1735	961	1304	1350	258	1717
ENSG00000198176	671	2292	920	2775	2578	1907	478	1311
ENSG00000164463	2740	2220	1976	1773	1864	1153	232	961
ENSG00000099804	1661	774	3540	1768	777	739	1246	2408
ENSG00000185359	812	3490	2446	928	2248	1646	227	1116
ENSG00000173535	6793	160	2633	832	408	31	338	1713
ENSG00000186298	1268	2420	1727	2016	2476	1521	308	1170
ENSG00000136051	2145	3117	328	1346	2799	1784	227	1159
ENSG00000033800	2818	2153	2233	1814	1746	392	277	1461
ENSG00000183726	1478	2262	1870	2235	2039	1662	229	1119
ENSG00000137198	2096	1149	2331	3061	956	178	1198	1918
ENSG00000004939	1599	120	1573	1349	255	175	2391	5418
ENSG00000138078	698	4553	468	1532	3519	1515	190	399
ENSG00000141002	878	2840	814	2827	2673	1050	345	1431
ENSG00000106799	1015	2455	2436	1859	1709	2382	177	824
ENSG00000174080	275	2979	2348	1480	2484	2288	310	673
ENSG00000139687	834	2389	982	1321	3097	2848	344	1016
ENSG00000065413	3309	1643	130	1784	1784	1497	331	2351
ENSG00000180573	4371	1250	985	2263	1397	1105	176	1274
ENSG00000137497	627	2173	2652	1929	2078	1815	159	1384
ENSG00000170296	1042	2510	1368	1807	2367	1976	323	1424
ENSG00000116560	957	3102	1476	1970	2326	1638	263	1079
ENSG00000143815	5347	976	1409	1517	1013	537	292	1700
ENSG00000275052	1074	2555	1622	1474	2419	2256	309	1081
ENSG00000113851	1145	2923	1016	2239	2618	1426	279	1140
ENSG00000100697	1483	2850	1661	1519	1822	2662	167	605
ENSG00000186417	307	4763	393	1709	2428	2978	70	121
ENSG00000008018	1221	2483	992	2303	2271	1705	318	1465
ENSG00000097033	2122	2171	1201	2462	1997	1461	296	1048
ENSG00000100227	1012	1746	3444	1652	2153	1523	296	931
ENSG00000132963	492	2885	1485	2417	2337	2254	243	642
ENSG00000196914	1061	1380	1016	2511	2272	1525	1015	1973
ENSG00000143870	642	2694	2368	2215	2234	1074	274	1210
ENSG00000115286	379	4020	1243	2046	2066	2099	192	660
ENSG00000004142	541	2672	613	2284	3152	1699	490	1252
ENSG00000113811	886	2289	1650	1974	2583	2020	443	852
ENSG00000120963	339	2348	829	2467	3095	2839	217	557
ENSG00000110931	720	2193	2443	1106	2267	1870	962	1129
ENSG00000138448	408	3422	617	1411	3386	2753	391	296
ENSG00000138867	2039	1214	1233	2065	1141	803	1405	2782
ENSG00000113580	1914	2120	557	3208	2460	836	205	1379
ENSG00000172349	3180	1152	1685	1755	1145	875	446	2441
ENSG00000166173	290	3561	2112	1471	2983	1781	87	377
ENSG00000133789	350	2234	707	2539	2480	2909	250	1183
ENSG00000184588	2126	3222	1166	838	2579	1531	382	801
ENSG00000205758	348	2555	1743	2740	2586	1792	293	584
ENSG00000125952	1386	2487	970	2853	1812	1597	256	1279
ENSG00000060971	955	2768	511	1636	2924	2162	326	1354
ENSG00000116161	582	3104	1488	2348	2585	1658	205	665
ENSG00000134202	145	2062	755	3286	2865	2048	409	1063
ENSG00000088387	345	4871	820	1731	3120	1348	129	265
ENSG00000145741	983	2321	1240	2295	2048	1877	432	1422
ENSG00000109861	1733	1539	1877	1194	1801	985	180	3308
ENSG00000000938	6158	413	1656	1594	291	291	196	2017
ENSG00000159461	438	1755	2143	2981	2658	1256	367	1018
ENSG00000124209	783	4230	796	2354	2331	1137	228	748
ENSG00000123983	697	3006	1576	2254	2775	1315	309	655
ENSG00000004799	926	3761	736	1568	2474	2781	121	216
ENSG00000198034	562	1954	1638	2728	2316	1780	263	1335
ENSG00000117640	533	2992	1010	2175	2930	1466	362	1093
ENSG00000101577	2037	2139	1189	1114	2406	2145	364	1160
ENSG00000163517	151	2194	809	3079	3143	2455	233	482
ENSG00000147471	526	2410	1213	2474	2745	2074	254	843
ENSG00000117859	845	2162	1727	2482	2195	1603	183	1338
ENSG00000119938	175	2359	425	2539	4079	1802	547	605
ENSG00000072501	700	2321	2304	2003	1770	2616	132	681
ENSG00000197157	886	3086	778	1682	2064	1814	275	1938
ENSG00000101079	560	3100	1197	2231	2237	2168	284	742
ENSG00000147010	1484	2317	2117	1248	2053	1874	198	1217
ENSG00000131508	682	2531	1210	2139	2765	1920	297	958
ENSG00000197872	2468	2300	789	1364	2214	1817	465	1078
ENSG00000166225	449	2315	477	3935	3041	1556	240	472
ENSG00000155629	2582	2467	157	867	1796	2311	366	1936
ENSG00000196504	1101	2733	311	2476	2274	2347	258	978
ENSG00000100167	53	2484	1793	1568	3654	1327	753	828
ENSG00000076554	405	2797	782	2431	2606	2747	299	388
ENSG00000142687	1205	2047	1598	2346	2377	1703	366	790
ENSG00000166946	2670	1679	1939	1702	1410	682	415	1929
ENSG00000128050	256	2322	296	3548	3116	2246	214	426
ENSG00000154217	474	2051	2522	2212	2216	1834	356	753
ENSG00000179344	1089	2695	659	1577	1446	2164	93	2695
ENSG00000143198	316	3625	848	1571	2387	2636	279	731
ENSG00000162944	243	3203	1046	1837	3130	2348	262	310
ENSG00000132466	550	3444	783	2347	2313	1752	377	808
ENSG00000115268	429	2553	1589	2504	1886	1787	311	1311
ENSG00000083223	4414	1249	1398	1774	1475	805	186	1064
ENSG00000058272	1833	1880	2687	1924	1502	1259	264	1011
ENSG00000138107	814	2752	1347	2297	2277	1506	238	1124
ENSG00000179222	239	2820	1314	1581	2524	2707	369	792
ENSG00000198265	1034	2001	1671	2729	2414	1331	262	904
ENSG00000167112	234	3080	754	3028	2821	1753	192	472
ENSG00000079739	435	2251	738	2906	3534	1366	343	735
ENSG00000121316	6341	577	962	774	763	158	163	2568
ENSG00000015592	256	4125	1512	979	2734	2386	86	227
ENSG00000165629	685	2976	1060	1600	2661	1813	306	1197
ENSG00000179889	518	2808	743	1769	2580	2117	258	1496
ENSG00000154518	463	3131	864	2303	2554	1548	312	1111
ENSG00000134001	504	2378	1224	2520	2612	2140	244	655
ENSG00000163041	3208	1319	2564	1752	1074	955	149	1248
ENSG00000122958	707	2239	1698	2172	2433	2033	237	745
ENSG00000109606	1272	2310	785	2109	2183	2275	302	1023
ENSG00000099308	1043	3060	2787	1103	1348	1832	377	704
ENSG00000106665	182	2755	1312	2802	2745	1973	145	336
ENSG00000135046	3944	90	2259	2018	845	785	137	2169
ENSG00000065613	965	2244	1645	2247	2282	1707	229	923
ENSG00000113387	859	2159	925	2250	2578	2288	321	854
ENSG00000161057	694	2591	977	2163	2901	1429	255	1216
ENSG00000115233	354	2987	1313	2544	2253	1751	257	752
ENSG00000055609	1716	3843	311	1499	2262	1073	321	1185
ENSG00000175602	89	1722	2205	2400	2097	2469	492	730
ENSG00000134779	959	2880	988	1567	2108	1800	686	1214
ENSG00000072786	2728	650	2561	1728	1063	917	243	2300
ENSG00000105058	1046	2601	914	2149	2278	1474	328	1400
ENSG00000133030	254	2105	1525	2428	2826	2061	377	611
ENSG00000137267	681	1868	714	1215	3032	2653	746	1270
ENSG00000050748	336	3884	1103	1852	1951	2181	366	504
ENSG00000013364	1642	1503	1587	2667	1635	1464	142	1535
ENSG00000198431	1861	2219	2120	1259	2251	1242	196	1027
ENSG00000160285	458	4430	568	1097	3104	1723	189	604
ENSG00000100600	107	1125	526	1562	1581	973	167	6128
ENSG00000157654	202	2719	1710	2882	2145	1851	131	528
ENSG00000095321	347	2473	1697	2402	2738	1467	336	699
ENSG00000086730	2877	1912	1419	669	1542	1842	212	1685
ENSG00000140403	371	2702	1861	2270	1928	1925	407	692
ENSG00000129562	581	3163	1701	1891	1968	1941	205	705
ENSG00000025708	2923	1028	1704	1644	1025	586	238	3004
ENSG00000004455	775	2784	1103	2502	1805	1877	252	1051
ENSG00000108528	529	2401	1872	1719	2122	2189	257	1039
ENSG00000171492	747	3844	2237	1274	1860	1638	92	434
ENSG00000184787	655	2314	1510	2420	2505	1406	329	979
ENSG00000133226	925	3292	787	2272	2145	1692	168	836
ENSG00000147419	415	2109	628	3549	2632	1909	215	653
ENSG00000099968	630	3448	398	2137	2343	1582	443	1127
ENSG00000169567	324	2763	1780	2152	1762	2071	248	1005
ENSG00000105063	1189	1558	1458	2197	1642	1596	635	1827
ENSG00000155659	252	3115	0	675	3193	2090	134	2636
ENSG00000109919	484	2622	1030	1530	2996	2223	381	812
ENSG00000110092	111	2168	1159	2687	2742	2354	119	727
ENSG00000168118	528	2318	600	2366	3063	1981	429	772
ENSG00000086102	438	2181	2080	2123	1996	1823	255	1157
ENSG00000266028	511	3953	1129	1617	1724	2122	243	754
ENSG00000112062	3383	1204	1775	1318	1552	1143	255	1417
ENSG00000166938	384	3215	421	1616	2641	2712	343	715
ENSG00000133142	227	2924	510	3059	2848	1681	193	601
ENSG00000172531	1481	2080	1299	1756	1560	1848	270	1745
ENSG00000139842	1117	1697	2365	2707	1882	705	325	1229
ENSG00000182512	1139	1086	2499	2426	1369	914	913	1679
ENSG00000111726	391	1933	1624	2437	2430	1968	381	853
ENSG00000139641	1228	1831	1502	2936	1386	771	304	2053
ENSG00000244405	170	4087	176	1255	2849	2401	323	738
ENSG00000114166	527	2526	748	2274	2805	2101	365	641
ENSG00000154678	301	3618	1903	1671	2786	1442	86	176
ENSG00000137824	245	3224	0	2422	2942	2080	397	672
ENSG00000185046	289	4409	828	1440	2437	2078	168	329
ENSG00000115355	441	4921	820	1181	2471	1572	145	425
ENSG00000082781	430	1774	1219	2792	2617	1679	329	1135
ENSG00000110077	1884	1866	979	860	1955	1765	53	2609
ENSG00000123684	1773	2404	2020	1632	1207	1867	216	837
ENSG00000139116	274	3353	521	2787	2815	1547	276	383
ENSG00000116350	784	2554	1520	2064	2143	1879	193	801
ENSG00000113312	568	2239	1356	2759	2486	1541	255	733
ENSG00000122565	859	2063	1861	2274	2102	1813	238	726
ENSG00000119487	425	2367	795	2714	2486	1519	517	1098
ENSG00000164919	215	3120	1633	1659	2131	2386	217	557
ENSG00000088833	843	2663	1455	1866	2204	1670	251	958
ENSG00000064651	578	4444	753	2142	2084	1687	84	126
ENSG00000111906	178	2049	1406	2745	2308	2242	278	683
ENSG00000132842	922	2478	194	2495	2534	2274	175	815
ENSG00000095303	1564	2560	144	2346	1827	2396	194	854
ENSG00000134250	2981	1019	1135	1452	1474	1264	421	2131
ENSG00000163682	545	2199	1179	2254	1910	2093	233	1456
ENSG00000152556	129	2220	445	2884	3049	1574	684	879
ENSG00000130414	574	2801	1193	2239	2076	1592	304	1081
ENSG00000135472	234	4063	958	1215	2604	2238	310	233
ENSG00000141279	1320	2381	1160	2242	2101	1628	183	840
ENSG00000075292	1023	2975	652	1906	2497	2074	165	561
ENSG00000087365	778	2848	1312	1986	2101	1561	206	1055
ENSG00000171860	1676	3115	566	636	2443	1686	197	1524
ENSG00000175416	433	2173	1824	2254	2191	1661	353	951
ENSG00000166164	368	2988	463	2349	3216	1585	169	691
ENSG00000143653	316	3660	1704	1855	2572	1052	151	517
ENSG00000100368	6610	219	1762	537	790	0	258	1647
ENSG00000174780	787	1736	1250	2500	2251	2138	188	972
ENSG00000167193	1145	2623	1389	2111	2165	1282	296	800
ENSG00000088826	457	2010	1871	3108	2119	1324	318	601
ENSG00000198730	1016	2664	522	2199	2632	1500	247	986
ENSG00000132383	924	1982	2163	1413	2526	1136	227	1394
ENSG00000159592	1206	2995	574	1860	2248	1567	267	1047
ENSG00000163565	2454	1782	1119	1931	1472	1282	221	1503
ENSG00000069122	90	1199	0	8560	1365	409	48	89
ENSG00000181704	1250	1771	1909	2404	1535	1062	715	1110
ENSG00000171148	639	2446	978	2092	2366	1903	368	957
ENSG00000062650	1229	2883	443	2714	1955	1334	257	933
ENSG00000167881	449	3148	741	2355	2249	1601	229	969
ENSG00000180644	5630	3	3185	558	230	218	205	1710
ENSG00000071082	587	2250	1639	2422	1734	1605	304	1196
ENSG00000127328	352	3036	0	3720	2884	1030	261	447
ENSG00000258289	963	2651	807	2126	2748	1327	253	852
ENSG00000175215	2127	2070	1394	1684	1716	838	386	1509
ENSG00000076513	2794	2638	649	1610	1198	1138	259	1432
ENSG00000104442	461	3061	1123	2230	2183	2044	161	455
ENSG00000198822	493	4187	244	1405	2252	2389	502	246
ENSG00000144674	573	2918	1393	1958	1742	2184	191	749
ENSG00000138629	1015	2271	1178	2003	1645	1353	583	1655
ENSG00000090060	1261	2336	964	2292	2261	1370	290	911
ENSG00000136758	1221	2080	930	2365	2361	1653	263	811
ENSG00000106991	75	1596	723	4436	2237	1872	63	679
ENSG00000131381	245	3094	532	2480	2913	1666	213	537
ENSG00000145391	256	2906	1344	2475	2441	1366	292	599
ENSG00000065135	2367	1369	1186	1261	2153	1818	282	1240
ENSG00000136854	112	3199	1637	1767	2446	1479	440	594
ENSG00000108883	978	3332	0	1914	2135	1632	208	1474
ENSG00000063180	64	1459	2564	2012	1999	2345	625	597
ENSG00000137509	1496	1834	803	2749	2518	850	234	1178
ENSG00000100220	613	2581	781	2241	2321	1680	209	1230
ENSG00000162433	113	2091	530	2207	2731	2854	625	498
ENSG00000067334	793	2441	1359	3799	1660	727	183	686
ENSG00000128567	17	431	0	7558	1972	1573	15	79
ENSG00000124406	798	3976	2091	647	1838	1830	81	373
ENSG00000144339	342	3263	272	2659	2552	2174	103	267
ENSG00000124207	707	3088	881	1747	2476	1871	257	597
ENSG00000163069	379	3237	1424	1185	2645	2287	258	206
ENSG00000157557	1548	1663	1181	3771	1622	1021	160	654
ENSG00000205581	912	2400	1209	1403	1996	2030	234	1435
ENSG00000130962	556	3443	952	1547	1987	2693	133	302
ENSG00000006282	79	1284	1875	2743	2876	1647	295	806
ENSG00000109906	621	3490	1267	1678	2301	1599	187	458
ENSG00000172831	352	2829	512	2272	2797	1724	361	748
ENSG00000196562	2431	1348	1269	2398	1607	558	262	1720
ENSG00000160789	413	3148	1485	2697	1643	1316	113	773
ENSG00000082212	1115	2308	1172	1464	2640	1402	391	1089
ENSG00000213625	1043	1713	348	2664	2443	2283	270	813
ENSG00000141551	1426	1679	1887	2241	1524	1408	311	1100
ENSG00000155093	336	2708	2498	1481	2468	1304	439	341
ENSG00000136504	1211	3189	814	1554	2281	1221	248	1038
ENSG00000101310	997	3126	928	2173	1703	1630	255	741
ENSG00000047315	1699	1745	1128	1594	2530	1465	254	1136
ENSG00000152700	468	3423	417	2197	2136	2331	233	345
ENSG00000065427	832	2296	864	1841	2588	1198	353	1571
ENSG00000135148	1577	2639	1959	1516	1615	1026	191	1009
ENSG00000003402	3837	1103	1061	2029	1327	488	212	1466
ENSG00000154473	1204	2267	2240	1779	1680	1075	188	1081
ENSG00000140848	407	3150	1585	1065	1765	2909	128	502
ENSG00000148411	397	2648	246	2464	2687	2433	241	388
ENSG00000072042	1149	2384	1417	1911	1774	1783	305	777
ENSG00000166986	1134	3025	1111	1339	2274	1043	336	1236
ENSG00000160058	750	2266	190	2461	2524	1837	316	1151
ENSG00000165527	1417	1507	741	2412	2016	1754	191	1438
ENSG00000126860	1483	3463	1363	858	1795	1896	172	441
ENSG00000197629	3900	224	1213	1003	919	735	239	3238
ENSG00000115216	1417	1967	956	2193	2236	789	339	1571
ENSG00000137207	1736	1753	1130	1685	1772	1726	375	1286
ENSG00000148303	610	2205	1302	2009	1583	1914	293	1537
ENSG00000242259	385	2607	773	2215	2642	1422	441	962
ENSG00000147533	527	2832	691	1831	2789	1815	239	709
ENSG00000232044	297	4301	2	1451	3263	1813	127	176
ENSG00000129083	1508	2880	579	1328	1924	1941	247	1012
ENSG00000086758	358	2875	467	2781	2574	1281	177	901
ENSG00000186480	930	3675	1513	890	2396	843	153	1009
ENSG00000116754	1030	3168	1049	2101	2088	923	134	908
ENSG00000107771	593	2724	345	3070	2078	1717	250	618
ENSG00000101162	4728	23	1317	3946	62	0	1	1314
ENSG00000135525	252	3454	723	2456	2314	1815	96	279
ENSG00000126777	395	2800	1344	2297	2054	1865	178	454
ENSG00000158869	1526	2106	705	1080	1529	2178	127	2136
ENSG00000177889	726	2113	934	2029	2526	2017	302	739
ENSG00000244754	1574	3015	134	1959	1814	1193	351	1343
ENSG00000070413	1761	1990	1657	1456	1588	1438	235	1253
ENSG00000176087	774	2679	823	2219	1868	1467	259	1287
ENSG00000205726	187	3377	543	1886	2698	1593	282	810
ENSG00000119185	365	2815	586	2111	2469	1835	430	761
ENSG00000143401	491	2253	661	2441	2842	1533	315	834
ENSG00000245293	175	3362	457	3638	2512	1042	42	138
ENSG00000140564	1585	464	3547	1605	625	660	767	2106
ENSG00000188636	225	1844	945	2190	3201	2016	349	588
ENSG00000114867	551	1961	676	2452	2600	2043	256	808
ENSG00000136628	720	3058	812	2390	1883	1296	309	878
ENSG00000160410	2229	1184	3266	1383	894	809	201	1378
ENSG00000173391	254	2168	1733	1663	1678	2800	233	798
ENSG00000107104	196	2848	23	3270	2223	2134	290	333
ENSG00000084463	577	2861	1380	2015	2115	1383	217	766
ENSG00000140497	769	2558	1038	1819	2037	1128	250	1704
ENSG00000157020	615	2859	747	1763	2414	1659	180	1059
ENSG00000170006	5629	428	2021	685	405	658	229	1241
ENSG00000104679	341	3623	246	2228	2175	1679	218	783
ENSG00000196182	2576	976	2668	1437	1237	712	226	1455
ENSG00000067167	1474	1750	664	2036	1794	2250	222	1096
ENSG00000178913	1831	2646	149	1655	1974	1437	273	1321
ENSG00000175390	641	2394	776	1882	1819	1545	360	1868
ENSG00000139112	679	2555	532	1928	2603	2037	268	681
ENSG00000143776	333	3643	2	2647	2499	1694	172	288
ENSG00000204136	355	2320	820	1578	2386	1766	289	1756
ENSG00000171552	2028	473	3085	2017	617	370	1045	1634
ENSG00000111670	953	2353	1200	1727	2439	1473	336	784
ENSG00000163527	1591	1966	1445	1318	1662	1771	274	1236
ENSG00000084623	587	2485	934	1712	2307	1907	265	1057
ENSG00000164691	5261	465	880	1110	1057	504	326	1648
ENSG00000078295	55	2799	1550	1706	2517	1543	443	626
ENSG00000124731	7727	273	1468	527	279	170	147	645
ENSG00000155189	373	2785	477	2158	3154	1610	276	401
ENSG00000198911	402	2712	1666	1067	2440	1997	231	714
ENSG00000168439	632	3064	1845	1699	1846	1370	190	578
ENSG00000130881	103	2089	1117	1166	3538	1505	715	984
ENSG00000100554	614	2193	1304	1959	2418	1985	204	534
ENSG00000154277	93	3799	1060	1011	2374	2293	185	396
ENSG00000131446	1487	1665	1484	1778	1481	1501	157	1653
ENSG00000164830	695	2155	1673	1945	2231	1779	234	493
ENSG00000146731	828	2968	648	2331	1996	1268	240	925
ENSG00000128524	514	2695	1256	1530	1970	1973	244	1015
ENSG00000170248	1487	2675	0	1996	1923	1700	219	1195
ENSG00000173726	360	2601	481	2538	2495	1815	264	639
ENSG00000102181	239	3012	2701	1006	2114	1649	169	302
ENSG00000171476	474	1498	1192	2021	2629	2288	443	630
ENSG00000114999	227	2598	1	4081	2061	1357	389	454
ENSG00000135919	105	2040	1961	1402	2664	2154	435	406
ENSG00000150753	1352	2459	696	1919	2268	1163	221	1083
ENSG00000110911	792	3554	1762	525	2147	1642	133	598
ENSG00000091164	428	2273	635	2817	2211	1926	273	573
ENSG00000141524	843	2974	1772	1558	1647	862	148	1328
ENSG00000197912	431	2820	1709	1743	2138	1124	284	874
ENSG00000132002	1832	2566	700	1050	2631	1324	159	860
ENSG00000169967	3036	2145	1282	987	1575	804	253	1039
ENSG00000172893	333	4441	944	1075	2252	1513	228	334
ENSG00000204256	1083	2187	858	1886	1797	1735	232	1339
ENSG00000170871	1024	3428	302	1928	2202	1278	246	698
ENSG00000196975	469	2485	613	2320	2432	1806	159	821
ENSG00000115738	1947	1533	1663	1470	1864	1293	332	994
ENSG00000198952	875	2857	1253	1571	1715	1776	189	860
ENSG00000100413	224	2020	1228	2202	2418	1994	295	714
ENSG00000160948	739	2094	1506	1731	1463	1662	384	1508
ENSG00000176623	324	2059	247	2893	2759	1983	254	552
ENSG00000043093	1311	1807	1109	1438	1927	1658	686	1134
ENSG00000171316	897	2736	588	2253	2165	1271	247	898
ENSG00000141639	61	1301	2528	2375	2250	1783	385	371
ENSG00000163932	2465	1760	1806	1052	1234	885	227	1616
ENSG00000263465	753	2129	870	2954	1656	1279	352	1046
ENSG00000171862	3209	1134	1248	1893	1466	752	310	1018
ENSG00000114098	1063	2373	0	1854	2477	1884	247	1122
ENSG00000132294	942	2373	435	1949	2329	1592	449	942
ENSG00000162244	507	1931	1048	1989	1536	2039	311	1650
ENSG00000198478	1692	1749	1225	2263	2201	1318	160	397
ENSG00000038427	3398	1096	187	1120	1501	1056	237	2403
ENSG00000100982	1042	2505	1002	1122	1613	2128	185	1395
ENSG00000170852	1291	3235	883	1259	2276	841	269	935
ENSG00000010244	1689	2013	713	1286	1894	1811	336	1246
ENSG00000198964	627	3098	896	2044	2456	1042	134	686
ENSG00000178950	1032	1667	2951	1196	1285	1185	211	1444
ENSG00000104381	273	2729	1280	1382	3147	1543	323	291
ENSG00000197771	1105	2291	1786	2177	1571	988	170	878
ENSG00000185811	2526	904	919	2033	1046	969	343	2224
ENSG00000284931	9183	157	368	278	86	78	227	586
ENSG00000134278	185	3340	391	1880	3188	1189	339	450
ENSG00000072135	1042	2045	1639	2566	1460	925	119	1164
ENSG00000148082	50	2722	1714	711	3349	1475	403	536
ENSG00000115561	966	1683	1165	2048	2234	1390	392	1079
ENSG00000181631	3619	870	1824	535	1346	1402	350	1004
ENSG00000174125	4187	677	2220	869	866	964	293	871
ENSG00000171566	558	2266	1223	1762	1781	2213	315	827
ENSG00000012223	896	223	0	84	24	0	123	9592
ENSG00000182809	107	1239	974	3949	2409	1472	313	475
ENSG00000165637	409	2618	487	2201	2669	1386	307	856
ENSG00000137776	660	3105	273	2667	1922	1428	132	744
ENSG00000128585	1251	3273	345	1884	2360	970	271	566
ENSG00000203778	226	3535	96	2182	2167	2019	269	422
ENSG00000152061	2401	1807	182	2636	1633	562	374	1319
ENSG00000160888	3348	745	2403	761	1567	623	238	1224
ENSG00000161921	1135	1740	1318	1188	1288	2870	198	1172
ENSG00000132334	2844	827	2115	539	1116	1265	276	1914
ENSG00000159692	348	1834	954	1470	2577	1887	389	1437
ENSG00000136643	316	2718	732	2721	2879	947	154	428
ENSG00000196998	1431	1334	2050	1426	1321	779	715	1835
ENSG00000155876	557	2522	1367	2113	2035	1346	168	776
ENSG00000069345	931	2110	880	1828	2109	1818	322	885
ENSG00000131016	88	1925	1195	1778	2052	3017	319	507
ENSG00000162517	727	2080	1075	2107	2106	1383	214	1187
ENSG00000169727	433	2257	1409	1734	1985	1876	275	907
ENSG00000125347	4319	335	1624	887	652	537	268	2248
ENSG00000136143	470	2441	160	2222	2607	1951	347	672
ENSG00000204257	841	2531	296	839	1898	2010	91	2354
ENSG00000103197	614	2239	2067	1785	1949	902	248	1055
ENSG00000145022	517	2612	1666	1424	2055	1584	326	672
ENSG00000145920	19	2141	1309	1206	3060	1521	702	898
ENSG00000119917	2714	1629	1082	1781	1388	1228	198	828
ENSG00000149231	554	2144	1416	1899	2499	1699	166	471
ENSG00000173599	82	1620	1246	1946	1843	3130	437	539
ENSG00000029363	1508	2141	733	2069	1368	1575	257	1191
ENSG00000184216	575	1766	834	1698	2069	2227	236	1437
ENSG00000154144	603	2799	279	2334	2236	1688	208	692
ENSG00000106070	222	3431	0	2406	2507	1945	134	194
ENSG00000099282	378	4662	257	982	2008	2011	120	416
ENSG00000138095	455	2620	571	1735	2153	2163	320	815
ENSG00000013441	2728	2861	354	915	2352	510	191	920
ENSG00000198771	2727	1329	399	1746	1520	1064	252	1793
ENSG00000131966	865	1890	1086	1509	2125	1990	371	985
ENSG00000135250	1200	2707	1088	2056	1778	1232	227	525
ENSG00000188690	263	2616	2063	2409	1363	907	405	777
ENSG00000164659	358	4173	613	1286	2568	1561	138	104
ENSG00000117528	404	2890	1330	1659	2063	1692	342	420
ENSG00000135390	448	2367	1021	1897	2160	1688	241	976
ENSG00000029534	1168	167	2939	1448	448	302	1323	2999
ENSG00000172845	2282	1793	829	1542	1657	1088	302	1293
ENSG00000142230	446	2101	1014	1895	2381	1830	233	882
ENSG00000170515	598	2542	989	2028	1752	1147	409	1307
ENSG00000083845	626	2501	612	1899	1455	1838	315	1524
ENSG00000167005	729	2153	960	1391	2618	2058	238	622
ENSG00000091039	2782	1479	592	2222	1174	1360	225	924
ENSG00000121766	387	2383	465	1847	2813	1994	213	653
ENSG00000144713	494	1797	1831	2410	1370	1525	224	1103
ENSG00000188186	1236	1966	883	1619	1810	1721	235	1284
ENSG00000135929	697	2312	2290	1319	1859	1080	122	1074
ENSG00000278311	1024	2901	487	1926	2232	969	229	970
ENSG00000166562	326	2773	1833	1479	2151	1489	207	478
ENSG00000183597	1564	1291	463	1762	1014	967	959	2715
ENSG00000113282	774	1495	1741	1713	1826	2011	197	975
ENSG00000113384	1088	2135	1486	1932	1943	892	259	997
ENSG00000109180	647	2357	415	2199	2355	1473	307	971
ENSG00000154930	408	1733	998	1469	2393	2249	396	1075
ENSG00000128340	3810	460	1505	1334	422	456	233	2498
ENSG00000188229	962	2114	1105	1972	1936	1249	266	1113
ENSG00000139197	206	3084	0	1958	2740	1971	254	503
ENSG00000114902	648	2337	1139	1785	1776	1850	231	943
ENSG00000101236	3526	776	1677	1478	932	701	252	1364
ENSG00000110799	12	511	0	6171	2569	1356	18	67
ENSG00000166888	2707	802	1797	1534	765	486	355	2249
ENSG00000175161	360	2909	2497	1018	1707	1851	217	134
ENSG00000002834	1398	1226	1825	1458	1592	1318	323	1552
ENSG00000173821	1509	1367	1388	2555	949	1135	185	1604
ENSG00000102893	981	2216	0	2804	2276	1073	360	979
ENSG00000185189	233	3599	1051	1548	2691	1222	100	244
ENSG00000100219	1816	1796	386	1546	1481	1517	272	1871
ENSG00000119414	966	1804	1138	2274	2195	1459	234	610
ENSG00000101856	1283	2345	1481	1604	1810	1114	238	802
ENSG00000152484	766	1738	823	2521	2404	1273	461	685
ENSG00000100796	925	2363	1474	2080	1499	1133	167	1024
ENSG00000147162	1952	2518	0	1999	1384	343	331	2138
ENSG00000101365	783	2170	484	1856	2102	1508	305	1452
ENSG00000168394	4351	711	1531	1344	441	398	255	1624
ENSG00000122705	367	2820	1288	1431	1782	1899	141	917
[truncated: 58,677 more rows]
